# Supplementary material for: Integrative machine learning and gene regulatory network analysis identifies novel genes for leafy head formation in Brassica rapa and B. oleracea
Source: Mol Hortic. 2026 Jun 8;6:45. doi: 10.1186/s43897-026-00230-1 (PMC13244942; doi:10.1186/s43897-026-00230-1)
Supplement: Supplementary file 1 — Supplementary Material 1. [file 43897_2026_230_MOESM1_ESM.xlsx]

## Sheet: S1
Table S1. Expression datasets used for machine learing and GRN construction
Data_ID	Tissue	ScientificName	Morphotype
SRR10193525	Leaf	Brassica rapa subsp. chinensis	Pak choi
SRR10193526	Leaf	Brassica rapa subsp. chinensis	Pak choi
SRR10193527	Leaf	Brassica rapa subsp. chinensis	Pak choi
SRR10193528	Leaf	Brassica rapa subsp. chinensis	Pak choi
SRR10193529	Leaf	Brassica rapa subsp. chinensis	Pak choi
SRR10193530	Leaf	Brassica rapa subsp. chinensis	Pak choi
SRR13188862	Leaf	Brassica rapa subsp. chinensis	Pak choi
SRR13188863	Leaf	Brassica rapa subsp. chinensis	Pak choi
SRR13188866	Leaf	Brassica rapa subsp. chinensis	Pak choi
SRR13188867	Leaf	Brassica rapa subsp. chinensis	Pak choi
SRR13347022	Root	Brassica rapa subsp. chinensis	Pak choi
SRR13347023	Root	Brassica rapa subsp. chinensis	Pak choi
SRR13347024	Root	Brassica rapa subsp. chinensis	Pak choi
SRR13347025	Root	Brassica rapa subsp. chinensis	Pak choi
SRR13347026	Root	Brassica rapa subsp. chinensis	Pak choi
SRR13347027	Root	Brassica rapa subsp. chinensis	Pak choi
SRR13347028	Root	Brassica rapa subsp. chinensis	Pak choi
SRR13347029	Root	Brassica rapa subsp. chinensis	Pak choi
SRR13347030	Root	Brassica rapa subsp. chinensis	Pak choi
SRR13347031	Root	Brassica rapa subsp. chinensis	Pak choi
SRR13347032	Root	Brassica rapa subsp. chinensis	Pak choi
SRR13347033	Root	Brassica rapa subsp. chinensis	Pak choi
SRR13347034	Root	Brassica rapa subsp. chinensis	Pak choi
SRR13347035	Root	Brassica rapa subsp. chinensis	Pak choi
SRR13347036	Root	Brassica rapa subsp. chinensis	Pak choi
SRR13347037	Root	Brassica rapa subsp. chinensis	Pak choi
SRR13347038	Root	Brassica rapa subsp. chinensis	Pak choi
SRR13347039	Root	Brassica rapa subsp. chinensis	Pak choi
SRR14774575	Seedlings	Brassica rapa subsp. chinensis	Pak choi
SRR14774576	Seedlings	Brassica rapa subsp. chinensis	Pak choi
SRR14774577	Seedlings	Brassica rapa subsp. chinensis	Pak choi
SRR15096519	Root	Brassica rapa subsp. chinensis	Pak choi
SRR15096520	Root	Brassica rapa subsp. chinensis	Pak choi
SRR15096521	Root	Brassica rapa subsp. chinensis	Pak choi
SRR15096522	Root	Brassica rapa subsp. chinensis	Pak choi
SRR15096523	Root	Brassica rapa subsp. chinensis	Pak choi
SRR15096524	Root	Brassica rapa subsp. chinensis	Pak choi
SRR15096525	Root	Brassica rapa subsp. chinensis	Pak choi
SRR15096528	Root	Brassica rapa subsp. chinensis	Pak choi
SRR15096529	Root	Brassica rapa subsp. chinensis	Pak choi
SRR17257122	Leaf	Brassica rapa subsp. chinensis	Pak choi
SRR17257123	Leaf	Brassica rapa subsp. chinensis	Pak choi
SRR17257124	Leaf	Brassica rapa subsp. chinensis	Pak choi
SRR17257125	Leaf	Brassica rapa subsp. chinensis	Pak choi
SRR17257126	Leaf	Brassica rapa subsp. chinensis	Pak choi
SRR17257127	Leaf	Brassica rapa subsp. chinensis	Pak choi
SRR18534513	SAM	Brassica rapa subsp. chinensis	Pak choi
SRR18534514	SAM	Brassica rapa subsp. chinensis	Pak choi
SRR18534515	SAM	Brassica rapa subsp. chinensis	Pak choi
SRR18534516	SAM	Brassica rapa subsp. chinensis	Pak choi
SRR18534517	SAM	Brassica rapa subsp. chinensis	Pak choi
SRR18534518	SAM	Brassica rapa subsp. chinensis	Pak choi
SRR18534519	SAM	Brassica rapa subsp. chinensis	Pak choi
SRR18534520	SAM	Brassica rapa subsp. chinensis	Pak choi
SRR18534521	SAM	Brassica rapa subsp. chinensis	Pak choi
SRR18779392	Leaf	Brassica rapa subsp. chinensis	Pak choi
SRR18779393	Leaf	Brassica rapa subsp. chinensis	Pak choi
SRR18779394	Leaf	Brassica rapa subsp. chinensis	Pak choi
SRR18779395	Leaf	Brassica rapa subsp. chinensis	Pak choi
SRR18779396	Leaf	Brassica rapa subsp. chinensis	Pak choi
SRR18779397	Leaf	Brassica rapa subsp. chinensis	Pak choi
SRR20480194	Root	Brassica rapa subsp. chinensis	Pak choi
SRR20480195	Root	Brassica rapa subsp. chinensis	Pak choi
SRR20480200	Root	Brassica rapa subsp. chinensis	Pak choi
SRR20480201	Root	Brassica rapa subsp. chinensis	Pak choi
SRR20480202	Root	Brassica rapa subsp. chinensis	Pak choi
SRR20480203	Root	Brassica rapa subsp. chinensis	Pak choi
SRR20480204	Root	Brassica rapa subsp. chinensis	Pak choi
SRR20480205	Root	Brassica rapa subsp. chinensis	Pak choi
SRR22164012	Leaf	Brassica rapa subsp. chinensis	Pak choi
SRR22164013	Leaf	Brassica rapa subsp. chinensis	Pak choi
SRR22164014	Leaf	Brassica rapa subsp. chinensis	Pak choi
SRR22164015	Leaf	Brassica rapa subsp. chinensis	Pak choi
SRR22164016	Leaf	Brassica rapa subsp. chinensis	Pak choi
SRR22164017	Leaf	Brassica rapa subsp. chinensis	Pak choi
SRR22164018	Leaf	Brassica rapa subsp. chinensis	Pak choi
SRR22164019	Leaf	Brassica rapa subsp. chinensis	Pak choi
SRR22164020	Leaf	Brassica rapa subsp. chinensis	Pak choi
SRR22164021	Leaf	Brassica rapa subsp. chinensis	Pak choi
SRR22164022	Leaf	Brassica rapa subsp. chinensis	Pak choi
SRR22164023	Leaf	Brassica rapa subsp. chinensis	Pak choi
SRR22164024	Leaf	Brassica rapa subsp. chinensis	Pak choi
SRR22164025	Leaf	Brassica rapa subsp. chinensis	Pak choi
SRR22164026	Leaf	Brassica rapa subsp. chinensis	Pak choi
SRR22894914	Stem	Brassica rapa subsp. chinensis	Pak choi
SRR22894915	Stem	Brassica rapa subsp. chinensis	Pak choi
SRR22894916	Stem	Brassica rapa subsp. chinensis	Pak choi
SRR22894917	Stem	Brassica rapa subsp. chinensis	Pak choi
SRR22894918	Stem	Brassica rapa subsp. chinensis	Pak choi
SRR22894919	Stem	Brassica rapa subsp. chinensis	Pak choi
SRR2418895	Root	Brassica rapa subsp. chinensis	Pak choi
SRR2419270	Root	Brassica rapa subsp. chinensis	Pak choi
SRR2419363	Root	Brassica rapa subsp. chinensis	Pak choi
SRR2419520	Root	Brassica rapa subsp. chinensis	Pak choi
SRR2419521	Root	Brassica rapa subsp. chinensis	Pak choi
SRR2419524	Root	Brassica rapa subsp. chinensis	Pak choi
SRR25015125	Leaf	Brassica rapa subsp. chinensis	Pak choi
SRR25015126	Leaf	Brassica rapa subsp. chinensis	Pak choi
SRR25015127	Leaf	Brassica rapa subsp. chinensis	Pak choi
SRR25015128	Leaf	Brassica rapa subsp. chinensis	Pak choi
SRR25015129	Leaf	Brassica rapa subsp. chinensis	Pak choi
SRR25015131	Leaf	Brassica rapa subsp. chinensis	Pak choi
SRR25015132	Leaf	Brassica rapa subsp. chinensis	Pak choi
SRR25015137	Leaf	Brassica rapa subsp. chinensis	Pak choi
SRR25015138	Leaf	Brassica rapa subsp. chinensis	Pak choi
SRR25015140	Leaf	Brassica rapa subsp. chinensis	Pak choi
SRR25015141	Leaf	Brassica rapa subsp. chinensis	Pak choi
SRR25015143	Leaf	Brassica rapa subsp. chinensis	Pak choi
SRR25015144	Leaf	Brassica rapa subsp. chinensis	Pak choi
SRR25015145	Leaf	Brassica rapa subsp. chinensis	Pak choi
SRR25015146	Leaf	Brassica rapa subsp. chinensis	Pak choi
SRR25015148	Leaf	Brassica rapa subsp. chinensis	Pak choi
SRR25015154	Leaf	Brassica rapa subsp. chinensis	Pak choi
SRR25015155	Leaf	Brassica rapa subsp. chinensis	Pak choi
SRR25015156	Leaf	Brassica rapa subsp. chinensis	Pak choi
SRR25015157	Leaf	Brassica rapa subsp. chinensis	Pak choi
SRR25015158	Leaf	Brassica rapa subsp. chinensis	Pak choi
SRR25015159	Leaf	Brassica rapa subsp. chinensis	Pak choi
SRR25015160	Leaf	Brassica rapa subsp. chinensis	Pak choi
SRR2625835	Seedlings	Brassica rapa subsp. chinensis	Pak choi
SRR2625836	Seedlings	Brassica rapa subsp. chinensis	Pak choi
SRR2625837	Seedlings	Brassica rapa subsp. chinensis	Pak choi
SRR2625838	Seedlings	Brassica rapa subsp. chinensis	Pak choi
SRR2625839	Seedlings	Brassica rapa subsp. chinensis	Pak choi
SRR2626153	Seedlings	Brassica rapa subsp. chinensis	Pak choi
SRR2626154	Seedlings	Brassica rapa subsp. chinensis	Pak choi
SRR2626155	Seedlings	Brassica rapa subsp. chinensis	Pak choi
SRR2626158	Seedlings	Brassica rapa subsp. chinensis	Pak choi
SRR2626161	Seedlings	Brassica rapa subsp. chinensis	Pak choi
SRR5130939	Leaf	Brassica rapa subsp. chinensis	Pak choi
SRR5130940	Leaf	Brassica rapa subsp. chinensis	Pak choi
SRR5130941	Leaf	Brassica rapa subsp. chinensis	Pak choi
SRR5130942	Leaf	Brassica rapa subsp. chinensis	Pak choi
SRR5130943	Leaf	Brassica rapa subsp. chinensis	Pak choi
SRR5130944	Leaf	Brassica rapa subsp. chinensis	Pak choi
SRR5130945	Leaf	Brassica rapa subsp. chinensis	Pak choi
SRR5130946	Leaf	Brassica rapa subsp. chinensis	Pak choi
SRR5130947	Leaf	Brassica rapa subsp. chinensis	Pak choi
SRR5130948	Leaf	Brassica rapa subsp. chinensis	Pak choi
SRR5130949	Leaf	Brassica rapa subsp. chinensis	Pak choi
SRR5130950	Leaf	Brassica rapa subsp. chinensis	Pak choi
SRR5135711	Leaf	Brassica rapa subsp. chinensis	Pak choi
SRR5135714	Leaf	Brassica rapa subsp. chinensis	Pak choi
SRR5169348	Seedlings	Brassica rapa subsp. chinensis	Pak choi
SRR5169349	Seedlings	Brassica rapa subsp. chinensis	Pak choi
SRR5894314	Leaf	Brassica rapa subsp. chinensis	Pak choi
SRR5914717	Leaf	Brassica rapa subsp. chinensis	Pak choi
SRR5914718	Leaf	Brassica rapa subsp. chinensis	Pak choi
SRR5914719	Leaf	Brassica rapa subsp. chinensis	Pak choi
SRR5914720	Leaf	Brassica rapa subsp. chinensis	Pak choi
SRR5914721	Leaf	Brassica rapa subsp. chinensis	Pak choi
SRR5914722	Leaf	Brassica rapa subsp. chinensis	Pak choi
SRR6831032	Leaf	Brassica rapa subsp. chinensis	Pak choi
SRR6831033	Leaf	Brassica rapa subsp. chinensis	Pak choi
SRR6831034	Leaf	Brassica rapa subsp. chinensis	Pak choi
SRR6831035	Leaf	Brassica rapa subsp. chinensis	Pak choi
SRR6831036	Leaf	Brassica rapa subsp. chinensis	Pak choi
SRR6831037	Leaf	Brassica rapa subsp. chinensis	Pak choi
SRR7253664	Seedlings	Brassica rapa subsp. chinensis	Pak choi
SRR7253665	Seedlings	Brassica rapa subsp. chinensis	Pak choi
SRR7253666	Seedlings	Brassica rapa subsp. chinensis	Pak choi
SRR7253667	Seedlings	Brassica rapa subsp. chinensis	Pak choi
SRR7253668	Seedlings	Brassica rapa subsp. chinensis	Pak choi
SRR7253669	Seedlings	Brassica rapa subsp. chinensis	Pak choi
SRR7253670	Seedlings	Brassica rapa subsp. chinensis	Pak choi
SRR7892518	Leaf	Brassica rapa subsp. chinensis	Pak choi
SRR7892519	Leaf	Brassica rapa subsp. chinensis	Pak choi
SRR7892520	Leaf	Brassica rapa subsp. chinensis	Pak choi
SRR7892521	Leaf	Brassica rapa subsp. chinensis	Pak choi
SRR7892522	Leaf	Brassica rapa subsp. chinensis	Pak choi
SRR7892523	Leaf	Brassica rapa subsp. chinensis	Pak choi
SRR7896780	Leaf	Brassica rapa subsp. chinensis	Pak choi
SRR7896857	Leaf	Brassica rapa subsp. chinensis	Pak choi
SRR7897093	Leaf	Brassica rapa subsp. chinensis	Pak choi
SRR8775502	Root	Brassica rapa subsp. chinensis	Pak choi
SRR9113987	Leaf	Brassica rapa subsp. chinensis	Pak choi
SRR9113988	Leaf	Brassica rapa subsp. chinensis	Pak choi
SRR9113997	Leaf	Brassica rapa subsp. chinensis	Pak choi
SRR9114002	Leaf	Brassica rapa subsp. chinensis	Pak choi
SRR9114008	Leaf	Brassica rapa subsp. chinensis	Pak choi
SRR9114017	Leaf	Brassica rapa subsp. chinensis	Pak choi
SRR9114034	Leaf	Brassica rapa subsp. chinensis	Pak choi
SRR9114039	Leaf	Brassica rapa subsp. chinensis	Pak choi
SRR935510	Flower	Brassica rapa subsp. chinensis	Pak choi
SRR5288791	Leaf	Brassica rapa subsp. chinensis	Pak choi
SRR5311004	Leaf	Brassica rapa subsp. chinensis	Pak choi
SRR5311014	Leaf	Brassica rapa subsp. chinensis	Pak choi
SRR5311015	Leaf	Brassica rapa subsp. chinensis	Pak choi
SRR5311016	Leaf	Brassica rapa subsp. chinensis	Pak choi
SRR5311017	Leaf	Brassica rapa subsp. chinensis	Pak choi
SRR15037510	Leaf	Brassica rapa subsp. pekinensis	Chinese cabbage
SRR15037511	Leaf	Brassica rapa subsp. pekinensis	Chinese cabbage
SRR15037512	Leaf	Brassica rapa subsp. pekinensis	Chinese cabbage
SRR15037513	Leaf	Brassica rapa subsp. pekinensis	Chinese cabbage
SRR15037514	Leaf	Brassica rapa subsp. pekinensis	Chinese cabbage
SRR15037515	Leaf	Brassica rapa subsp. pekinensis	Chinese cabbage
SRR23909938	Leaf	Brassica rapa subsp. pekinensis	Chinese cabbage
SRR23909937	Leaf	Brassica rapa subsp. pekinensis	Chinese cabbage
SRR23909926	Leaf	Brassica rapa subsp. pekinensis	Chinese cabbage
SRR23909915	Leaf	Brassica rapa subsp. pekinensis	Chinese cabbage
SRR23909908	Leaf	Brassica rapa subsp. pekinensis	Chinese cabbage
SRR23909907	Leaf	Brassica rapa subsp. pekinensis	Chinese cabbage
SRR23909906	Leaf	Brassica rapa subsp. pekinensis	Chinese cabbage
SRR23909905	Leaf	Brassica rapa subsp. pekinensis	Chinese cabbage
SRR23909904	Leaf	Brassica rapa subsp. pekinensis	Chinese cabbage
SRR23909903	Leaf	Brassica rapa subsp. pekinensis	Chinese cabbage
SRR23909936	Leaf	Brassica rapa subsp. pekinensis	Chinese cabbage
SRR23909935	Leaf	Brassica rapa subsp. pekinensis	Chinese cabbage
SRR23909934	Leaf	Brassica rapa subsp. pekinensis	Chinese cabbage
SRR23909933	Leaf	Brassica rapa subsp. pekinensis	Chinese cabbage
SRR23909932	Leaf	Brassica rapa subsp. pekinensis	Chinese cabbage
SRR23909931	Leaf	Brassica rapa subsp. pekinensis	Chinese cabbage
SRR23909930	Leaf	Brassica rapa subsp. pekinensis	Chinese cabbage
SRR23909929	Leaf	Brassica rapa subsp. pekinensis	Chinese cabbage
SRR23909928	Leaf	Brassica rapa subsp. pekinensis	Chinese cabbage
SRR23909927	Leaf	Brassica rapa subsp. pekinensis	Chinese cabbage
SRR23909925	Leaf	Brassica rapa subsp. pekinensis	Chinese cabbage
SRR23909924	Leaf	Brassica rapa subsp. pekinensis	Chinese cabbage
SRR23909923	Leaf	Brassica rapa subsp. pekinensis	Chinese cabbage
SRR23909922	Leaf	Brassica rapa subsp. pekinensis	Chinese cabbage
SRR23909921	Leaf	Brassica rapa subsp. pekinensis	Chinese cabbage
SRR23909920	Leaf	Brassica rapa subsp. pekinensis	Chinese cabbage
SRR23909919	Leaf	Brassica rapa subsp. pekinensis	Chinese cabbage
SRR23909918	Leaf	Brassica rapa subsp. pekinensis	Chinese cabbage
SRR23909917	Leaf	Brassica rapa subsp. pekinensis	Chinese cabbage
SRR23909916	Leaf	Brassica rapa subsp. pekinensis	Chinese cabbage
SRR23909914	Leaf	Brassica rapa subsp. pekinensis	Chinese cabbage
SRR23909913	Leaf	Brassica rapa subsp. pekinensis	Chinese cabbage
SRR23909912	Leaf	Brassica rapa subsp. pekinensis	Chinese cabbage
SRR23909911	Leaf	Brassica rapa subsp. pekinensis	Chinese cabbage
SRR23909910	Leaf	Brassica rapa subsp. pekinensis	Chinese cabbage
SRR23909909	Leaf	Brassica rapa subsp. pekinensis	Chinese cabbage
SRR22231131	Leaf	Brassica rapa subsp. pekinensis	Chinese cabbage
SRR22231125	Leaf	Brassica rapa subsp. pekinensis	Chinese cabbage
SRR22231113	Leaf	Brassica rapa subsp. pekinensis	Chinese cabbage
SRR22231102	Leaf	Brassica rapa subsp. pekinensis	Chinese cabbage
SRR22231091	Leaf	Brassica rapa subsp. pekinensis	Chinese cabbage
SRR22231130	Leaf	Brassica rapa subsp. pekinensis	Chinese cabbage
SRR22231129	Leaf	Brassica rapa subsp. pekinensis	Chinese cabbage
SRR22231128	Leaf	Brassica rapa subsp. pekinensis	Chinese cabbage
SRR22231127	Leaf	Brassica rapa subsp. pekinensis	Chinese cabbage
SRR22231126	Leaf	Brassica rapa subsp. pekinensis	Chinese cabbage
SRR22231124	Leaf	Brassica rapa subsp. pekinensis	Chinese cabbage
SRR22231121	Leaf	Brassica rapa subsp. pekinensis	Chinese cabbage
SRR22231120	Leaf	Brassica rapa subsp. pekinensis	Chinese cabbage
SRR22231119	Leaf	Brassica rapa subsp. pekinensis	Chinese cabbage
SRR22231118	Leaf	Brassica rapa subsp. pekinensis	Chinese cabbage
SRR22231117	Leaf	Brassica rapa subsp. pekinensis	Chinese cabbage
SRR22231116	Leaf	Brassica rapa subsp. pekinensis	Chinese cabbage
SRR22231115	Leaf	Brassica rapa subsp. pekinensis	Chinese cabbage
SRR22231114	Leaf	Brassica rapa subsp. pekinensis	Chinese cabbage
SRR22231111	Leaf	Brassica rapa subsp. pekinensis	Chinese cabbage
SRR22231110	Leaf	Brassica rapa subsp. pekinensis	Chinese cabbage
SRR22231109	Leaf	Brassica rapa subsp. pekinensis	Chinese cabbage
SRR22231108	Leaf	Brassica rapa subsp. pekinensis	Chinese cabbage
SRR22231107	Leaf	Brassica rapa subsp. pekinensis	Chinese cabbage
SRR22231106	Leaf	Brassica rapa subsp. pekinensis	Chinese cabbage
SRR22231105	Leaf	Brassica rapa subsp. pekinensis	Chinese cabbage
SRR22231104	Leaf	Brassica rapa subsp. pekinensis	Chinese cabbage
SRR22231103	Leaf	Brassica rapa subsp. pekinensis	Chinese cabbage
SRR22231101	Leaf	Brassica rapa subsp. pekinensis	Chinese cabbage
SRR22231100	Leaf	Brassica rapa subsp. pekinensis	Chinese cabbage
SRR22231099	Leaf	Brassica rapa subsp. pekinensis	Chinese cabbage
SRR22231098	Leaf	Brassica rapa subsp. pekinensis	Chinese cabbage
SRR22231097	Leaf	Brassica rapa subsp. pekinensis	Chinese cabbage
SRR22231096	Leaf	Brassica rapa subsp. pekinensis	Chinese cabbage
SRR22231095	Leaf	Brassica rapa subsp. pekinensis	Chinese cabbage
SRR22231094	Leaf	Brassica rapa subsp. pekinensis	Chinese cabbage
SRR22231093	Leaf	Brassica rapa subsp. pekinensis	Chinese cabbage
SRR22231092	Leaf	Brassica rapa subsp. pekinensis	Chinese cabbage
SRR22231090	Leaf	Brassica rapa subsp. pekinensis	Chinese cabbage
SRR22231089	Leaf	Brassica rapa subsp. pekinensis	Chinese cabbage
SRR22231088	Leaf	Brassica rapa subsp. pekinensis	Chinese cabbage
SRR22231087	Leaf	Brassica rapa subsp. pekinensis	Chinese cabbage
SRR22231086	Leaf	Brassica rapa subsp. pekinensis	Chinese cabbage
SRR22231085	Leaf	Brassica rapa subsp. pekinensis	Chinese cabbage
SRR22231084	Leaf	Brassica rapa subsp. pekinensis	Chinese cabbage
SRR22231083	Leaf	Brassica rapa subsp. pekinensis	Chinese cabbage
SRR10247439	Flower	Brassica rapa subsp. pekinensis	Chinese cabbage
SRR11044585	Flower	Brassica rapa subsp. pekinensis	Chinese cabbage
SRR11044586	Flower	Brassica rapa subsp. pekinensis	Chinese cabbage
SRR11044587	Flower	Brassica rapa subsp. pekinensis	Chinese cabbage
SRR11044588	Flower	Brassica rapa subsp. pekinensis	Chinese cabbage
SRR11044589	Flower	Brassica rapa subsp. pekinensis	Chinese cabbage
SRR11044590	Flower	Brassica rapa subsp. pekinensis	Chinese cabbage
SRR11044591	Flower	Brassica rapa subsp. pekinensis	Chinese cabbage
SRR11044592	Flower	Brassica rapa subsp. pekinensis	Chinese cabbage
SRR11044593	Flower	Brassica rapa subsp. pekinensis	Chinese cabbage
SRR11341839	Leaf	Brassica rapa subsp. pekinensis	Chinese cabbage
SRR11341840	Leaf	Brassica rapa subsp. pekinensis	Chinese cabbage
SRR11362955	Seedlings	Brassica rapa subsp. pekinensis	Chinese cabbage
SRR11362956	Seedlings	Brassica rapa subsp. pekinensis	Chinese cabbage
SRR11362957	Seedlings	Brassica rapa subsp. pekinensis	Chinese cabbage
SRR11362958	Seedlings	Brassica rapa subsp. pekinensis	Chinese cabbage
SRR11852194	Leaf	Brassica rapa subsp. pekinensis	Chinese cabbage
SRR11869900	Leaf	Brassica rapa subsp. pekinensis	Chinese cabbage
SRR15858696	Seedlings	Brassica rapa subsp. pekinensis	Chinese cabbage
SRR15858697	Seedlings	Brassica rapa subsp. pekinensis	Chinese cabbage
SRR15858698	Seedlings	Brassica rapa subsp. pekinensis	Chinese cabbage
SRR15858699	Seedlings	Brassica rapa subsp. pekinensis	Chinese cabbage
SRR15858700	Seedlings	Brassica rapa subsp. pekinensis	Chinese cabbage
SRR15858701	Seedlings	Brassica rapa subsp. pekinensis	Chinese cabbage
SRR5945850	Leaf	Brassica rapa subsp. pekinensis	Chinese cabbage
SRR5945851	Leaf	Brassica rapa subsp. pekinensis	Chinese cabbage
SRR5945855	Leaf	Brassica rapa subsp. pekinensis	Chinese cabbage
SRR12452692	Flower	Brassica rapa subsp. pekinensis	Chinese cabbage
SRR12452693	Flower	Brassica rapa subsp. pekinensis	Chinese cabbage
SRR12452694	Flower	Brassica rapa subsp. pekinensis	Chinese cabbage
SRR12452695	Flower	Brassica rapa subsp. pekinensis	Chinese cabbage
SRR12452696	Flower	Brassica rapa subsp. pekinensis	Chinese cabbage
SRR12452697	Flower	Brassica rapa subsp. pekinensis	Chinese cabbage
SRR12452698	Flower	Brassica rapa subsp. pekinensis	Chinese cabbage
SRR12452699	Flower	Brassica rapa subsp. pekinensis	Chinese cabbage
SRR12452700	Flower	Brassica rapa subsp. pekinensis	Chinese cabbage
SRR12452701	Flower	Brassica rapa subsp. pekinensis	Chinese cabbage
SRR12452702	Flower	Brassica rapa subsp. pekinensis	Chinese cabbage
SRR12452703	Flower	Brassica rapa subsp. pekinensis	Chinese cabbage
SRR12574564	Leaf	Brassica rapa subsp. pekinensis	Chinese cabbage
SRR12574565	Leaf	Brassica rapa subsp. pekinensis	Chinese cabbage
SRR12574566	Leaf	Brassica rapa subsp. pekinensis	Chinese cabbage
SRR12574567	Leaf	Brassica rapa subsp. pekinensis	Chinese cabbage
SRR12574568	Leaf	Brassica rapa subsp. pekinensis	Chinese cabbage
SRR12574569	Leaf	Brassica rapa subsp. pekinensis	Chinese cabbage
SRR12574570	Leaf	Brassica rapa subsp. pekinensis	Chinese cabbage
SRR12574571	Leaf	Brassica rapa subsp. pekinensis	Chinese cabbage
SRR12574572	Leaf	Brassica rapa subsp. pekinensis	Chinese cabbage
SRR12969531	Flower	Brassica rapa subsp. pekinensis	Chinese cabbage
SRR12969532	Flower	Brassica rapa subsp. pekinensis	Chinese cabbage
SRR12969533	Flower	Brassica rapa subsp. pekinensis	Chinese cabbage
SRR12969534	Flower	Brassica rapa subsp. pekinensis	Chinese cabbage
SRR12969535	Flower	Brassica rapa subsp. pekinensis	Chinese cabbage
SRR12969536	Flower	Brassica rapa subsp. pekinensis	Chinese cabbage
SRR12969537	Flower	Brassica rapa subsp. pekinensis	Chinese cabbage
SRR12969538	Flower	Brassica rapa subsp. pekinensis	Chinese cabbage
SRR12969539	Flower	Brassica rapa subsp. pekinensis	Chinese cabbage
SRR12969540	Flower	Brassica rapa subsp. pekinensis	Chinese cabbage
SRR12969541	Flower	Brassica rapa subsp. pekinensis	Chinese cabbage
SRR12969542	Flower	Brassica rapa subsp. pekinensis	Chinese cabbage
SRR13492831	Root	Brassica rapa subsp. pekinensis	Chinese cabbage
SRR13492832	Root	Brassica rapa subsp. pekinensis	Chinese cabbage
SRR13492833	Root	Brassica rapa subsp. pekinensis	Chinese cabbage
SRR13492834	Root	Brassica rapa subsp. pekinensis	Chinese cabbage
SRR13492835	Root	Brassica rapa subsp. pekinensis	Chinese cabbage
SRR13492836	Root	Brassica rapa subsp. pekinensis	Chinese cabbage
SRR13492837	Root	Brassica rapa subsp. pekinensis	Chinese cabbage
SRR13492838	Root	Brassica rapa subsp. pekinensis	Chinese cabbage
SRR13492839	Root	Brassica rapa subsp. pekinensis	Chinese cabbage
SRR13492840	Root	Brassica rapa subsp. pekinensis	Chinese cabbage
SRR13492844	Root	Brassica rapa subsp. pekinensis	Chinese cabbage
SRR13492845	Root	Brassica rapa subsp. pekinensis	Chinese cabbage
SRR13492846	Root	Brassica rapa subsp. pekinensis	Chinese cabbage
SRR13492847	Root	Brassica rapa subsp. pekinensis	Chinese cabbage
SRR13492848	Root	Brassica rapa subsp. pekinensis	Chinese cabbage
SRR13492849	Root	Brassica rapa subsp. pekinensis	Chinese cabbage
SRR13492850	Root	Brassica rapa subsp. pekinensis	Chinese cabbage
SRR13492851	Root	Brassica rapa subsp. pekinensis	Chinese cabbage
SRR13492852	Root	Brassica rapa subsp. pekinensis	Chinese cabbage
SRR13492853	Root	Brassica rapa subsp. pekinensis	Chinese cabbage
SRR13492854	Root	Brassica rapa subsp. pekinensis	Chinese cabbage
SRR13492855	Root	Brassica rapa subsp. pekinensis	Chinese cabbage
SRR13492856	Root	Brassica rapa subsp. pekinensis	Chinese cabbage
SRR13492857	Root	Brassica rapa subsp. pekinensis	Chinese cabbage
SRR13492858	Root	Brassica rapa subsp. pekinensis	Chinese cabbage
SRR13492859	Root	Brassica rapa subsp. pekinensis	Chinese cabbage
SRR13492860	Root	Brassica rapa subsp. pekinensis	Chinese cabbage
SRR13492861	Root	Brassica rapa subsp. pekinensis	Chinese cabbage
SRR13492862	Root	Brassica rapa subsp. pekinensis	Chinese cabbage
SRR13492863	Root	Brassica rapa subsp. pekinensis	Chinese cabbage
SRR13492864	Root	Brassica rapa subsp. pekinensis	Chinese cabbage
SRR13492865	Root	Brassica rapa subsp. pekinensis	Chinese cabbage
SRR13492866	Root	Brassica rapa subsp. pekinensis	Chinese cabbage
SRR14583910	Root	Brassica rapa subsp. pekinensis	Chinese cabbage
SRR14583911	Stem	Brassica rapa subsp. pekinensis	Chinese cabbage
SRR14583913	Leaf	Brassica rapa subsp. pekinensis	Chinese cabbage
SRR15037264	Root	Brassica rapa subsp. pekinensis	Chinese cabbage
SRR15037266	Root	Brassica rapa subsp. pekinensis	Chinese cabbage
SRR15037267	Root	Brassica rapa subsp. pekinensis	Chinese cabbage
SRR15037268	Root	Brassica rapa subsp. pekinensis	Chinese cabbage
SRR15037269	Root	Brassica rapa subsp. pekinensis	Chinese cabbage
SRR15037270	Root	Brassica rapa subsp. pekinensis	Chinese cabbage
SRR15037271	Root	Brassica rapa subsp. pekinensis	Chinese cabbage
SRR15037272	Root	Brassica rapa subsp. pekinensis	Chinese cabbage
SRR15037273	Root	Brassica rapa subsp. pekinensis	Chinese cabbage
SRR15108462	Seedlings	Brassica rapa subsp. pekinensis	Chinese cabbage
SRR15108463	Seedlings	Brassica rapa subsp. pekinensis	Chinese cabbage
SRR15108464	Seedlings	Brassica rapa subsp. pekinensis	Chinese cabbage
SRR15108465	Seedlings	Brassica rapa subsp. pekinensis	Chinese cabbage
SRR15108466	Seedlings	Brassica rapa subsp. pekinensis	Chinese cabbage
SRR15108467	Seedlings	Brassica rapa subsp. pekinensis	Chinese cabbage
SRR15108468	Seedlings	Brassica rapa subsp. pekinensis	Chinese cabbage
SRR15108469	Seedlings	Brassica rapa subsp. pekinensis	Chinese cabbage
SRR15108470	Seedlings	Brassica rapa subsp. pekinensis	Chinese cabbage
SRR15108472	Seedlings	Brassica rapa subsp. pekinensis	Chinese cabbage
SRR15108473	Seedlings	Brassica rapa subsp. pekinensis	Chinese cabbage
SRR15108474	Seedlings	Brassica rapa subsp. pekinensis	Chinese cabbage
SRR15108475	Seedlings	Brassica rapa subsp. pekinensis	Chinese cabbage
SRR15108476	Seedlings	Brassica rapa subsp. pekinensis	Chinese cabbage
SRR15809090	Leaf	Brassica rapa subsp. pekinensis	Chinese cabbage
SRR15809092	Leaf	Brassica rapa subsp. pekinensis	Chinese cabbage
SRR15809094	Leaf	Brassica rapa subsp. pekinensis	Chinese cabbage
SRR15809096	Leaf	Brassica rapa subsp. pekinensis	Chinese cabbage
SRR15809098	Leaf	Brassica rapa subsp. pekinensis	Chinese cabbage
SRR15809099	Leaf	Brassica rapa subsp. pekinensis	Chinese cabbage
SRR15809101	Leaf	Brassica rapa subsp. pekinensis	Chinese cabbage
SRR15809103	Leaf	Brassica rapa subsp. pekinensis	Chinese cabbage
SRR15809105	Leaf	Brassica rapa subsp. pekinensis	Chinese cabbage
SRR16282387	Leaf	Brassica rapa subsp. pekinensis	Chinese cabbage
SRR16282388	Leaf	Brassica rapa subsp. pekinensis	Chinese cabbage
SRR16282389	Leaf	Brassica rapa subsp. pekinensis	Chinese cabbage
SRR16282390	Leaf	Brassica rapa subsp. pekinensis	Chinese cabbage
SRR16282391	Leaf	Brassica rapa subsp. pekinensis	Chinese cabbage
SRR16282392	Leaf	Brassica rapa subsp. pekinensis	Chinese cabbage
SRR16282399	Leaf	Brassica rapa subsp. pekinensis	Chinese cabbage
SRR16282410	Leaf	Brassica rapa subsp. pekinensis	Chinese cabbage
SRR16282413	Leaf	Brassica rapa subsp. pekinensis	Chinese cabbage
SRR16282414	Leaf	Brassica rapa subsp. pekinensis	Chinese cabbage
SRR16282415	Leaf	Brassica rapa subsp. pekinensis	Chinese cabbage
SRR16282416	Leaf	Brassica rapa subsp. pekinensis	Chinese cabbage
SRR16282417	Leaf	Brassica rapa subsp. pekinensis	Chinese cabbage
SRR16282418	Leaf	Brassica rapa subsp. pekinensis	Chinese cabbage
SRR16282419	Leaf	Brassica rapa subsp. pekinensis	Chinese cabbage
SRR16282420	Leaf	Brassica rapa subsp. pekinensis	Chinese cabbage
SRR16282421	Leaf	Brassica rapa subsp. pekinensis	Chinese cabbage
SRR16282422	Leaf	Brassica rapa subsp. pekinensis	Chinese cabbage
SRR16808740	Leaf	Brassica rapa subsp. pekinensis	Chinese cabbage
SRR16808741	Leaf	Brassica rapa subsp. pekinensis	Chinese cabbage
SRR16808742	Leaf	Brassica rapa subsp. pekinensis	Chinese cabbage
SRR16808743	Leaf	Brassica rapa subsp. pekinensis	Chinese cabbage
SRR16808745	Leaf	Brassica rapa subsp. pekinensis	Chinese cabbage
SRR16808746	Leaf	Brassica rapa subsp. pekinensis	Chinese cabbage
SRR16808748	Leaf	Brassica rapa subsp. pekinensis	Chinese cabbage
SRR16808749	Leaf	Brassica rapa subsp. pekinensis	Chinese cabbage
SRR16808750	Leaf	Brassica rapa subsp. pekinensis	Chinese cabbage
SRR16808751	Leaf	Brassica rapa subsp. pekinensis	Chinese cabbage
SRR16808752	Leaf	Brassica rapa subsp. pekinensis	Chinese cabbage
SRR16808753	Leaf	Brassica rapa subsp. pekinensis	Chinese cabbage
SRR16808754	Leaf	Brassica rapa subsp. pekinensis	Chinese cabbage
SRR16808755	Leaf	Brassica rapa subsp. pekinensis	Chinese cabbage
SRR16808756	Leaf	Brassica rapa subsp. pekinensis	Chinese cabbage
SRR16808757	Leaf	Brassica rapa subsp. pekinensis	Chinese cabbage
SRR16808759	Leaf	Brassica rapa subsp. pekinensis	Chinese cabbage
SRR16808760	Leaf	Brassica rapa subsp. pekinensis	Chinese cabbage
SRR16808761	Leaf	Brassica rapa subsp. pekinensis	Chinese cabbage
SRR16808762	Leaf	Brassica rapa subsp. pekinensis	Chinese cabbage
SRR16808764	Leaf	Brassica rapa subsp. pekinensis	Chinese cabbage
SRR16808770	Leaf	Brassica rapa subsp. pekinensis	Chinese cabbage
SRR16808775	Leaf	Brassica rapa subsp. pekinensis	Chinese cabbage
SRR16808778	Leaf	Brassica rapa subsp. pekinensis	Chinese cabbage
SRR16808780	Leaf	Brassica rapa subsp. pekinensis	Chinese cabbage
SRR16808781	Leaf	Brassica rapa subsp. pekinensis	Chinese cabbage
SRR16808782	SAM	Brassica rapa subsp. pekinensis	Chinese cabbage
SRR16808783	SAM	Brassica rapa subsp. pekinensis	Chinese cabbage
SRR16808784	Leaf	Brassica rapa subsp. pekinensis	Chinese cabbage
SRR16808786	Leaf	Brassica rapa subsp. pekinensis	Chinese cabbage
SRR16808787	Leaf	Brassica rapa subsp. pekinensis	Chinese cabbage
SRR16808788	Leaf	Brassica rapa subsp. pekinensis	Chinese cabbage
SRR16808789	Leaf	Brassica rapa subsp. pekinensis	Chinese cabbage
SRR16808790	Leaf	Brassica rapa subsp. pekinensis	Chinese cabbage
SRR16808791	Leaf	Brassica rapa subsp. pekinensis	Chinese cabbage
SRR16808792	Leaf	Brassica rapa subsp. pekinensis	Chinese cabbage
SRR16808793	Leaf	Brassica rapa subsp. pekinensis	Chinese cabbage
SRR16808794	Leaf	Brassica rapa subsp. pekinensis	Chinese cabbage
SRR20852371	Leaf	Brassica rapa subsp. pekinensis	Chinese cabbage
SRR20852372	Leaf	Brassica rapa subsp. pekinensis	Chinese cabbage
SRR20852373	Leaf	Brassica rapa subsp. pekinensis	Chinese cabbage
SRR21227065	Seedlings	Brassica rapa subsp. pekinensis	Chinese cabbage
SRR21227066	Seedlings	Brassica rapa subsp. pekinensis	Chinese cabbage
SRR21227067	Seedlings	Brassica rapa subsp. pekinensis	Chinese cabbage
SRR21227068	Seedlings	Brassica rapa subsp. pekinensis	Chinese cabbage
SRR21227069	Seedlings	Brassica rapa subsp. pekinensis	Chinese cabbage
SRR21227070	Seedlings	Brassica rapa subsp. pekinensis	Chinese cabbage
SRR21227071	Seedlings	Brassica rapa subsp. pekinensis	Chinese cabbage
SRR21227072	Seedlings	Brassica rapa subsp. pekinensis	Chinese cabbage
SRR21227073	Seedlings	Brassica rapa subsp. pekinensis	Chinese cabbage
SRR21227074	Seedlings	Brassica rapa subsp. pekinensis	Chinese cabbage
SRR21227075	Seedlings	Brassica rapa subsp. pekinensis	Chinese cabbage
SRR21227076	Seedlings	Brassica rapa subsp. pekinensis	Chinese cabbage
SRR21619139	Seedlings	Brassica rapa subsp. pekinensis	Chinese cabbage
SRR21619140	Seedlings	Brassica rapa subsp. pekinensis	Chinese cabbage
SRR21619141	Seedlings	Brassica rapa subsp. pekinensis	Chinese cabbage
SRR21619142	Seedlings	Brassica rapa subsp. pekinensis	Chinese cabbage
SRR21619143	Seedlings	Brassica rapa subsp. pekinensis	Chinese cabbage
SRR21619144	Seedlings	Brassica rapa subsp. pekinensis	Chinese cabbage
SRR21619145	Seedlings	Brassica rapa subsp. pekinensis	Chinese cabbage
SRR21619146	Seedlings	Brassica rapa subsp. pekinensis	Chinese cabbage
SRR21619147	Seedlings	Brassica rapa subsp. pekinensis	Chinese cabbage
SRR21619148	Seedlings	Brassica rapa subsp. pekinensis	Chinese cabbage
SRR21619149	Seedlings	Brassica rapa subsp. pekinensis	Chinese cabbage
SRR21619150	Seedlings	Brassica rapa subsp. pekinensis	Chinese cabbage
SRR22422809	Seedlings	Brassica rapa subsp. pekinensis	Chinese cabbage
SRR22422810	Seedlings	Brassica rapa subsp. pekinensis	Chinese cabbage
SRR22422811	Seedlings	Brassica rapa subsp. pekinensis	Chinese cabbage
SRR25653368	Leaf	Brassica rapa subsp. pekinensis	Chinese cabbage
SRR25653369	Leaf	Brassica rapa subsp. pekinensis	Chinese cabbage
SRR25653370	Leaf	Brassica rapa subsp. pekinensis	Chinese cabbage
SRR25653371	Leaf	Brassica rapa subsp. pekinensis	Chinese cabbage
SRR25653372	Leaf	Brassica rapa subsp. pekinensis	Chinese cabbage
SRR25653373	Leaf	Brassica rapa subsp. pekinensis	Chinese cabbage
SRR25653374	Leaf	Brassica rapa subsp. pekinensis	Chinese cabbage
SRR25653375	Leaf	Brassica rapa subsp. pekinensis	Chinese cabbage
SRR25653376	Leaf	Brassica rapa subsp. pekinensis	Chinese cabbage
SRR25653377	Leaf	Brassica rapa subsp. pekinensis	Chinese cabbage
SRR25653378	Leaf	Brassica rapa subsp. pekinensis	Chinese cabbage
SRR25653379	Leaf	Brassica rapa subsp. pekinensis	Chinese cabbage
SRR25653380	Leaf	Brassica rapa subsp. pekinensis	Chinese cabbage
SRR25653381	Leaf	Brassica rapa subsp. pekinensis	Chinese cabbage
SRR25653382	Leaf	Brassica rapa subsp. pekinensis	Chinese cabbage
SRR25653383	Leaf	Brassica rapa subsp. pekinensis	Chinese cabbage
SRR25653384	Leaf	Brassica rapa subsp. pekinensis	Chinese cabbage
SRR25653385	Leaf	Brassica rapa subsp. pekinensis	Chinese cabbage
SRR3571023	Root	Brassica rapa subsp. pekinensis	Chinese cabbage
SRR3571024	Root	Brassica rapa subsp. pekinensis	Chinese cabbage
SRR4296850	Root	Brassica rapa subsp. pekinensis	Chinese cabbage
SRR4341949	Root	Brassica rapa subsp. pekinensis	Chinese cabbage
SRR7816643	Flower	Brassica rapa subsp. pekinensis	Chinese cabbage
SRR7816644	Silique	Brassica rapa subsp. pekinensis	Chinese cabbage
SRR7816645	Flower	Brassica rapa subsp. pekinensis	Chinese cabbage
SRR7816646	Flower	Brassica rapa subsp. pekinensis	Chinese cabbage
SRR7816647	Stem	Brassica rapa subsp. pekinensis	Chinese cabbage
SRR7816648	Stem	Brassica rapa subsp. pekinensis	Chinese cabbage
SRR7816649	Leaf	Brassica rapa subsp. pekinensis	Chinese cabbage
SRR7816650	Stem	Brassica rapa subsp. pekinensis	Chinese cabbage
SRR7816651	Leaf	Brassica rapa subsp. pekinensis	Chinese cabbage
SRR7816652	Leaf	Brassica rapa subsp. pekinensis	Chinese cabbage
SRR7816659	Silique	Brassica rapa subsp. pekinensis	Chinese cabbage
SRR7816660	Silique	Brassica rapa subsp. pekinensis	Chinese cabbage
SRR8073784	Flower	Brassica rapa subsp. pekinensis	Chinese cabbage
SRR8073785	Flower	Brassica rapa subsp. pekinensis	Chinese cabbage
SRR8073786	Flower	Brassica rapa subsp. pekinensis	Chinese cabbage
SRR8073787	Flower	Brassica rapa subsp. pekinensis	Chinese cabbage
SRR8073788	Flower	Brassica rapa subsp. pekinensis	Chinese cabbage
SRR8073789	Flower	Brassica rapa subsp. pekinensis	Chinese cabbage
SRR8073790	Flower	Brassica rapa subsp. pekinensis	Chinese cabbage
SRR8073791	Flower	Brassica rapa subsp. pekinensis	Chinese cabbage
SRR8073792	Flower	Brassica rapa subsp. pekinensis	Chinese cabbage
SRR8633039	Leaf	Brassica rapa subsp. pekinensis	Chinese cabbage
SRR8633042	Leaf	Brassica rapa subsp. pekinensis	Chinese cabbage
SRR9850430	Root	Brassica rapa subsp. pekinensis	Chinese cabbage
SRR9850431	Root	Brassica rapa subsp. pekinensis	Chinese cabbage
SRR9850432	Leaf	Brassica rapa subsp. pekinensis	Chinese cabbage
SRR9850433	Leaf	Brassica rapa subsp. pekinensis	Chinese cabbage
SRR9850434	Root	Brassica rapa subsp. pekinensis	Chinese cabbage
SRR9850435	Root	Brassica rapa subsp. pekinensis	Chinese cabbage
SRR9850436	Root	Brassica rapa subsp. pekinensis	Chinese cabbage
SRR9850437	Root	Brassica rapa subsp. pekinensis	Chinese cabbage
SRR9850438	Root	Brassica rapa subsp. pekinensis	Chinese cabbage
SRR9850439	Root	Brassica rapa subsp. pekinensis	Chinese cabbage
SRR9850440	Root	Brassica rapa subsp. pekinensis	Chinese cabbage
SRR9850441	Root	Brassica rapa subsp. pekinensis	Chinese cabbage
SRR9850442	Root	Brassica rapa subsp. pekinensis	Chinese cabbage
SRR9850443	Root	Brassica rapa subsp. pekinensis	Chinese cabbage
SRR9850444	Leaf	Brassica rapa subsp. pekinensis	Chinese cabbage
SRR9850445	Leaf	Brassica rapa subsp. pekinensis	Chinese cabbage
SRR9850446	Leaf	Brassica rapa subsp. pekinensis	Chinese cabbage
SRR9850447	Leaf	Brassica rapa subsp. pekinensis	Chinese cabbage
SRR9850448	Leaf	Brassica rapa subsp. pekinensis	Chinese cabbage
SRR9850449	Leaf	Brassica rapa subsp. pekinensis	Chinese cabbage
SRR9850450	Leaf	Brassica rapa subsp. pekinensis	Chinese cabbage
SRR9850451	Leaf	Brassica rapa subsp. pekinensis	Chinese cabbage
SRR9850452	Leaf	Brassica rapa subsp. pekinensis	Chinese cabbage
SRR9850453	Leaf	Brassica rapa subsp. pekinensis	Chinese cabbage
CRR246218	Leaf	Brassica rapa subsp. pekinensis	Chinese cabbage
CRR246219	Leaf	Brassica rapa subsp. pekinensis	Chinese cabbage
CRR246220	Leaf	Brassica rapa subsp. pekinensis	Chinese cabbage
CRR246221	Leaf	Brassica rapa subsp. pekinensis	Chinese cabbage
CRR246222	Leaf	Brassica rapa subsp. pekinensis	Chinese cabbage
CRR246223	Leaf	Brassica rapa subsp. pekinensis	Chinese cabbage
CRR246224	Leaf	Brassica rapa subsp. pekinensis	Chinese cabbage
CRR246225	Leaf	Brassica rapa subsp. pekinensis	Chinese cabbage
CRR246226	Leaf	Brassica rapa subsp. pekinensis	Chinese cabbage
CRR246227	Leaf	Brassica rapa subsp. pekinensis	Chinese cabbage
CRR246228	Leaf	Brassica rapa subsp. pekinensis	Chinese cabbage
CRR246229	Leaf	Brassica rapa subsp. pekinensis	Chinese cabbage
CRR246230	Leaf	Brassica rapa subsp. pekinensis	Chinese cabbage
CRR246231	Leaf	Brassica rapa subsp. pekinensis	Chinese cabbage
CRR246232	Leaf	Brassica rapa subsp. pekinensis	Chinese cabbage
CRR246233	Leaf	Brassica rapa subsp. pekinensis	Chinese cabbage
CRR246234	Leaf	Brassica rapa subsp. pekinensis	Chinese cabbage
CRR246235	Leaf	Brassica rapa subsp. pekinensis	Chinese cabbage
CRR246236	Leaf	Brassica rapa subsp. pekinensis	Chinese cabbage
CRR246237	Leaf	Brassica rapa subsp. pekinensis	Chinese cabbage
CRR246238	Leaf	Brassica rapa subsp. pekinensis	Chinese cabbage
CRR246239	Leaf	Brassica rapa subsp. pekinensis	Chinese cabbage
CRR246240	Leaf	Brassica rapa subsp. pekinensis	Chinese cabbage
CRR246241	Leaf	Brassica rapa subsp. pekinensis	Chinese cabbage
CRR246242	Leaf	Brassica rapa subsp. pekinensis	Chinese cabbage
CRR246243	Leaf	Brassica rapa subsp. pekinensis	Chinese cabbage
CRR246244	Leaf	Brassica rapa subsp. pekinensis	Chinese cabbage
CRR246245	Leaf	Brassica rapa subsp. pekinensis	Chinese cabbage
CRR246246	Leaf	Brassica rapa subsp. pekinensis	Chinese cabbage
CRR246247	Leaf	Brassica rapa subsp. pekinensis	Chinese cabbage
CRR246248	Leaf	Brassica rapa subsp. pekinensis	Chinese cabbage
CRR246249	Leaf	Brassica rapa subsp. pekinensis	Chinese cabbage
CRR246250	Leaf	Brassica rapa subsp. pekinensis	Chinese cabbage
CRR246251	Leaf	Brassica rapa subsp. pekinensis	Chinese cabbage
CRR246252	Leaf	Brassica rapa subsp. pekinensis	Chinese cabbage
CRR246253	Leaf	Brassica rapa subsp. pekinensis	Chinese cabbage
CRR246254	Leaf	Brassica rapa subsp. pekinensis	Chinese cabbage
CRR246255	Leaf	Brassica rapa subsp. pekinensis	Chinese cabbage
CRR246256	Leaf	Brassica rapa subsp. pekinensis	Chinese cabbage
CRR246257	Leaf	Brassica rapa subsp. pekinensis	Chinese cabbage
CRR246258	Leaf	Brassica rapa subsp. pekinensis	Chinese cabbage
CRR246259	Leaf	Brassica rapa subsp. pekinensis	Chinese cabbage
CRR246260	Leaf	Brassica rapa subsp. pekinensis	Chinese cabbage
CRR246261	Leaf	Brassica rapa subsp. pekinensis	Chinese cabbage
CRR246262	Leaf	Brassica rapa subsp. pekinensis	Chinese cabbage
CRR246263	Leaf	Brassica rapa subsp. pekinensis	Chinese cabbage
CRR246264	Leaf	Brassica rapa subsp. pekinensis	Chinese cabbage
CRR246265	Leaf	Brassica rapa subsp. pekinensis	Chinese cabbage
CRR246266	Leaf	Brassica rapa subsp. pekinensis	Chinese cabbage
CRR246267	Leaf	Brassica rapa subsp. pekinensis	Chinese cabbage
CRR246268	Leaf	Brassica rapa subsp. pekinensis	Chinese cabbage
CRR246269	Leaf	Brassica rapa subsp. pekinensis	Chinese cabbage
CRR246270	Leaf	Brassica rapa subsp. pekinensis	Chinese cabbage
CRR246271	Leaf	Brassica rapa subsp. pekinensis	Chinese cabbage
CRR246272	Leaf	Brassica rapa subsp. pekinensis	Chinese cabbage
CRR1441152	Leaf	Brassica rapa subsp. pekinensis	Chinese cabbage
CRR1441153	Leaf	Brassica rapa subsp. pekinensis	Chinese cabbage
CRR1441154	Leaf	Brassica rapa subsp. pekinensis	Chinese cabbage
CRR1441155	Leaf	Brassica rapa subsp. pekinensis	Chinese cabbage
CRR1441156	Leaf	Brassica rapa subsp. pekinensis	Chinese cabbage
CRR1441157	Leaf	Brassica rapa subsp. pekinensis	Chinese cabbage
CRR1441158	Leaf	Brassica rapa subsp. pekinensis	Chinese cabbage
CRR1441159	Leaf	Brassica rapa subsp. pekinensis	Chinese cabbage
CRR1441160	Leaf	Brassica rapa subsp. pekinensis	Chinese cabbage
CRR1441161	Leaf	Brassica rapa subsp. pekinensis	Chinese cabbage
CRR1441162	Leaf	Brassica rapa subsp. pekinensis	Chinese cabbage
CRR1441163	Leaf	Brassica rapa subsp. pekinensis	Chinese cabbage
CRR1441164	Leaf	Brassica rapa subsp. pekinensis	Chinese cabbage
CRR1441165	Leaf	Brassica rapa subsp. pekinensis	Chinese cabbage
CRR1441166	Leaf	Brassica rapa subsp. pekinensis	Chinese cabbage
CRR1441167	Leaf	Brassica rapa subsp. pekinensis	Chinese cabbage
CRR1441168	Leaf	Brassica rapa subsp. pekinensis	Chinese cabbage
CRR1441169	Leaf	Brassica rapa subsp. pekinensis	Chinese cabbage
SRR24895451	Root	Brassica oleracea var. capitata	Cabbage
SRR24895450	Leaf	Brassica oleracea var. capitata	Cabbage
SRR24895439	Core	Brassica oleracea var. capitata	Cabbage
SRR24895428	Leaf	Brassica oleracea var. capitata	Cabbage
SRR24895417	Root	Brassica oleracea var. botrytis	Cauliflower
SRR24895406	Leaf	Brassica oleracea var. botrytis	Cauliflower
SRR24895395	Flower	Brassica oleracea var. botrytis	Cauliflower
SRR24895394	Flower	Brassica oleracea var. botrytis	Cauliflower
SRR24895393	Root	Brassica oleracea var. italica	Broccoli
SRR24895392	Leaf	Brassica oleracea var. italica	Broccoli
SRR24895449	Flower	Brassica oleracea var. italica	Broccoli
SRR24895448	Flower	Brassica oleracea var. italica	Broccoli
SRR24895443	Root	Brassica oleracea var. sabellica	Kale
SRR24895442	Leaf	Brassica oleracea var. sabellica	Kale
SRR24895441	Stem	Brassica oleracea var. sabellica	Kale
SRR24895440	Leaf	Brassica oleracea var. sabellica	Kale
SRR24895438	Root	Brassica oleracea var. capitata	Cabbage
SRR24895437	Leaf	Brassica oleracea var. capitata	Cabbage
SRR24895436	Core	Brassica oleracea var. capitata	Cabbage
SRR24895435	Leaf	Brassica oleracea var. capitata	Cabbage
SRR24895434	Root	Brassica oleracea var. botrytis	Cauliflower
SRR24895433	Leaf	Brassica oleracea var. botrytis	Cauliflower
SRR24895432	Flower	Brassica oleracea var. botrytis	Cauliflower
SRR24895431	Flower	Brassica oleracea var. botrytis	Cauliflower
SRR24895430	Root	Brassica oleracea var. italica	Broccoli
SRR24895429	Leaf	Brassica oleracea var. italica	Broccoli
SRR24895427	Flower	Brassica oleracea var. italica	Broccoli
SRR24895426	Flower	Brassica oleracea var. italica	Broccoli
SRR24895421	Root	Brassica oleracea var. sabellica	Kale
SRR24895420	Leaf	Brassica oleracea var. sabellica	Kale
SRR24895419	Stem	Brassica oleracea var. sabellica	Kale
SRR24895418	Leaf	Brassica oleracea var. sabellica	Kale
SRR24895416	Root	Brassica oleracea var. capitata	Cabbage
SRR24895415	Leaf	Brassica oleracea var. capitata	Cabbage
SRR24895414	Core	Brassica oleracea var. capitata	Cabbage
SRR24895413	Leaf	Brassica oleracea var. capitata	Cabbage
SRR24895412	Root	Brassica oleracea var. botrytis	Cauliflower
SRR24895411	Leaf	Brassica oleracea var. botrytis	Cauliflower
SRR24895410	Flower	Brassica oleracea var. botrytis	Cauliflower
SRR24895409	Flower	Brassica oleracea var. botrytis	Cauliflower
SRR24895408	Root	Brassica oleracea var. italica	Broccoli
SRR24895407	Leaf	Brassica oleracea var. italica	Broccoli
SRR24895405	Flower	Brassica oleracea var. italica	Broccoli
SRR24895404	Flower	Brassica oleracea var. italica	Broccoli
SRR24895399	Root	Brassica oleracea var. sabellica	Kale
SRR24895398	Leaf	Brassica oleracea var. sabellica	Kale
SRR24895397	Stem	Brassica oleracea var. sabellica	Kale
SRR24895396	Leaf	Brassica oleracea var. sabellica	Kale
CRR1436762	Leaf	Brassica oleracea var. capitata	Cabbage
CRR1436763	Leaf	Brassica oleracea var. capitata	Cabbage
CRR1436764	Leaf	Brassica oleracea var. capitata	Cabbage
CRR1436765	Leaf	Brassica oleracea var. capitata	Cabbage
CRR1436766	Leaf	Brassica oleracea var. capitata	Cabbage
CRR1436767	Leaf	Brassica oleracea var. capitata	Cabbage
CRR1436768	Leaf	Brassica oleracea var. capitata	Cabbage
CRR1436769	Leaf	Brassica oleracea var. capitata	Cabbage
CRR1436770	Leaf	Brassica oleracea var. capitata	Cabbage
CRR1436771	Leaf	Brassica oleracea var. capitata	Cabbage
CRR1436772	Leaf	Brassica oleracea var. capitata	Cabbage
CRR1436773	Leaf	Brassica oleracea var. capitata	Cabbage
CRR1436774	Leaf	Brassica oleracea var. capitata	Cabbage
CRR1436775	Leaf	Brassica oleracea var. capitata	Cabbage
CRR1436776	Leaf	Brassica oleracea var. capitata	Cabbage
CRR1436777	Leaf	Brassica oleracea var. capitata	Cabbage
CRR1436778	Leaf	Brassica oleracea var. capitata	Cabbage
CRR1436779	Leaf	Brassica oleracea var. capitata	Cabbage
CRR1436780	Leaf	Brassica oleracea var. capitata	Cabbage
CRR1436781	Leaf	Brassica oleracea var. capitata	Cabbage
CRR1436782	Leaf	Brassica oleracea var. capitata	Cabbage
CRR1436783	Leaf	Brassica oleracea var. capitata	Cabbage
CRR1436784	Leaf	Brassica oleracea var. capitata	Cabbage
CRR1436785	Leaf	Brassica oleracea var. capitata	Cabbage
CRR1436786	Leaf	Brassica oleracea var. capitata	Cabbage
CRR1436787	Leaf	Brassica oleracea var. capitata	Cabbage
CRR1436788	Leaf	Brassica oleracea var. capitata	Cabbage
CRR1436789	Leaf	Brassica oleracea var. capitata	Cabbage
CRR1436790	Leaf	Brassica oleracea var. capitata	Cabbage
CRR1436791	Leaf	Brassica oleracea var. capitata	Cabbage
DRR157284	Leaf	Brassica oleracea var. capitata	Cabbage
DRR157285	Leaf	Brassica oleracea var. capitata	Cabbage
DRR157286	Leaf	Brassica oleracea var. capitata	Cabbage
DRR157287	Leaf	Brassica oleracea var. capitata	Cabbage
DRR225075	Leaf	Brassica oleracea var. capitata	Cabbage
DRR225076	Leaf	Brassica oleracea var. capitata	Cabbage
DRR398833	Stem	Brassica oleracea var. italica	Broccoli
DRR398834	Stem	Brassica oleracea var. italica	Broccoli
DRR398835	Stem	Brassica oleracea var. italica	Broccoli
DRR398836	Stem	Brassica oleracea var. italica	Broccoli
DRR398837	Stem	Brassica oleracea var. italica	Broccoli
DRR398838	Stem	Brassica oleracea var. italica	Broccoli
DRR408123	Leaf	Brassica oleracea var. capitata	Cabbage
DRR408124	Leaf	Brassica oleracea var. capitata	Cabbage
DRR408125	Leaf	Brassica oleracea var. capitata	Cabbage
DRR408126	Leaf	Brassica oleracea var. capitata	Cabbage
DRR408127	Leaf	Brassica oleracea var. capitata	Cabbage
DRR408128	Leaf	Brassica oleracea var. capitata	Cabbage
DRR426048	Leaf	Brassica oleracea var. capitata	Cabbage
DRR426049	Leaf	Brassica oleracea var. capitata	Cabbage
DRR426050	Leaf	Brassica oleracea var. capitata	Cabbage
SRR28707157	Leaf	Brassica oleracea var. capitata	Cabbage
SRR28707156	Leaf	Brassica oleracea var. capitata	Cabbage
SRR28707145	Leaf	Brassica oleracea var. capitata	Cabbage
SRR32004808	Leaf	Brassica oleracea var. capitata	Cabbage
SRR32004809	Leaf	Brassica oleracea var. capitata	Cabbage
SRR32004810	Leaf	Brassica oleracea var. capitata	Cabbage
SRR32004811	Leaf	Brassica oleracea var. capitata	Cabbage
SRR32004812	Leaf	Brassica oleracea var. capitata	Cabbage
SRR32004813	Leaf	Brassica oleracea var. capitata	Cabbage
SRR28707134	Leaf	Brassica oleracea var. capitata	Cabbage
SRR28707127	Leaf	Brassica oleracea var. capitata	Cabbage
SRR28707126	Leaf	Brassica oleracea var. capitata	Cabbage
SRR28707125	Leaf	Brassica oleracea var. capitata	Cabbage
SRR28707124	Leaf	Brassica oleracea var. capitata	Cabbage
SRR28707123	Leaf	Brassica oleracea var. capitata	Cabbage
SRR28707122	Leaf	Brassica oleracea var. capitata	Cabbage
SRR28707155	Leaf	Brassica oleracea var. capitata	Cabbage
SRR28707154	Leaf	Brassica oleracea var. capitata	Cabbage
SRR28707153	Leaf	Brassica oleracea var. viridis	Collard green
SRR28707152	Leaf	Brassica oleracea var. viridis	Collard green
SRR28707151	Leaf	Brassica oleracea var. viridis	Collard green
SRR28707150	Leaf	Brassica oleracea var. viridis	Collard green
SRR28707149	Leaf	Brassica oleracea var. viridis	Collard green
SRR28707148	Leaf	Brassica oleracea var. viridis	Collard green
SRR10023478	Leaf	Brassica oleracea var. capitata	Cabbage
SRR10023479	Leaf	Brassica oleracea var. capitata	Cabbage
SRR10023480	Leaf	Brassica oleracea var. capitata	Cabbage
SRR1010133	Leaf	Brassica oleracea var. capitata	Cabbage
SRR1030667	Root	Brassica oleracea var. capitata	Cabbage
SRR1032049	Seedlings	Brassica oleracea var. capitata	Cabbage
SRR1032050	Leaf	Brassica oleracea var. capitata	Cabbage
SRR1032051	Seedlings	Brassica oleracea var. capitata	Cabbage
SRR1032052	Flower	Brassica oleracea var. capitata	Cabbage
SRR1032097	Seedlings	Brassica oleracea var. capitata	Cabbage
SRR11023485	Leaf	Brassica oleracea var. capitata	Cabbage
SRR11023486	Leaf	Brassica oleracea var. capitata	Cabbage
SRR11023487	Leaf	Brassica oleracea var. capitata	Cabbage
SRR11023488	Leaf	Brassica oleracea var. capitata	Cabbage
SRR11023489	Leaf	Brassica oleracea var. capitata	Cabbage
SRR11023490	Leaf	Brassica oleracea var. capitata	Cabbage
SRR11023491	Leaf	Brassica oleracea var. capitata	Cabbage
SRR11023492	Leaf	Brassica oleracea var. capitata	Cabbage
SRR11023493	Leaf	Brassica oleracea var. capitata	Cabbage
SRR11023494	Leaf	Brassica oleracea var. capitata	Cabbage
SRR11023495	Leaf	Brassica oleracea var. capitata	Cabbage
SRR11023496	Leaf	Brassica oleracea var. capitata	Cabbage
SRR11023497	Leaf	Brassica oleracea var. capitata	Cabbage
SRR11023498	Leaf	Brassica oleracea var. capitata	Cabbage
SRR11023499	Leaf	Brassica oleracea var. capitata	Cabbage
SRR11023500	Leaf	Brassica oleracea var. capitata	Cabbage
SRR11023501	Leaf	Brassica oleracea var. capitata	Cabbage
SRR11023502	Leaf	Brassica oleracea var. capitata	Cabbage
SRR11023503	Leaf	Brassica oleracea var. capitata	Cabbage
SRR11023504	Leaf	Brassica oleracea var. capitata	Cabbage
SRR11023505	Leaf	Brassica oleracea var. capitata	Cabbage
SRR11023506	Leaf	Brassica oleracea var. capitata	Cabbage
SRR11023507	Leaf	Brassica oleracea var. capitata	Cabbage
SRR11023508	Leaf	Brassica oleracea var. capitata	Cabbage
SRR11023509	Leaf	Brassica oleracea var. capitata	Cabbage
SRR11023510	Leaf	Brassica oleracea var. capitata	Cabbage
SRR11023511	Leaf	Brassica oleracea var. capitata	Cabbage
SRR11023512	Leaf	Brassica oleracea var. capitata	Cabbage
SRR11023513	Leaf	Brassica oleracea var. capitata	Cabbage
SRR11023514	Leaf	Brassica oleracea var. capitata	Cabbage
SRR11183109	Root	Brassica oleracea var. italica	Broccoli
SRR11183110	Root	Brassica oleracea var. italica	Broccoli
SRR11183111	Root	Brassica oleracea var. italica	Broccoli
SRR11183112	Root	Brassica oleracea var. italica	Broccoli
SRR11183113	Root	Brassica oleracea var. italica	Broccoli
SRR11183114	Root	Brassica oleracea var. italica	Broccoli
SRR11183115	Root	Brassica oleracea var. italica	Broccoli
SRR11183116	Root	Brassica oleracea var. italica	Broccoli
SRR11183117	Root	Brassica oleracea var. italica	Broccoli
SRR11495940	Leaf	Brassica oleracea var. italica	Broccoli
SRR11495941	Leaf	Brassica oleracea var. italica	Broccoli
SRR11495942	Leaf	Brassica oleracea var. italica	Broccoli
SRR11495943	Leaf	Brassica oleracea var. italica	Broccoli
SRR11495944	Leaf	Brassica oleracea var. italica	Broccoli
SRR11495945	Leaf	Brassica oleracea var. italica	Broccoli
SRR11794574	Curd	Brassica oleracea var. botrytis	Cauliflower
SRR11794575	Curd	Brassica oleracea var. botrytis	Cauliflower
SRR11794576	Curd	Brassica oleracea var. botrytis	Cauliflower
SRR11794577	Curd	Brassica oleracea var. botrytis	Cauliflower
SRR11794578	Curd	Brassica oleracea var. botrytis	Cauliflower
SRR11794579	Curd	Brassica oleracea var. botrytis	Cauliflower
SRR11794580	Curd	Brassica oleracea var. botrytis	Cauliflower
SRR11794581	Curd	Brassica oleracea var. botrytis	Cauliflower
SRR11794582	Curd	Brassica oleracea var. botrytis	Cauliflower
SRR11794583	Curd	Brassica oleracea var. botrytis	Cauliflower
SRR11794584	Curd	Brassica oleracea var. botrytis	Cauliflower
SRR11794585	Curd	Brassica oleracea var. botrytis	Cauliflower
SRR12437099	Leaf	Brassica oleracea var. capitata	Cabbage
SRR12437100	Leaf	Brassica oleracea var. capitata	Cabbage
SRR12715993	Leaf	Brassica oleracea var. capitata	Cabbage
SRR12715994	Leaf	Brassica oleracea var. capitata	Cabbage
SRR12715995	Leaf	Brassica oleracea var. capitata	Cabbage
SRR12715996	Leaf	Brassica oleracea var. capitata	Cabbage
SRR12715997	Leaf	Brassica oleracea var. capitata	Cabbage
SRR12715998	Leaf	Brassica oleracea var. capitata	Cabbage
SRR12715999	Leaf	Brassica oleracea var. capitata	Cabbage
SRR12716000	Leaf	Brassica oleracea var. capitata	Cabbage
SRR12716001	Leaf	Brassica oleracea var. capitata	Cabbage
SRR12716002	Leaf	Brassica oleracea var. capitata	Cabbage
SRR12716003	Leaf	Brassica oleracea var. capitata	Cabbage
SRR12716004	Leaf	Brassica oleracea var. capitata	Cabbage
SRR12716005	Leaf	Brassica oleracea var. capitata	Cabbage
SRR12716006	Leaf	Brassica oleracea var. capitata	Cabbage
SRR12716007	Leaf	Brassica oleracea var. capitata	Cabbage
SRR12716008	Leaf	Brassica oleracea var. capitata	Cabbage
SRR12716009	Leaf	Brassica oleracea var. capitata	Cabbage
SRR12716010	Leaf	Brassica oleracea var. capitata	Cabbage
SRR12716011	Leaf	Brassica oleracea var. capitata	Cabbage
SRR12716012	Leaf	Brassica oleracea var. capitata	Cabbage
SRR12716013	Leaf	Brassica oleracea var. capitata	Cabbage
SRR12716014	Leaf	Brassica oleracea var. capitata	Cabbage
SRR12716015	Leaf	Brassica oleracea var. capitata	Cabbage
SRR12716016	Leaf	Brassica oleracea var. capitata	Cabbage
SRR12716017	Leaf	Brassica oleracea var. capitata	Cabbage
SRR12716018	Leaf	Brassica oleracea var. capitata	Cabbage
SRR12716019	Leaf	Brassica oleracea var. capitata	Cabbage
SRR12716020	Leaf	Brassica oleracea var. capitata	Cabbage
SRR12716021	Leaf	Brassica oleracea var. capitata	Cabbage
SRR12716022	Leaf	Brassica oleracea var. capitata	Cabbage
SRR13320158	Root	Brassica oleracea var. capitata	Cabbage
SRR13320159	Root	Brassica oleracea var. capitata	Cabbage
SRR13320160	Root	Brassica oleracea var. capitata	Cabbage
SRR13320161	Root	Brassica oleracea var. capitata	Cabbage
SRR13320162	Root	Brassica oleracea var. capitata	Cabbage
SRR13320163	Root	Brassica oleracea var. capitata	Cabbage
SRR13320164	Root	Brassica oleracea var. capitata	Cabbage
SRR13320165	Root	Brassica oleracea var. capitata	Cabbage
SRR13320166	Root	Brassica oleracea var. capitata	Cabbage
SRR13320167	Root	Brassica oleracea var. capitata	Cabbage
SRR13320168	Root	Brassica oleracea var. capitata	Cabbage
SRR13320169	Root	Brassica oleracea var. capitata	Cabbage
SRR13320170	Root	Brassica oleracea var. capitata	Cabbage
SRR13320171	Root	Brassica oleracea var. capitata	Cabbage
SRR13320172	Root	Brassica oleracea var. capitata	Cabbage
SRR13320173	Root	Brassica oleracea var. capitata	Cabbage
SRR13320174	Root	Brassica oleracea var. capitata	Cabbage
SRR13320175	Root	Brassica oleracea var. capitata	Cabbage
SRR13320176	Root	Brassica oleracea var. capitata	Cabbage
SRR13320177	Root	Brassica oleracea var. capitata	Cabbage
SRR13320178	Root	Brassica oleracea var. capitata	Cabbage
SRR13320179	Root	Brassica oleracea var. capitata	Cabbage
SRR13320180	Root	Brassica oleracea var. capitata	Cabbage
SRR13320181	Root	Brassica oleracea var. capitata	Cabbage
SRR13372552	Seed	Brassica oleracea var. alboglabra	Chinese Kale
SRR13372553	Seed	Brassica oleracea var. alboglabra	Chinese Kale
SRR13372554	Seed	Brassica oleracea var. alboglabra	Chinese Kale
SRR13372555	Seed	Brassica oleracea var. alboglabra	Chinese Kale
SRR13372556	Seed	Brassica oleracea var. alboglabra	Chinese Kale
SRR13372557	Seed	Brassica oleracea var. alboglabra	Chinese Kale
SRR13372558	Seed	Brassica oleracea var. alboglabra	Chinese Kale
SRR13496154	Whole_plant	Brassica oleracea var. italica	Broccoli
SRR13508755	Leaf	Brassica oleracea var. capitata	Cabbage
SRR13508756	Leaf	Brassica oleracea var. capitata	Cabbage
SRR13508757	Leaf	Brassica oleracea var. capitata	Cabbage
SRR13508758	Leaf	Brassica oleracea var. capitata	Cabbage
SRR13508759	Leaf	Brassica oleracea var. capitata	Cabbage
SRR13508760	Leaf	Brassica oleracea var. capitata	Cabbage
SRR13508761	Leaf	Brassica oleracea var. capitata	Cabbage
SRR13508762	Leaf	Brassica oleracea var. capitata	Cabbage
SRR13508779	Leaf	Brassica oleracea var. italica	Broccoli
SRR13508780	Leaf	Brassica oleracea var. italica	Broccoli
SRR13508781	Leaf	Brassica oleracea var. italica	Broccoli
SRR13508782	Leaf	Brassica oleracea var. italica	Broccoli
SRR13508783	Leaf	Brassica oleracea var. italica	Broccoli
SRR13508784	Leaf	Brassica oleracea var. italica	Broccoli
SRR13508786	Leaf	Brassica oleracea var. italica	Broccoli
SRR13508787	Leaf	Brassica oleracea var. italica	Broccoli
SRR13508788	Leaf	Brassica oleracea var. italica	Broccoli
SRR13508789	Leaf	Brassica oleracea var. italica	Broccoli
SRR13508790	Leaf	Brassica oleracea var. italica	Broccoli
SRR13508791	Leaf	Brassica oleracea var. italica	Broccoli
SRR13508792	Leaf	Brassica oleracea var. italica	Broccoli
SRR13508793	Leaf	Brassica oleracea var. italica	Broccoli
SRR13508794	Leaf	Brassica oleracea var. italica	Broccoli
SRR13508795	Leaf	Brassica oleracea var. italica	Broccoli
SRR13508797	Leaf	Brassica oleracea var. italica	Broccoli
SRR13508798	Leaf	Brassica oleracea var. sabellica	Kale
SRR13508799	Leaf	Brassica oleracea var. sabellica	Kale
SRR13508800	Leaf	Brassica oleracea var. sabellica	Kale
SRR13508801	Leaf	Brassica oleracea var. sabellica	Kale
SRR13508802	Leaf	Brassica oleracea var. sabellica	Kale
SRR13508803	Leaf	Brassica oleracea var. sabellica	Kale
SRR13508804	Leaf	Brassica oleracea var. sabellica	Kale
SRR13508805	Leaf	Brassica oleracea var. sabellica	Kale
SRR13508806	Leaf	Brassica oleracea var. sabellica	Kale
SRR13508808	Leaf	Brassica oleracea var. sabellica	Kale
SRR13508809	Leaf	Brassica oleracea var. sabellica	Kale
SRR13508810	Leaf	Brassica oleracea var. sabellica	Kale
SRR13508811	Leaf	Brassica oleracea var. medullosa	Marrow-stem kale
SRR13508812	Leaf	Brassica oleracea var. medullosa	Marrow-stem kale
SRR13508813	Leaf	Brassica oleracea var. medullosa	Marrow-stem kale
SRR13508814	Leaf	Brassica oleracea var. medullosa	Marrow-stem kale
SRR13508815	Leaf	Brassica oleracea var. medullosa	Marrow-stem kale
SRR13508816	Leaf	Brassica oleracea var. medullosa	Marrow-stem kale
SRR13508817	Leaf	Brassica oleracea var. medullosa	Marrow-stem kale
SRR13508819	Leaf	Brassica oleracea var. medullosa	Marrow-stem kale
SRR13508820	Leaf	Brassica oleracea var. medullosa	Marrow-stem kale
SRR13508821	Leaf	Brassica oleracea var. medullosa	Marrow-stem kale
SRR13508822	Leaf	Brassica oleracea var. medullosa	Marrow-stem kale
SRR13508823	Leaf	Brassica oleracea var. medullosa	Marrow-stem kale
SRR13508824	Leaf	Brassica oleracea var. medullosa	Marrow-stem kale
SRR13508825	Leaf	Brassica oleracea var. costata	Tronchuda kale
SRR13508826	Leaf	Brassica oleracea var. costata	Tronchuda kale
SRR13508827	Leaf	Brassica oleracea var. costata	Tronchuda kale
SRR13508828	Leaf	Brassica oleracea var. costata	Tronchuda kale
SRR13508830	Leaf	Brassica oleracea var. costata	Tronchuda kale
SRR13508831	Leaf	Brassica oleracea var. costata	Tronchuda kale
SRR13508832	Leaf	Brassica oleracea var. costata	Tronchuda kale
SRR13508833	Leaf	Brassica oleracea var. costata	Tronchuda kale
SRR13508834	Leaf	Brassica oleracea var. costata	Tronchuda kale
SRR13508835	Leaf	Brassica oleracea var. costata	Tronchuda kale
SRR13508837	Leaf	Brassica oleracea var. italica	Broccoli
SRR13508838	Leaf	Brassica oleracea var. italica	Broccoli
SRR13508839	Leaf	Brassica oleracea var. italica	Broccoli
SRR13508840	Leaf	Brassica oleracea var. costata	Tronchuda kale
SRR13508842	Leaf	Brassica oleracea var. botrytis	Cauliflower
SRR13508843	Leaf	Brassica oleracea var. alboglabra	Chinese kale
SRR13508844	Leaf	Brassica oleracea var. alboglabra	Chinese kale
SRR13508845	Leaf	Brassica oleracea var. alboglabra	Chinese kale
SRR13508846	Leaf	Brassica oleracea var. alboglabra	Chinese kale
SRR13508847	Leaf	Brassica oleracea var. botrytis	Cauliflower
SRR13508912	Leaf	Brassica oleracea var. capitata	Cabbage
SRR13508913	Leaf	Brassica oleracea var. capitata	Cabbage
SRR13508914	Leaf	Brassica oleracea var. capitata	Cabbage
SRR13508915	Leaf	Brassica oleracea var. capitata	Cabbage
SRR13508916	Leaf	Brassica oleracea var. capitata	Cabbage
SRR13508917	Leaf	Brassica oleracea var. capitata	Cabbage
SRR13508918	Leaf	Brassica oleracea var. botrytis	Cauliflower
SRR13508920	Leaf	Brassica oleracea var. botrytis	Cauliflower
SRR13508921	Leaf	Brassica oleracea var. botrytis	Cauliflower
SRR13508922	Leaf	Brassica oleracea var. botrytis	Cauliflower
SRR13508923	Leaf	Brassica oleracea var. botrytis	Cauliflower
SRR13508924	Leaf	Brassica oleracea var. alboglabra	Chinese kale
SRR13508925	Leaf	Brassica oleracea var. alboglabra	Chinese kale
SRR13508926	Leaf	Brassica oleracea var. alboglabra	Chinese kale
SRR13508927	Leaf	Brassica oleracea var. alboglabra	Chinese kale
SRR13508928	Leaf	Brassica oleracea var. alboglabra	Chinese kale
SRR13508929	Leaf	Brassica oleracea var. alboglabra	Chinese kale
SRR13508931	Leaf	Brassica oleracea var. alboglabra	Chinese kale
SRR13508933	Leaf	Brassica oleracea var. alboglabra	Chinese kale
SRR13508934	Leaf	Brassica oleracea var. alboglabra	Chinese kale
SRR13508935	Leaf	Brassica oleracea var. alboglabra	Chinese kale
SRR13508936	Leaf	Brassica oleracea var. alboglabra	Chinese kale
SRR13508937	Leaf	Brassica oleracea var. alboglabra	Chinese kale
SRR13508938	Leaf	Brassica oleracea var. alboglabra	Chinese kale
SRR13508939	Leaf	Brassica oleracea var. alboglabra	Chinese kale
SRR13508940	Leaf	Brassica oleracea var. alboglabra	Chinese kale
SRR13508942	Leaf	Brassica oleracea var. alboglabra	Chinese kale
SRR13508943	Leaf	Brassica oleracea var. alboglabra	Chinese kale
SRR13508944	Leaf	Brassica oleracea var. alboglabra	Chinese kale
SRR13508945	Leaf	Brassica oleracea var. botrytis	Cauliflower
SRR13508946	Leaf	Brassica oleracea var. botrytis	Cauliflower
SRR13508947	Leaf	Brassica oleracea var. botrytis	Cauliflower
SRR13508948	Leaf	Brassica oleracea var. botrytis	Cauliflower
SRR13508949	Leaf	Brassica oleracea var. botrytis	Cauliflower
SRR13508950	Leaf	Brassica oleracea var. botrytis	Cauliflower
SRR13508951	Leaf	Brassica oleracea var. botrytis	Cauliflower
SRR13508953	Leaf	Brassica oleracea var. botrytis	Cauliflower
SRR13508954	Leaf	Brassica oleracea var. botrytis	Cauliflower
SRR13508955	Leaf	Brassica oleracea var. botrytis	Cauliflower
SRR13508956	Leaf	Brassica oleracea var. botrytis	Cauliflower
SRR13709406	SAM	Brassica oleracea var. botrytis	Cauliflower
SRR13709407	SAM	Brassica oleracea var. botrytis	Cauliflower
SRR13709408	SAM	Brassica oleracea var. botrytis	Cauliflower
SRR13709409	SAM	Brassica oleracea var. botrytis	Cauliflower
SRR13709410	SAM	Brassica oleracea var. botrytis	Cauliflower
SRR13709411	SAM	Brassica oleracea var. botrytis	Cauliflower
SRR13709412	SAM	Brassica oleracea var. botrytis	Cauliflower
SRR13709413	Stem	Brassica oleracea var. botrytis	Cauliflower
SRR13709414	SAM	Brassica oleracea var. botrytis	Cauliflower
SRR13709415	Silique	Brassica oleracea var. botrytis	Cauliflower
SRR13709416	Root	Brassica oleracea var. botrytis	Cauliflower
SRR13709417	Leaf	Brassica oleracea var. botrytis	Cauliflower
SRR13709418	Flower	Brassica oleracea var. botrytis	Cauliflower
SRR13709419	Curd	Brassica oleracea var. botrytis	Cauliflower
SRR13709420	Flower	Brassica oleracea var. botrytis	Cauliflower
SRR13709421	SAM	Brassica oleracea var. botrytis	Cauliflower
SRR13709422	SAM	Brassica oleracea var. botrytis	Cauliflower
SRR13709423	SAM	Brassica oleracea var. botrytis	Cauliflower
SRR13709424	SAM	Brassica oleracea var. botrytis	Cauliflower
SRR13709425	SAM	Brassica oleracea var. botrytis	Cauliflower
SRR13709426	SAM	Brassica oleracea var. botrytis	Cauliflower
SRR13759385	Leaf	Brassica oleracea var. capitata	Cabbage
SRR13759386	Leaf	Brassica oleracea var. capitata	Cabbage
SRR13759387	Leaf	Brassica oleracea var. capitata	Cabbage
SRR13759388	Leaf	Brassica oleracea var. capitata	Cabbage
SRR13759389	Flower	Brassica oleracea var. capitata	Cabbage
SRR13759390	Flower	Brassica oleracea var. capitata	Cabbage
SRR13759391	Flower	Brassica oleracea var. capitata	Cabbage
SRR13759392	Stem	Brassica oleracea var. capitata	Cabbage
SRR13759393	Flower	Brassica oleracea var. capitata	Cabbage
SRR13759394	Stem	Brassica oleracea var. capitata	Cabbage
SRR13759395	Stem	Brassica oleracea var. capitata	Cabbage
SRR13759396	Root	Brassica oleracea var. capitata	Cabbage
SRR13759397	Root	Brassica oleracea var. capitata	Cabbage
SRR13759398	Root	Brassica oleracea var. capitata	Cabbage
SRR13759399	Silique	Brassica oleracea var. capitata	Cabbage
SRR13759400	Silique	Brassica oleracea var. capitata	Cabbage
SRR13759401	Silique	Brassica oleracea var. capitata	Cabbage
SRR13759402	Leaf	Brassica oleracea var. capitata	Cabbage
SRR13759403	Leaf	Brassica oleracea var. capitata	Cabbage
SRR13759404	Flower	Brassica oleracea var. capitata	Cabbage
SRR13759405	Flower	Brassica oleracea var. capitata	Cabbage
SRR14411364	Leaf	Brassica oleracea var. capitata	Cabbage
SRR14411365	Leaf	Brassica oleracea var. capitata	Cabbage
SRR14411366	Leaf	Brassica oleracea var. capitata	Cabbage
SRR14411367	Leaf	Brassica oleracea var. capitata	Cabbage
SRR14411368	Leaf	Brassica oleracea var. capitata	Cabbage
SRR14411369	Leaf	Brassica oleracea var. capitata	Cabbage
SRR14411370	Leaf	Brassica oleracea var. capitata	Cabbage
SRR14411371	Leaf	Brassica oleracea var. capitata	Cabbage
SRR14714517	Leaf	Brassica oleracea var. botrytis	Cauliflower
SRR14714518	Leaf	Brassica oleracea var. botrytis	Cauliflower
SRR14714519	Leaf	Brassica oleracea var. botrytis	Cauliflower
SRR14714520	Leaf	Brassica oleracea var. botrytis	Cauliflower
SRR14714521	Leaf	Brassica oleracea var. botrytis	Cauliflower
SRR14714522	Leaf	Brassica oleracea var. botrytis	Cauliflower
SRR14714523	Leaf	Brassica oleracea var. botrytis	Cauliflower
SRR14714524	Leaf	Brassica oleracea var. botrytis	Cauliflower
SRR14714525	Leaf	Brassica oleracea var. botrytis	Cauliflower
SRR14714526	Leaf	Brassica oleracea var. botrytis	Cauliflower
SRR14714527	Leaf	Brassica oleracea var. botrytis	Cauliflower
SRR14714528	Leaf	Brassica oleracea var. botrytis	Cauliflower
SRR14714529	Leaf	Brassica oleracea var. botrytis	Cauliflower
SRR14714530	Leaf	Brassica oleracea var. botrytis	Cauliflower
SRR14714531	Leaf	Brassica oleracea var. botrytis	Cauliflower
SRR14714532	Leaf	Brassica oleracea var. botrytis	Cauliflower
SRR14714533	Leaf	Brassica oleracea var. botrytis	Cauliflower
SRR14714534	Leaf	Brassica oleracea var. botrytis	Cauliflower
SRR14714535	Leaf	Brassica oleracea var. botrytis	Cauliflower
SRR14714536	Leaf	Brassica oleracea var. botrytis	Cauliflower
SRR14714537	Leaf	Brassica oleracea var. botrytis	Cauliflower
SRR14714538	Leaf	Brassica oleracea var. botrytis	Cauliflower
SRR14714539	Leaf	Brassica oleracea var. botrytis	Cauliflower
SRR14714540	Leaf	Brassica oleracea var. botrytis	Cauliflower
SRR14714541	Leaf	Brassica oleracea var. botrytis	Cauliflower
SRR14714542	Leaf	Brassica oleracea var. botrytis	Cauliflower
SRR14714543	Leaf	Brassica oleracea var. botrytis	Cauliflower
SRR14774565	Seedlings	Brassica oleracea var. alboglabra	Chinese kale
SRR14774566	Seedlings	Brassica oleracea var. alboglabra	Chinese kale
SRR14774567	Seedlings	Brassica oleracea var. alboglabra	Chinese kale
SRR14774568	Seedlings	Brassica oleracea var. alboglabra	Chinese kale
SRR14774579	Seedlings	Brassica oleracea var. alboglabra	Chinese kale
SRR14774580	Seedlings	Brassica oleracea var. alboglabra	Chinese kale
SRR15032747	Leaf	Brassica oleracea var. alboglabra	Chinese kale
SRR15032748	Leaf	Brassica oleracea var. alboglabra	Chinese kale
SRR15109776	Leaf	Brassica oleracea var. capitata	Cabbage
SRR15109777	Leaf	Brassica oleracea var. capitata	Cabbage
SRR15109778	Leaf	Brassica oleracea var. capitata	Cabbage
SRR15109779	Leaf	Brassica oleracea var. capitata	Cabbage
SRR15109780	Leaf	Brassica oleracea var. capitata	Cabbage
SRR15109781	Leaf	Brassica oleracea var. capitata	Cabbage
SRR1557702	Leaf	Brassica oleracea var. capitata	Cabbage
SRR1557703	Leaf	Brassica oleracea var. capitata	Cabbage
SRR1557704	Leaf	Brassica oleracea var. capitata	Cabbage
SRR15963149	Root	Brassica oleracea var. italica	Broccoli
SRR15963150	Root	Brassica oleracea var. italica	Broccoli
SRR15963151	Root	Brassica oleracea var. italica	Broccoli
SRR15963152	Root	Brassica oleracea var. italica	Broccoli
SRR15963153	Root	Brassica oleracea var. italica	Broccoli
SRR15963154	Root	Brassica oleracea var. italica	Broccoli
SRR15963155	Root	Brassica oleracea var. italica	Broccoli
SRR15963156	Root	Brassica oleracea var. italica	Broccoli
SRR15963157	Root	Brassica oleracea var. italica	Broccoli
SRR16293701	Root	Brassica oleracea var. italica	Broccoli
SRR16293702	Root	Brassica oleracea var. italica	Broccoli
SRR16293703	Root	Brassica oleracea var. italica	Broccoli
SRR16293704	Root	Brassica oleracea var. italica	Broccoli
SRR16293705	Root	Brassica oleracea var. italica	Broccoli
SRR16293706	Root	Brassica oleracea var. italica	Broccoli
SRR16842421	Leaf	Brassica oleracea var. capitata	Cabbage
SRR16842422	Leaf	Brassica oleracea var. capitata	Cabbage
SRR16842423	Leaf	Brassica oleracea var. capitata	Cabbage
SRR17509987	Root	Brassica oleracea var. italica	Broccoli
SRR17509988	Root	Brassica oleracea var. italica	Broccoli
SRR17509989	Root	Brassica oleracea var. italica	Broccoli
SRR17509990	Root	Brassica oleracea var. italica	Broccoli
SRR17509991	Root	Brassica oleracea var. italica	Broccoli
SRR17509992	Root	Brassica oleracea var. italica	Broccoli
SRR17509993	Root	Brassica oleracea var. italica	Broccoli
SRR17509994	Root	Brassica oleracea var. italica	Broccoli
SRR17509995	Root	Brassica oleracea var. italica	Broccoli
SRR17572796	Root	Brassica oleracea var. italica	Broccoli
SRR17572797	Root	Brassica oleracea var. italica	Broccoli
SRR17572798	Root	Brassica oleracea var. italica	Broccoli
SRR17572799	Root	Brassica oleracea var. italica	Broccoli
SRR17572800	Root	Brassica oleracea var. italica	Broccoli
SRR17572801	Root	Brassica oleracea var. italica	Broccoli
SRR19145406	Curd	Brassica oleracea var. botrytis	Cauliflower
SRR19145407	Curd	Brassica oleracea var. botrytis	Cauliflower
SRR19145408	Curd	Brassica oleracea var. botrytis	Cauliflower
SRR19145409	Curd	Brassica oleracea var. botrytis	Cauliflower
SRR19145410	Curd	Brassica oleracea var. botrytis	Cauliflower
SRR19145411	Curd	Brassica oleracea var. botrytis	Cauliflower
SRR2039557	Flower	Brassica oleracea var. capitata	Cabbage
SRR2039564	Flower	Brassica oleracea var. capitata	Cabbage
SRR20701378	Seedlings	Brassica oleracea var. italica	Broccoli
SRR20701379	Seedlings	Brassica oleracea var. italica	Broccoli
SRR20701380	Seedlings	Brassica oleracea var. italica	Broccoli
SRR20701381	Seedlings	Brassica oleracea var. italica	Broccoli
SRR20701382	Seedlings	Brassica oleracea var. italica	Broccoli
SRR20701383	Seedlings	Brassica oleracea var. italica	Broccoli
SRR20701384	Seedlings	Brassica oleracea var. italica	Broccoli
SRR20701385	Seedlings	Brassica oleracea var. italica	Broccoli
SRR20701386	Seedlings	Brassica oleracea var. italica	Broccoli
SRR21537106	Flower	Brassica oleracea var. italica	Broccoli
SRR21537107	Flower	Brassica oleracea var. italica	Broccoli
SRR21537108	Flower	Brassica oleracea var. italica	Broccoli
SRR21537109	Flower	Brassica oleracea var. italica	Broccoli
SRR21537110	Flower	Brassica oleracea var. italica	Broccoli
SRR21537111	Flower	Brassica oleracea var. italica	Broccoli
SRR21537112	Flower	Brassica oleracea var. italica	Broccoli
SRR21537113	Flower	Brassica oleracea var. italica	Broccoli
SRR21537114	Flower	Brassica oleracea var. italica	Broccoli
SRR21537115	Flower	Brassica oleracea var. italica	Broccoli
SRR21537116	Flower	Brassica oleracea var. italica	Broccoli
SRR21537117	Flower	Brassica oleracea var. italica	Broccoli
SRR21537118	Flower	Brassica oleracea var. italica	Broccoli
SRR21537119	Flower	Brassica oleracea var. italica	Broccoli
SRR21537120	Flower	Brassica oleracea var. italica	Broccoli
SRR2177446	Stigma	Brassica oleracea var. italica	Broccoli
SRR2177448	Stigma	Brassica oleracea var. italica	Broccoli
SRR2177449	Stigma	Brassica oleracea var. italica	Broccoli
SRR2177450	Stigma	Brassica oleracea var. italica	Broccoli
SRR21778795	Stem	Brassica oleracea var. alboglabra	Chinese kale
SRR21778796	Stem	Brassica oleracea var. alboglabra	Chinese kale
SRR21778799	Stem	Brassica oleracea var. alboglabra	Chinese kale
SRR21778807	Stem	Brassica oleracea var. alboglabra	Chinese kale
SRR21778808	Stem	Brassica oleracea var. alboglabra	Chinese kale
SRR21778809	Stem	Brassica oleracea var. alboglabra	Chinese kale
SRR21778810	Stem	Brassica oleracea var. alboglabra	Chinese kale
SRR21778811	Stem	Brassica oleracea var. alboglabra	Chinese kale
SRR21778812	Stem	Brassica oleracea var. alboglabra	Chinese kale
SRR22016000	Leaf	Brassica oleracea var. italica	Broccoli
SRR22016001	Leaf	Brassica oleracea var. italica	Broccoli
SRR22016002	Leaf	Brassica oleracea var. italica	Broccoli
SRR22016003	Leaf	Brassica oleracea var. italica	Broccoli
SRR22016004	Leaf	Brassica oleracea var. italica	Broccoli
SRR22016005	Leaf	Brassica oleracea var. italica	Broccoli
SRR22016006	Leaf	Brassica oleracea var. italica	Broccoli
SRR22016007	Leaf	Brassica oleracea var. italica	Broccoli
SRR22016008	Leaf	Brassica oleracea var. italica	Broccoli
SRR22016009	Leaf	Brassica oleracea var. italica	Broccoli
SRR22016010	Leaf	Brassica oleracea var. italica	Broccoli
SRR22016011	Leaf	Brassica oleracea var. italica	Broccoli
SRR22016012	Leaf	Brassica oleracea var. italica	Broccoli
SRR22016013	Leaf	Brassica oleracea var. italica	Broccoli
SRR22016014	Leaf	Brassica oleracea var. italica	Broccoli
SRR22016015	Leaf	Brassica oleracea var. italica	Broccoli
SRR22016016	Leaf	Brassica oleracea var. italica	Broccoli
SRR22016017	Leaf	Brassica oleracea var. italica	Broccoli
SRR22016018	Leaf	Brassica oleracea var. italica	Broccoli
SRR22016019	Leaf	Brassica oleracea var. italica	Broccoli
SRR22016020	Leaf	Brassica oleracea var. italica	Broccoli
SRR22016021	Leaf	Brassica oleracea var. italica	Broccoli
SRR22016022	Leaf	Brassica oleracea var. italica	Broccoli
SRR22016023	Leaf	Brassica oleracea var. italica	Broccoli
SRR22016024	Leaf	Brassica oleracea var. italica	Broccoli
SRR22016026	Leaf	Brassica oleracea var. italica	Broccoli
SRR22016027	Leaf	Brassica oleracea var. italica	Broccoli
SRR22016028	Leaf	Brassica oleracea var. italica	Broccoli
SRR22016029	Leaf	Brassica oleracea var. italica	Broccoli
SRR22016030	Leaf	Brassica oleracea var. italica	Broccoli
SRR22016031	Leaf	Brassica oleracea var. italica	Broccoli
SRR22016032	Leaf	Brassica oleracea var. italica	Broccoli
SRR22016033	Leaf	Brassica oleracea var. italica	Broccoli
SRR22016034	Leaf	Brassica oleracea var. italica	Broccoli
SRR22016035	Leaf	Brassica oleracea var. italica	Broccoli
SRR2296884	Leaf	Brassica oleracea var. botrytis	Cauliflower
SRR2296885	Root	Brassica oleracea var. botrytis	Cauliflower
SRR2296886	Root	Brassica oleracea var. botrytis	Cauliflower
SRR2296887	Leaf	Brassica oleracea var. botrytis	Cauliflower
SRR2296888	Root	Brassica oleracea var. botrytis	Cauliflower
SRR2296891	Leaf	Brassica oleracea var. alboglabra	Kale
SRR2296892	Root	Brassica oleracea var. alboglabra	Kale
SRR2296893	Leaf	Brassica oleracea var. alboglabra	Kale
SRR2296894	Root	Brassica oleracea var. alboglabra	Kale
SRR2296901	Leaf	Brassica oleracea var. viridis	Collard green
SRR2296902	Root	Brassica oleracea var. viridis	Collard green
SRR2296903	Leaf	Brassica oleracea var. alboglabra	Kale
SRR2296904	Root	Brassica oleracea var. alboglabra	Kale
SRR2296905	Leaf	Brassica oleracea var. alboglabra	Kale
SRR2296906	Root	Brassica oleracea var. alboglabra	Kale
SRR2296923	Leaf	Brassica oleracea var. alboglabra	Kale
SRR2296924	Leaf	Brassica oleracea var. alboglabra	Kale
SRR2296925	Leaf	Brassica oleracea var. alboglabra	Kale
SRR2297074	Leaf	Brassica oleracea var. italica	Broccoli
SRR2297075	Root	Brassica oleracea var. italica	Broccoli
SRR2297076	Leaf	Brassica oleracea var. italica	Broccoli
SRR2297077	Root	Brassica oleracea var. italica	Broccoli
SRR2297085	Leaf	Brassica oleracea var. italica	Broccoli
SRR2297086	Root	Brassica oleracea var. italica	Broccoli
SRR2297095	Leaf	Brassica oleracea var. italica	Broccoli
SRR24150001	Seedlings	Brassica oleracea var. capitata	Cabbage
SRR24150002	Seedlings	Brassica oleracea var. capitata	Cabbage
SRR24150003	Seedlings	Brassica oleracea var. capitata	Cabbage
SRR24150004	Seedlings	Brassica oleracea var. capitata	Cabbage
SRR24150005	Seedlings	Brassica oleracea var. capitata	Cabbage
SRR24150006	Seedlings	Brassica oleracea var. capitata	Cabbage
SRR24150007	Seedlings	Brassica oleracea var. capitata	Cabbage
SRR24150008	Seedlings	Brassica oleracea var. capitata	Cabbage
SRR24150009	Seedlings	Brassica oleracea var. capitata	Cabbage
SRR2922385	Leaf	Brassica oleracea var. capitata	Cabbage
SRR2924895	Leaf	Brassica oleracea var. capitata	Cabbage
SRR2924903	Leaf	Brassica oleracea var. capitata	Cabbage
SRR2924908	Leaf	Brassica oleracea var. capitata	Cabbage
SRR4333201	Root	Brassica oleracea var. italica	Broccoli
SRR4333202	Root	Brassica oleracea var. italica	Broccoli
SRR4333203	Root	Brassica oleracea var. italica	Broccoli
SRR4333204	Root	Brassica oleracea var. italica	Broccoli
SRR4333210	Root	Brassica oleracea var. italica	Broccoli
SRR4333211	Root	Brassica oleracea var. italica	Broccoli
SRR4428723	Flower	Brassica oleracea var. capitata	Cabbage
SRR4428724	Flower	Brassica oleracea var. capitata	Cabbage
SRR4428725	Flower	Brassica oleracea var. capitata	Cabbage
SRR4428726	Flower	Brassica oleracea var. capitata	Cabbage
SRR4428727	Flower	Brassica oleracea var. capitata	Cabbage
SRR4428728	Flower	Brassica oleracea var. capitata	Cabbage
SRR5195360	Flower	Brassica oleracea var. capitata	Cabbage
SRR5195361	Flower	Brassica oleracea var. capitata	Cabbage
SRR5493010	Leaf	Brassica oleracea var. capitata	Cabbage
SRR5493020	Leaf	Brassica oleracea var. capitata	Cabbage
SRR5493029	Leaf	Brassica oleracea var. capitata	Cabbage
SRR5493040	Leaf	Brassica oleracea var. capitata	Cabbage
SRR5493050	Leaf	Brassica oleracea var. capitata	Cabbage
SRR5493058	Leaf	Brassica oleracea var. capitata	Cabbage
SRR5643642	Leaf	Brassica oleracea var. capitata	Cabbage
SRR5643643	Leaf	Brassica oleracea var. capitata	Cabbage
SRR5643644	Leaf	Brassica oleracea var. capitata	Cabbage
SRR5643645	Leaf	Brassica oleracea var. capitata	Cabbage
SRR5643646	Leaf	Brassica oleracea var. capitata	Cabbage
SRR5643647	Leaf	Brassica oleracea var. capitata	Cabbage
SRR5643648	Leaf	Brassica oleracea var. capitata	Cabbage
SRR5643649	Leaf	Brassica oleracea var. capitata	Cabbage
SRR5643650	Leaf	Brassica oleracea var. capitata	Cabbage
SRR5643651	Leaf	Brassica oleracea var. capitata	Cabbage
SRR5643652	Leaf	Brassica oleracea var. capitata	Cabbage
SRR5643653	Leaf	Brassica oleracea var. capitata	Cabbage
SRR6154279	Root	Brassica oleracea var. capitata	Cabbage
SRR6154280	Root	Brassica oleracea var. capitata	Cabbage
SRR6154281	Root	Brassica oleracea var. capitata	Cabbage
SRR6154282	Root	Brassica oleracea var. capitata	Cabbage
SRR6154283	Root	Brassica oleracea var. capitata	Cabbage
SRR6154284	Root	Brassica oleracea var. capitata	Cabbage
SRR6154285	Root	Brassica oleracea var. capitata	Cabbage
SRR6154286	Root	Brassica oleracea var. capitata	Cabbage
SRR6154287	Root	Brassica oleracea var. capitata	Cabbage
SRR6154288	Root	Brassica oleracea var. capitata	Cabbage
SRR6154289	Root	Brassica oleracea var. capitata	Cabbage
SRR6154290	Root	Brassica oleracea var. capitata	Cabbage
SRR6154291	Root	Brassica oleracea var. capitata	Cabbage
SRR6154292	Root	Brassica oleracea var. capitata	Cabbage
SRR6154293	Root	Brassica oleracea var. capitata	Cabbage
SRR6154294	Root	Brassica oleracea var. capitata	Cabbage
SRR6260225	Leaf	Brassica oleracea var. capitata	Cabbage
SRR6260226	Leaf	Brassica oleracea var. capitata	Cabbage
SRR6260227	Leaf	Brassica oleracea var. capitata	Cabbage
SRR6260228	Leaf	Brassica oleracea var. capitata	Cabbage
SRR6260229	Leaf	Brassica oleracea var. capitata	Cabbage
SRR6260230	Leaf	Brassica oleracea var. capitata	Cabbage
SRR6260231	Leaf	Brassica oleracea var. capitata	Cabbage
SRR6260232	Leaf	Brassica oleracea var. capitata	Cabbage
SRR6260233	Leaf	Brassica oleracea var. capitata	Cabbage
SRR6260234	Leaf	Brassica oleracea var. capitata	Cabbage
SRR6260235	Leaf	Brassica oleracea var. capitata	Cabbage
SRR6260236	Leaf	Brassica oleracea var. capitata	Cabbage
SRR630922	Callus	Brassica oleracea var. capitata	Cabbage
SRR630923	Flower	Brassica oleracea var. capitata	Cabbage
SRR630924	Leaf	Brassica oleracea var. capitata	Cabbage
SRR630925	Root	Brassica oleracea var. capitata	Cabbage
SRR630926	Silique	Brassica oleracea var. capitata	Cabbage
SRR630927	Stem	Brassica oleracea var. capitata	Cabbage
SRR630928	Flower	Brassica oleracea var. capitata	Cabbage
SRR6453631	Leaf	Brassica oleracea var. capitata	Cabbage
SRR6664628	Flower	Brassica oleracea var. capitata	Cabbage
SRR6664629	Flower	Brassica oleracea var. capitata	Cabbage
SRR6664630	Flower	Brassica oleracea var. capitata	Cabbage
SRR6664631	Flower	Brassica oleracea var. capitata	Cabbage
SRR6664632	Flower	Brassica oleracea var. capitata	Cabbage
SRR6664633	Flower	Brassica oleracea var. capitata	Cabbage
SRR6914837	Leaf	Brassica oleracea var.acephala	Kale
SRR6914838	Leaf	Brassica oleracea var.acephala	Kale
SRR6914839	Leaf	Brassica oleracea var.acephala	Kale
SRR6914840	Leaf	Brassica oleracea var.acephala	Kale
SRR6914841	Leaf	Brassica oleracea var.acephala	Kale
SRR6914842	Leaf	Brassica oleracea var.acephala	Kale
SRR6914843	Leaf	Brassica oleracea var.acephala	Kale
SRR6914844	Leaf	Brassica oleracea var.acephala	Kale
SRR6914845	Leaf	Brassica oleracea var.acephala	Kale
SRR6914846	Leaf	Brassica oleracea var.acephala	Kale
SRR6914847	Leaf	Brassica oleracea var.acephala	Kale
SRR6914848	Leaf	Brassica oleracea var.acephala	Kale
SRR7092031	Root	Brassica oleracea var. capitata	Cabbage
SRR7092032	Root	Brassica oleracea var. capitata	Cabbage
SRR7092033	Root	Brassica oleracea var. capitata	Cabbage
SRR7092034	Root	Brassica oleracea var. capitata	Cabbage
SRR7092035	Root	Brassica oleracea var. capitata	Cabbage
SRR7092036	Root	Brassica oleracea var. capitata	Cabbage
SRR7092037	Root	Brassica oleracea var. capitata	Cabbage
SRR7092038	Root	Brassica oleracea var. capitata	Cabbage
SRR7092039	Root	Brassica oleracea var. capitata	Cabbage
SRR7092040	Root	Brassica oleracea var. capitata	Cabbage
SRR7092041	Root	Brassica oleracea var. capitata	Cabbage
SRR7092042	Root	Brassica oleracea var. capitata	Cabbage
SRR7092043	Root	Brassica oleracea var. capitata	Cabbage
SRR7092044	Root	Brassica oleracea var. capitata	Cabbage
SRR7092045	Root	Brassica oleracea var. capitata	Cabbage
SRR7092046	Root	Brassica oleracea var. capitata	Cabbage
SRR7092047	Root	Brassica oleracea var. capitata	Cabbage
SRR7092048	Root	Brassica oleracea var. capitata	Cabbage
SRR7092049	Root	Brassica oleracea var. capitata	Cabbage
SRR7092050	Root	Brassica oleracea var. capitata	Cabbage
SRR7092051	Root	Brassica oleracea var. capitata	Cabbage
SRR7092052	Root	Brassica oleracea var. capitata	Cabbage
SRR7092053	Root	Brassica oleracea var. capitata	Cabbage
SRR7092054	Root	Brassica oleracea var. capitata	Cabbage
SRR7254013	Leaf	Brassica oleracea var.acephala	Kale
SRR7254014	Leaf	Brassica oleracea var.acephala	Kale
SRR7254015	Leaf	Brassica oleracea var.acephala	Kale
SRR7254016	Leaf	Brassica oleracea var.acephala	Kale
SRR7254017	Leaf	Brassica oleracea var.acephala	Kale
SRR7254018	Leaf	Brassica oleracea var.acephala	Kale
SRR7254019	Leaf	Brassica oleracea var.acephala	Kale
SRR7254020	Leaf	Brassica oleracea var.acephala	Kale
SRR7254021	Leaf	Brassica oleracea var.acephala	Kale
SRR7254022	Leaf	Brassica oleracea var.acephala	Kale
SRR7254023	Leaf	Brassica oleracea var.acephala	Kale
SRR7254024	Leaf	Brassica oleracea var.acephala	Kale
SRR7816639	Silique	Brassica oleracea var. capitata	Cabbage
SRR7816640	Silique	Brassica oleracea var. capitata	Cabbage
SRR7816641	Silique	Brassica oleracea var. capitata	Cabbage
SRR7816642	Flower	Brassica oleracea var. capitata	Cabbage
SRR7816653	Stem	Brassica oleracea var. capitata	Cabbage
SRR7816654	Stem	Brassica oleracea var. capitata	Cabbage
SRR7816655	Leaf	Brassica oleracea var. capitata	Cabbage
SRR7816656	Stem	Brassica oleracea var. capitata	Cabbage
SRR7816657	Leaf	Brassica oleracea var. capitata	Cabbage
SRR7816658	Leaf	Brassica oleracea var. capitata	Cabbage
SRR7816667	Flower	Brassica oleracea var. capitata	Cabbage
SRR7816668	Flower	Brassica oleracea var. capitata	Cabbage
SRR7817226	Leaf	Brassica oleracea var. capitata	Cabbage
SRR7817227	Leaf	Brassica oleracea var. capitata	Cabbage
SRR7817228	Leaf	Brassica oleracea var. capitata	Cabbage
SRR7817229	Leaf	Brassica oleracea var. capitata	Cabbage
SRR7817230	Leaf	Brassica oleracea var. capitata	Cabbage
SRR7817231	Leaf	Brassica oleracea var. capitata	Cabbage
SRR7817232	Leaf	Brassica oleracea var. capitata	Cabbage
SRR7817233	Leaf	Brassica oleracea var. capitata	Cabbage
SRR7817234	Leaf	Brassica oleracea var. capitata	Cabbage
SRR7817235	Leaf	Brassica oleracea var. capitata	Cabbage
SRR7817236	Leaf	Brassica oleracea var. capitata	Cabbage
SRR7817237	Leaf	Brassica oleracea var. capitata	Cabbage
SRR9275657	Root	Brassica oleracea var. capitata	Cabbage
SRR9275658	Root	Brassica oleracea var. capitata	Cabbage
SRR9275660	Root	Brassica oleracea var. capitata	Cabbage
SRR9275661	Root	Brassica oleracea var. capitata	Cabbage
SRR9275662	Root	Brassica oleracea var. capitata	Cabbage
SRR955313	Leaf	Brassica oleracea var. capitata	Cabbage
SRR955314	Leaf	Brassica oleracea var. capitata	Cabbage

## Sheet: S2
Table S2. Known genes related to leafy head formation
Ath	Bra_gene_name	Bra_gene_id	Bol_gene_name	Bol_gene_id	Function
AT2G33860	BraARF3.1	BraA05g011060.3.5C	BolARF3.1	BolC04g015190.2J	Polarity specification of adaxial/abaxial axis
	BraARF3.2	BraA04g025570.3.5C	BolARF3.2	BolC04g059730.2J	Polarity specification of adaxial/abaxial axis
AT5G60450	BraARF4.1	BraA10g018270.3.5C	BolARF4.1	BolC09g049700.2J	Polarity specification of adaxial/abaxial axis
	BraARF4.2	BraA02g010510.3.5C	BolARF4.2	BolC02g012610.2J	Polarity specification of adaxial/abaxial axis
AT1G31880	BraBRX.1	BraA09g034680.3.5C	BolBRX.1	BolC05g030000.2J	Polarity specification of adaxial/abaxial axis
	BraBRX.2	BraA08g009440.3.5C	BolBRX.2	BolC08g011920.2J	Polarity specification of adaxial/abaxial axis
	BraBRX.3	BraA05g024560.3.5C	BolBRX.3	BolC05g038890.2J	Polarity specification of adaxial/abaxial axis
AT5G16560	BraKAN1.1	BraA10g023290.3.5C	BolKAN1.1	BolC09g056710.2J	Polarity specification of adaxial/abaxial axis
	BraKAN1.2	BraA03g007580.3.5C	BolKAN1.2	BolC03g008440.2J	Polarity specification of adaxial/abaxial axis
	BraKAN1.3	BraA02g006590.3.5C	BolKAN1.3	BolC02g007540.2J	Polarity specification of adaxial/abaxial axis
AT1G32240	BraKAN2.1	BraA09g034220.3.5C	BolKAN2.1	BolC05g030550.2J	Polarity specification of adaxial/abaxial axis
	BraKAN2.2	BraA05g024090.3.5C	BolKAN2.2	BolC05g038260.2J	Polarity specification of adaxial/abaxial axis
AT4G17695	BraKAN3.1	BraA01g009370.3.5C	BolKAN3.1	BolC01g011080.2J	Polarity specification of adaxial/abaxial axis
	BraKAN3.2	BraA08g013100.3.5C	BolKAN3.2	BolC08g016750.2J	Polarity specification of adaxial/abaxial axis
AT2G34710	BraPHB.1	BraA05g010300.3.5C	BolPHB.1	BolC04g014260.2J	Polarity specification of adaxial/abaxial axis
	BraPHB.2	BraA04g025970.3.5C	BolPHB.2	BolC04g060180.2J	Polarity specification of adaxial/abaxial axis
AT1G30490	BraPHV	BraA09g036060.3.5C	BolPHV	BolC05g028460.2J	Polarity specification of adaxial/abaxial axis
AT2G37630	BraAS1.1	BraA05g007760.3.5C	BolAS1.1	BolC04g010750.2J	Controls leaf curvature
	BraAS1.2	BraA03g019560.3.5C	BolAS1.2	BolC03g022250.2J	Controls leaf curvature
AT1G65620	BraAS2	BraA02g017210.3.5C	BolAS2	BolC02g021880.2J	Controls leaf curvature
AT2G45190	BraYAB1.2	BraA04g031900.3.5C	BolYAB1.2	BolC04g067310.2J	Controls leaf curvature
	BraYAB1.3	BraA03g023750.3.5C	BolYAB1.3	BolC03g027330.2J	Controls leaf curvature
AT1G08465	BraYAB2.1	BraA06g005700.3.5C	BolYAB2.1	BolC05g006350.2J	Controls leaf curvature
	BraYAB2.2	BraA08g033770.3.5C	BolYAB2.2	BolC08g019820.2J	Controls leaf curvature
	BraYAB2.3	BraA09g064620.3.5C	BolYAB2.3	BolC08g057060.2J	Controls leaf curvature
AT2G26580	BraYAB5	BraA03g025610.3.5C	BolYAB5	BolC03g029470.2J	Controls leaf curvature
AT3G18010	BraWOX1.1	BraA05g030540.3.5C	BolWOX1.1	BolC05g047950.2J	Controls leaf curvature
	BraWOX1.2	BraA03g038700.3.5C	BolWOX1.2	BolC03g045400.2J	Controls leaf curvature
AT2G28610	BraWOX3.1	BraA04g021590.3.5C	BolWOX3.1	BolC04g055110.2J	Controls leaf curvature
	BraWOX3.2	BraA03g025020.3.5C	BolWOX3.2	BolC03g028740.2J	Controls leaf curvature
AT2G32460	BraMYB101	BraA05g012560.3.5C	BolMYB101	BolC04g016640.2J	Controls leaf curvature
AT4G32880	BraATHB8.1	BraA01g005190.3.5C	BolATHB8.1	BolC01g006140.2J	Meristem maintenance
	BraATHB8.2	BraA08g017300.3.5C	BolATHB8.2	BolC03g080800.2J	Meristem maintenance
AT1G52150	BraATHB15.1	BraA06g002250.3.5C	BolATHB15.1	BolC06g006720.2J	Meristem maintenance
	BraATHB15.2	BraA08g002290.3.5C	BolATHB15.2	BolC03g084110.2J	Meristem maintenance
AT4G08150	BraKNAT1	BraA03g026720.3.5C	BolKNAT1	BolC03g030780.2J	Meristem maintenance
AT1G70510	BraKNAT2	BraA02g020470.3.5C	BolKNAT2	BolC02g027320.2J	Meristem maintenance
AT1G23380	BraKNAT6.1	BraA09g041430.3.5C	BolKNAT6.1	BolC05g021750.2J	Meristem maintenance
	BraKNAT6.2	BraA08g027050.3.5C	BolKNAT6.2	BolC08g030580.2J	Meristem maintenance
AT1G09700	BraHYL1.1	BraA06g006650.3.5C	BolHYL1.1	BolC05g007470.2J	SmallRNA pathway
	BraHYL1.2	BraA08g033110.3.5C	BolHYL1.2	BolC08g021330.2J	SmallRNA pathway
AT5G01710	BraLAX3	BraA02g000180.3.5C	BolLAX3	BolC02g000300.2J	Modulate hormone signaling pathways
AT5G28640	BraAN3	BraA09g004810.3.5C	BolAN3	BolC09g004980.2J	Modulate hormone signaling pathways
AT2G42200	BraSPL9-2	BraA05g002690.3.5C	BolSPL9-2	BolC04g003780.2J	Alters leaf morphology
AT3G15030	BraTCP4	BraA05g033130.3.5C	BolTCP4	BolC05g051230.2J	Alters leaf morphology
AT5G60690	BraREV.1	BraA10g018510.3.5C	BolREV.1	BolC09g049960.2J	Alters leaf morphology
	BraREV.2	BraA02g010380.3.5C	BolREV.2	BolC02g012260.2J	Alters leaf morphology

## Sheet: S3
Table S3. GO of preGenes in B.rapa model
GO ID	Description	Gene_number	All_Unigene	Qvalue
GO:0044707	single-multicellular organism process	1012	5310	3.4042e-37
GO:0032501	multicellular organismal process	1016	5353	7.06583e-37
GO:0007275	multicellular organism development	913	4722	1.84829e-35
GO:0048509	regulation of meristem development	161	422	1.92228e-35
GO:0048507	meristem development	249	867	2.24461e-31
GO:0009888	tissue development	373	1571	1.32803e-28
GO:0051239	regulation of multicellular organismal process	332	1355	6.14527e-28
GO:2000026	regulation of multicellular organismal development	332	1355	6.14527e-28
GO:0050793	regulation of developmental process	351	1478	5.99585e-27
GO:0044767	single-organism developmental process	1087	6162	1.18005e-26
GO:0006259	DNA metabolic process	284	1123	4.43736e-26
GO:0048856	anatomical structure development	893	4909	4.50105e-25
GO:1903047	mitotic cell cycle process	152	468	5.97823e-25
GO:0000278	mitotic cell cycle	159	504	1.26904e-24
GO:0051301	cell division	152	472	1.42283e-24
GO:0006304	DNA modification	99	246	6.03105e-24
GO:0006305	DNA alkylation	98	243	8.29106e-24
GO:0061640	cytoskeleton-dependent cytokinesis	133	402	1.06428e-22
GO:0000910	cytokinesis	134	409	1.89623e-22
GO:1902410	mitotic cytokinetic process	128	383	2.59052e-22
GO:0032502	developmental process	1239	7390	2.72995e-22
GO:0032506	cytokinetic process	128	388	8.85569e-22
GO:0000281	mitotic cytokinesis	130	399	1.35693e-21
GO:0016571	histone methylation	141	455	3.88383e-21
GO:0005976	polysaccharide metabolic process	365	1678	4.65674e-21
GO:0007017	microtubule-based process	145	477	6.89113e-21
GO:0034968	histone lysine methylation	117	348	1.02608e-20
GO:0043414	macromolecule methylation	152	515	1.5271e-20
GO:0018022	peptidyl-lysine methylation	117	350	1.63766e-20
GO:0032259	methylation	156	537	2.29936e-20
GO:0006479	protein methylation	141	464	2.34361e-20
GO:0008213	protein alkylation	143	474	2.45561e-20
GO:0065007	biological regulation	1611	10158	3.1909e-20
GO:0009653	anatomical structure morphogenesis	544	2808	6.01271e-20
GO:0022402	cell cycle process	220	880	1.08531e-19
GO:0050789	regulation of biological process	1481	9249	1.77388e-19
GO:0016569	covalent chromatin modification	174	643	3.18328e-19
GO:0016570	histone modification	173	638	3.1918e-19
GO:0007389	pattern specification process	151	529	5.29768e-19
GO:0016568	chromatin modification	184	702	9.48538e-19
GO:0007049	cell cycle	272	1194	2.20542e-18
GO:0060255	regulation of macromolecule metabolic process	822	4699	5.31416e-18
GO:0019222	regulation of metabolic process	943	5528	7.17618e-18
GO:0009892	negative regulation of metabolic process	202	818	1.77304e-17
GO:0009799	specification of symmetry	86	241	3.55627e-17
GO:0080090	regulation of primary metabolic process	459	2355	4.06604e-17
GO:0003002	regionalization	125	428	1.27778e-16
GO:0010629	negative regulation of gene expression	171	665	1.40366e-16
GO:0006325	chromatin organization	228	983	2.5291e-16
GO:0051726	regulation of cell cycle	104	332	3.87594e-16
GO:0016458	gene silencing	159	616	1.40121e-15
GO:0009933	meristem structural organization	87	260	1.94194e-15
GO:0031323	regulation of cellular metabolic process	475	2510	2.30355e-15
GO:0048532	anatomical structure arrangement	87	261	2.44261e-15
GO:0090304	nucleic acid metabolic process	778	4513	2.73925e-15
GO:0051052	regulation of DNA metabolic process	82	240	3.52862e-15
GO:0006342	chromatin silencing	87	264	5.0108e-15
GO:0045814	negative regulation of gene expression, epigenetic	87	264	5.0108e-15
GO:0019219	regulation of nucleobase-containing compound metabolic process	355	1769	5.81048e-15
GO:0016072	rRNA metabolic process	128	464	5.98539e-15
GO:0006260	DNA replication	111	381	9.13949e-15
GO:0019684	photosynthesis, light reaction	57	138	9.96747e-15
GO:0045892	negative regulation of transcription, DNA-templated	88	272	1.0869e-14
GO:1903507	negative regulation of nucleic acid-templated transcription	88	272	1.0869e-14
GO:0010605	negative regulation of macromolecule metabolic process	175	718	1.14585e-14
GO:0045934	negative regulation of nucleobase-containing compound metabolic process	89	278	1.48161e-14
GO:2000113	negative regulation of cellular macromolecule biosynthetic process	90	283	1.58714e-14
GO:1902679	negative regulation of RNA biosynthetic process	88	274	1.68625e-14
GO:0051253	negative regulation of RNA metabolic process	88	275	2.12808e-14
GO:0048519	negative regulation of biological process	223	995	2.42069e-14
GO:0010558	negative regulation of macromolecule biosynthetic process	90	285	2.42992e-14
GO:0051172	negative regulation of nitrogen compound metabolic process	90	287	3.86256e-14
GO:0009890	negative regulation of biosynthetic process	93	302	4.58412e-14
GO:0031327	negative regulation of cellular biosynthetic process	91	294	6.39876e-14
GO:0018193	peptidyl-amino acid modification	146	575	8.19779e-14
GO:0018205	peptidyl-lysine modification	142	554	8.55373e-14
GO:0006996	organelle organization	634	3618	1.33484e-13
GO:1902589	single-organism organelle organization	303	1496	2.62364e-13
GO:0015979	photosynthesis	58	152	2.97061e-13
GO:0009886	post-embryonic morphogenesis	116	427	3.74739e-13
GO:0040029	regulation of gene expression, epigenetic	121	455	5.36895e-13
GO:0051276	chromosome organization	243	1143	5.87031e-13
GO:0007346	regulation of mitotic cell cycle	57	150	5.87647e-13
GO:0006091	generation of precursor metabolites and energy	150	614	9.51923e-13
GO:0006790	sulfur compound metabolic process	291	1444	1.61072e-12
GO:0051171	regulation of nitrogen compound metabolic process	370	1937	1.67634e-12
GO:1901987	regulation of cell cycle phase transition	50	126	2.95509e-12
GO:0009826	unidimensional cell growth	80	262	5.68437e-12
GO:0060560	developmental growth involved in morphogenesis	81	267	5.8858e-12
GO:1901990	regulation of mitotic cell cycle phase transition	49	124	6.02248e-12
GO:0010468	regulation of gene expression	723	4293	6.08527e-12
GO:0009791	post-embryonic development	461	2544	7.17859e-12
GO:0000097	sulfur amino acid biosynthetic process	167	726	8.35467e-12
GO:0010564	regulation of cell cycle process	61	177	1.07007e-11
GO:0000096	sulfur amino acid metabolic process	170	747	1.32023e-11
GO:0044770	cell cycle phase transition	50	131	1.56152e-11
GO:0044772	mitotic cell cycle phase transition	49	129	3.21234e-11
GO:0031324	negative regulation of cellular metabolic process	95	349	6.27707e-11
GO:0048523	negative regulation of cellular process	109	427	1.37308e-10
GO:0009943	adaxial/abaxial axis specification	57	169	1.55105e-10
GO:0009955	adaxial/abaxial pattern specification	58	174	1.7509e-10
GO:0043170	macromolecule metabolic process	1909	12964	2.96768e-10
GO:0009887	organ morphogenesis	139	598	3.22352e-10
GO:1901576	organic substance biosynthetic process	1232	7977	3.70998e-10
GO:0044272	sulfur compound biosynthetic process	220	1078	5.04727e-10
GO:0008652	cellular amino acid biosynthetic process	186	876	6.06698e-10
GO:0043933	macromolecular complex subunit organization	404	2246	6.3411e-10
GO:2001141	regulation of RNA biosynthetic process	298	1566	6.98099e-10
GO:0006355	regulation of transcription, DNA-templated	294	1545	9.37756e-10
GO:1903506	regulation of nucleic acid-templated transcription	294	1545	9.37756e-10
GO:0051252	regulation of RNA metabolic process	298	1580	1.87309e-09
GO:0006139	nucleobase-containing compound metabolic process	871	5452	1.93638e-09
GO:0009767	photosynthetic electron transport chain	39	100	1.93638e-09
GO:0031399	regulation of protein modification process	111	458	2.31459e-09
GO:0097659	nucleic acid-templated transcription	318	1711	2.31459e-09
GO:0016053	organic acid biosynthetic process	214	1063	3.03992e-09
GO:0046394	carboxylic acid biosynthetic process	214	1063	3.03992e-09
GO:0045229	external encapsulating structure organization	311	1673	3.58066e-09
GO:0009798	axis specification	58	187	3.76515e-09
GO:0006351	transcription, DNA-templated	316	1709	4.60279e-09
GO:0034660	ncRNA metabolic process	148	674	4.87367e-09
GO:0044283	small molecule biosynthetic process	285	1513	5.13499e-09
GO:0042546	cell wall biogenesis	90	352	6.56948e-09
GO:0071840	cellular component organization or biogenesis	1072	6920	8.55662e-09
GO:0043476	pigment accumulation	78	293	1.23318e-08
GO:0043478	pigment accumulation in response to UV light	78	293	1.23318e-08
GO:0043479	pigment accumulation in tissues in response to UV light	78	293	1.23318e-08
GO:0043480	pigment accumulation in tissues	78	293	1.23318e-08
GO:0009059	macromolecule biosynthetic process	780	4866	1.31549e-08
GO:0043473	pigmentation	78	294	1.43938e-08
GO:0010374	stomatal complex development	44	129	1.78354e-08
GO:0010556	regulation of macromolecule biosynthetic process	311	1709	3.39504e-08
GO:0016043	cellular component organization	1005	6484	3.57281e-08
GO:2000112	regulation of cellular macromolecule biosynthetic process	307	1686	4.00642e-08
GO:0032774	RNA biosynthetic process	335	1869	4.28e-08
GO:0034645	cellular macromolecule biosynthetic process	742	4633	4.48298e-08
GO:0031326	regulation of cellular biosynthetic process	317	1753	4.50814e-08
GO:0006464	cellular protein modification process	667	4125	7.65821e-08
GO:0044260	cellular macromolecule metabolic process	1616	10974	1.08891e-07
GO:1901362	organic cyclic compound biosynthetic process	572	3489	1.70534e-07
GO:0046483	heterocycle metabolic process	945	6112	2.26857e-07
GO:0006261	DNA-dependent DNA replication	61	224	2.92817e-07
GO:0009058	biosynthetic process	1289	8604	3.01284e-07
GO:0048646	anatomical structure formation involved in morphogenesis	94	402	3.01284e-07
GO:0036211	protein modification process	667	4161	3.03025e-07
GO:0007167	enzyme linked receptor protein signaling pathway	33	91	3.23153e-07
GO:0009889	regulation of biosynthetic process	349	1998	3.25777e-07
GO:0006779	porphyrin-containing compound biosynthetic process	72	283	3.577e-07
GO:0071554	cell wall organization or biogenesis	282	1564	4.27909e-07
GO:0033014	tetrapyrrole biosynthetic process	73	290	4.54531e-07
GO:0018130	heterocycle biosynthetic process	454	2715	6.2593e-07
GO:0000079	regulation of cyclin-dependent protein serine/threonine kinase activity	24	57	8.95062e-07
GO:1904029	regulation of cyclin-dependent protein kinase activity	24	57	8.95062e-07
GO:1901360	organic cyclic compound metabolic process	1093	7230	1.19565e-06
GO:0043412	macromolecule modification	737	4707	2.15273e-06
GO:0044786	cell cycle DNA replication	57	216	2.41084e-06
GO:0010087	phloem or xylem histogenesis	49	175	2.42197e-06
GO:0044238	primary metabolic process	2022	14144	2.78643e-06
GO:0009411	response to UV	123	592	2.91245e-06
GO:0032508	DNA duplex unwinding	10	13	3.62602e-06
GO:0048580	regulation of post-embryonic development	171	890	3.94081e-06
GO:0005975	carbohydrate metabolic process	478	2923	3.99501e-06
GO:0048285	organelle fission	81	352	4.79024e-06
GO:0010410	hemicellulose metabolic process	81	353	5.35006e-06
GO:0045491	xylan metabolic process	81	353	5.35006e-06
GO:0034641	cellular nitrogen compound metabolic process	971	6405	5.44249e-06
GO:0010383	cell wall polysaccharide metabolic process	95	434	5.72839e-06
GO:0008283	cell proliferation	56	217	6.20995e-06
GO:0000902	cell morphogenesis	217	1191	6.88978e-06
GO:0048731	system development	422	2556	7.33631e-06
GO:0007010	cytoskeleton organization	118	573	7.49668e-06
GO:0044711	single-organism biosynthetic process	592	3730	7.68116e-06
GO:0044036	cell wall macromolecule metabolic process	104	490	7.75852e-06
GO:0016070	RNA metabolic process	580	3648	8.05117e-06
GO:0032268	regulation of cellular protein metabolic process	122	601	1.03147e-05
GO:0051246	regulation of protein metabolic process	122	601	1.03147e-05
GO:0050794	regulation of cellular process	965	6387	1.05575e-05
GO:0044042	glucan metabolic process	173	918	1.09252e-05
GO:0000226	microtubule cytoskeleton organization	51	197	1.63645e-05
GO:0009639	response to red or far red light	144	742	1.64639e-05
GO:0022900	electron transport chain	46	172	1.96156e-05
GO:0043549	regulation of kinase activity	45	167	1.99807e-05
GO:0045859	regulation of protein kinase activity	45	167	1.99807e-05
GO:0006974	cellular response to DNA damage stimulus	70	304	2.41583e-05
GO:0051338	regulation of transferase activity	45	169	2.79876e-05
GO:0034654	nucleobase-containing compound biosynthetic process	398	2428	2.99754e-05
GO:0016052	carbohydrate catabolic process	44	165	3.39871e-05
GO:0006807	nitrogen compound metabolic process	1077	7245	3.69175e-05
GO:0044264	cellular polysaccharide metabolic process	167	899	3.79518e-05
GO:0000725	recombinational repair	27	82	3.79518e-05
GO:0019438	aromatic compound biosynthetic process	481	3007	3.9952e-05
GO:0032535	regulation of cellular component size	48	188	4.55646e-05
GO:0090066	regulation of anatomical structure size	48	188	4.55646e-05
GO:0000272	polysaccharide catabolic process	43	162	4.77602e-05
GO:0006725	cellular aromatic compound metabolic process	1024	6881	5.99685e-05
GO:0006281	DNA repair	67	295	5.99685e-05
GO:0016441	posttranscriptional gene silencing	58	245	6.4464e-05
GO:0010073	meristem maintenance	33	113	6.4464e-05
GO:0040034	regulation of development, heterochronic	26	80	7.08802e-05
GO:0031047	gene silencing by RNA	65	286	7.80874e-05
GO:0009765	photosynthesis, light harvesting	14	30	8.217e-05
GO:0035194	posttranscriptional gene silencing by RNA	56	237	9.49299e-05
GO:0048638	regulation of developmental growth	18	46	9.59597e-05
GO:0006073	cellular glucan metabolic process	161	877	0.000102367
GO:0009314	response to radiation	409	2537	0.000102367
GO:0048589	developmental growth	124	644	0.000107968
GO:0051188	cofactor biosynthetic process	83	394	0.000107968
GO:0044249	cellular biosynthetic process	1140	7755	0.000119217
GO:0007166	cell surface receptor signaling pathway	36	132	0.000130446
GO:0005982	starch metabolic process	85	408	0.000130446
GO:0044085	cellular component biogenesis	348	2128	0.000142578
GO:0006778	porphyrin-containing compound metabolic process	88	428	0.000156281
GO:0044699	single-organism process	2512	18083	0.000179805
GO:0071900	regulation of protein serine/threonine kinase activity	28	94	0.000190395
GO:0033013	tetrapyrrole metabolic process	89	437	0.000201836
GO:0050879	multicellular organismal movement	9	15	0.000242809
GO:0022414	reproductive process	537	3457	0.00026078
GO:0048367	shoot system development	209	1209	0.000290539
GO:0071704	organic substance metabolic process	2415	17357	0.000290539
GO:0000280	nuclear division	64	295	0.000376557
GO:0001932	regulation of protein phosphorylation	45	187	0.000376557
GO:0010467	gene expression	915	6171	0.000377279
GO:0006732	coenzyme metabolic process	156	869	0.000419175
GO:0048449	floral organ formation	34	129	0.00044242
GO:0006310	DNA recombination	51	222	0.000450526
GO:0003006	developmental process involved in reproduction	496	3188	0.000451406
GO:0051186	cofactor metabolic process	201	1168	0.000513059
GO:0000003	reproduction	544	3533	0.000557249
GO:0042325	regulation of phosphorylation	45	191	0.000623176
GO:0048588	developmental cell growth	103	538	0.000635435
GO:0044262	cellular carbohydrate metabolic process	192	1113	0.000635919
GO:0030029	actin filament-based process	65	308	0.000746522
GO:0007015	actin filament organization	58	269	0.000934475
GO:0044271	cellular nitrogen compound biosynthetic process	477	3086	0.00113943
GO:0030036	actin cytoskeleton organization	64	307	0.00119569
GO:0055114	oxidation-reduction process	70	344	0.00130279
GO:0016049	cell growth	146	827	0.00148645
GO:0044702	single organism reproductive process	258	1577	0.00155952
GO:0009416	response to light stimulus	345	2177	0.00167618
GO:0008152	metabolic process	2724	19835	0.00167618
GO:0009668	plastid membrane organization	67	331	0.00202243
GO:0043269	regulation of ion transport	66	325	0.00202422
GO:0060918	auxin transport	45	202	0.00227182
GO:0010065	primary meristem tissue development	6	9	0.00227182
GO:0048508	embryonic meristem development	6	9	0.00227182
GO:0044070	regulation of anion transport	9	19	0.00237745
GO:0006739	NADP metabolic process	79	407	0.0024073
GO:0048437	floral organ development	91	483	0.00257544
GO:0051321	meiotic cell cycle	54	257	0.00285814
GO:0050790	regulation of catalytic activity	57	276	0.00316433
GO:0070192	chromosome organization involved in meiotic cell cycle	34	143	0.00330121
GO:0019220	regulation of phosphate metabolic process	45	206	0.00343587
GO:0051174	regulation of phosphorus metabolic process	45	206	0.00343587
GO:0015837	amine transport	7	13	0.00407648
GO:1990066	energy quenching	7	13	0.00407648
GO:0032989	cellular component morphogenesis	234	1443	0.00465145
GO:0010075	regulation of meristem growth	12	33	0.00476528
GO:0006868	glutamine transport	6	10	0.00476528
GO:0015804	neutral amino acid transport	6	10	0.00476528
GO:0048506	regulation of timing of meristematic phase transition	19	66	0.00486753
GO:0042545	cell wall modification	42	192	0.00486753
GO:0010413	glucuronoxylan metabolic process	9	21	0.00552778
GO:0034285	response to disaccharide	93	512	0.00719653
GO:0046496	nicotinamide nucleotide metabolic process	80	430	0.00766127
GO:0044087	regulation of cellular component biogenesis	14	44	0.0079756
GO:0072524	pyridine-containing compound metabolic process	81	438	0.00850094
GO:0009956	radial pattern formation	4	5	0.00894414
GO:0060771	phyllotactic patterning	4	5	0.00894414
GO:0010074	maintenance of meristem identity	21	80	0.00946935
GO:0019362	pyridine nucleotide metabolic process	80	434	0.00980945
GO:0030837	negative regulation of actin filament polymerization	5	8	0.0102818
GO:0031333	negative regulation of protein complex assembly	5	8	0.0102818
GO:0032272	negative regulation of protein polymerization	5	8	0.0102818
GO:0051693	actin filament capping	5	8	0.0102818
GO:0090558	plant epidermis development	95	532	0.010601
GO:0048522	positive regulation of cellular process	42	200	0.0106753
GO:0071555	cell wall organization	165	998	0.0112742
GO:0032392	DNA geometric change	13	41	0.0116419
GO:0009914	hormone transport	45	219	0.0117013
GO:0048869	cellular developmental process	365	2386	0.012051
GO:0010608	posttranscriptional regulation of gene expression	92	516	0.0127208
GO:0099402	plant organ development	229	1440	0.0132769
GO:0040007	growth	207	1290	0.013898
GO:0009908	flower development	117	682	0.0140461
GO:0033037	polysaccharide localization	3	3	0.0140802
GO:0052545	callose localization	3	3	0.0140802
GO:1903046	meiotic cell cycle process	49	246	0.0145421
GO:0032890	regulation of organic acid transport	6	12	0.0147477
GO:0051952	regulation of amine transport	6	12	0.0147477
GO:0051955	regulation of amino acid transport	6	12	0.0147477
GO:1901566	organonitrogen compound biosynthetic process	317	2060	0.0160921
GO:0044802	single-organism membrane organization	70	379	0.0162345
GO:0048827	phyllome development	67	360	0.0162506
GO:0000075	cell cycle checkpoint	7	16	0.0163081
GO:0007349	cellularization	7	16	0.0163081
GO:0006520	cellular amino acid metabolic process	249	1590	0.0185295
GO:0006544	glycine metabolic process	34	159	0.0190289
GO:0048444	floral organ morphogenesis	39	189	0.0193786
GO:0048563	post-embryonic organ morphogenesis	39	189	0.0193786
GO:0006468	protein phosphorylation	122	723	0.0193786
GO:0016310	phosphorylation	157	960	0.0202939
GO:0048645	organ formation	12	39	0.0209197
GO:0042548	regulation of photosynthesis, light reaction	6	13	0.023275
GO:0072330	monocarboxylic acid biosynthetic process	51	265	0.023654
GO:0043467	regulation of generation of precursor metabolites and energy	7	17	0.0237567
GO:0006694	steroid biosynthetic process	92	529	0.0242762
GO:0006733	oxidoreduction coenzyme metabolic process	87	497	0.0252881
GO:0009832	plant-type cell wall biogenesis	25	110	0.0265274
GO:0016129	phytosteroid biosynthetic process	54	286	0.0274934
GO:0009630	gravitropism	16	61	0.0287374
GO:0071103	DNA conformation change	16	61	0.0287374
GO:0010051	xylem and phloem pattern formation	18	72	0.029705
GO:0032147	activation of protein kinase activity	18	72	0.029705
GO:0033674	positive regulation of kinase activity	18	72	0.029705
GO:0045860	positive regulation of protein kinase activity	18	72	0.029705
GO:0051347	positive regulation of transferase activity	18	72	0.029705
GO:0030041	actin filament polymerization	8	22	0.029797
GO:0030833	regulation of actin filament polymerization	8	22	0.029797
GO:0009808	lignin metabolic process	11	36	0.0304166
GO:0035266	meristem growth	12	41	0.0308488
GO:0030834	regulation of actin filament depolymerization	5	10	0.0308488
GO:0030835	negative regulation of actin filament depolymerization	5	10	0.0308488
GO:0043242	negative regulation of protein complex disassembly	5	10	0.0308488
GO:0048236	plant-type spore development	5	10	0.0308488
GO:1901879	regulation of protein depolymerization	5	10	0.0308488
GO:1901880	negative regulation of protein depolymerization	5	10	0.0308488
GO:0006633	fatty acid biosynthetic process	49	257	0.0310579
GO:0006793	phosphorus metabolic process	586	4014	0.0311385
GO:0006637	acyl-CoA metabolic process	41	208	0.0325137
GO:0035383	thioester metabolic process	41	208	0.0325137
GO:0032271	regulation of protein polymerization	9	27	0.0328777
GO:0043254	regulation of protein complex assembly	9	27	0.0328777
GO:0051258	protein polymerization	9	27	0.0328777
GO:0010212	response to ionizing radiation	23	101	0.0330208
GO:0060429	epithelium development	13	47	0.0358264
GO:0009827	plant-type cell wall modification	28	131	0.0366509
GO:0022610	biological adhesion	36	179	0.0366509
GO:0009657	plastid organization	96	566	0.0376625
GO:0048832	specification of organ number	4	7	0.039491
GO:0048833	specification of floral organ number	4	7	0.039491
GO:0000271	polysaccharide biosynthetic process	27	126	0.0398617
GO:0055082	cellular chemical homeostasis	66	370	0.040168
GO:0006873	cellular ion homeostasis	65	364	0.0412367
GO:0010207	photosystem II assembly	3	4	0.0420469
GO:0051510	regulation of unidimensional cell growth	3	4	0.0420469
GO:0051493	regulation of cytoskeleton organization	16	64	0.0422476
GO:0071822	protein complex subunit organization	212	1364	0.0423584
GO:0090567	reproductive shoot system development	150	935	0.0423584
GO:0070271	protein complex biogenesis	171	1081	0.044475
GO:0016128	phytosteroid metabolic process	57	314	0.0447793
GO:0006461	protein complex assembly	169	1069	0.0470464
GO:0048608	reproductive structure development	197	1265	0.0494847
GO:0061458	reproductive system development	197	1265	0.0494847

## Sheet: S4
Table S4. GO of preGenes in B.oleracea model
GO ID	Description	Gene_number	All_Unigene	Qvalue
GO:0044707	single-multicellular organism process	1633	5926	2.25972e-66
GO:0007275	multicellular organism development	1486	5285	1.81383e-65
GO:0032501	multicellular organismal process	1639	5977	1.81383e-65
GO:0006996	organelle organization	1173	4151	2.46783e-50
GO:0044767	single-organism developmental process	1755	6869	2.12445e-47
GO:0032502	developmental process	2027	8244	3.60539e-44
GO:0051239	regulation of multicellular organismal process	506	1459	4.49144e-44
GO:2000026	regulation of multicellular organismal development	506	1459	4.49144e-44
GO:0050793	regulation of developmental process	538	1589	1.43671e-43
GO:0048509	regulation of meristem development	214	439	1.41845e-42
GO:0009653	anatomical structure morphogenesis	895	3091	1.39094e-41
GO:0006790	sulfur compound metabolic process	537	1611	2.29104e-41
GO:0043170	macromolecule metabolic process	3298	14772	2.68756e-40
GO:0048507	meristem development	358	946	7.11936e-40
GO:1901576	organic substance biosynthetic process	2145	8947	1.66108e-39
GO:0016043	cellular component organization	1797	7300	5.15674e-38
GO:0009058	biosynthetic process	2285	9681	5.95403e-38
GO:0048856	anatomical structure development	1401	5435	5.95403e-38
GO:0071840	cellular component organization or biogenesis	1899	7798	8.44997e-38
GO:0006807	nitrogen compound metabolic process	2029	8430	9.13002e-38
GO:0019222	regulation of metabolic process	1559	6191	2.98777e-37
GO:0065007	biological regulation	2610	11379	1.43085e-35
GO:0071704	organic substance metabolic process	4204	19813	1.68489e-35
GO:0006139	nucleobase-containing compound metabolic process	1598	6427	3.46811e-35
GO:0044272	sulfur compound biosynthetic process	408	1196	1.13565e-33
GO:1903047	mitotic cell cycle process	219	509	1.64135e-33
GO:0016053	organic acid biosynthetic process	409	1205	2.98922e-33
GO:0046394	carboxylic acid biosynthetic process	409	1205	2.98922e-33
GO:0009888	tissue development	540	1730	4.24848e-33
GO:0000278	mitotic cell cycle	229	546	4.46911e-33
GO:0044238	primary metabolic process	3507	16144	4.21539e-32
GO:0060255	regulation of macromolecule metabolic process	1330	5252	7.48036e-32
GO:0050789	regulation of biological process	2389	10387	7.64311e-32
GO:0090304	nucleic acid metabolic process	1347	5342	1.9293e-31
GO:0006090	pyruvate metabolic process	385	1136	3.76226e-31
GO:0043933	macromolecular complex subunit organization	729	2559	4.76944e-31
GO:0008152	metabolic process	4688	22702	9.26728e-31
GO:0034641	cellular nitrogen compound metabolic process	1793	7487	1.08204e-30
GO:0016072	rRNA metabolic process	216	519	1.08204e-30
GO:0009668	plastid membrane organization	168	361	1.15837e-30
GO:0046483	heterocycle metabolic process	1727	7174	1.6392e-30
GO:0005975	carbohydrate metabolic process	896	3309	3.20891e-30
GO:0051301	cell division	214	516	3.46369e-30
GO:0005976	polysaccharide metabolic process	561	1866	8.171e-30
GO:0061640	cytoskeleton-dependent cytokinesis	189	435	1.00291e-29
GO:0044249	cellular biosynthetic process	2038	8720	1.53765e-29
GO:0000910	cytokinesis	191	444	2.22441e-29
GO:0044283	small molecule biosynthetic process	515	1682	2.26258e-29
GO:0000097	sulfur amino acid biosynthetic process	296	817	2.32088e-29
GO:0000096	sulfur amino acid metabolic process	300	832	2.32207e-29
GO:0008652	cellular amino acid biosynthetic process	343	998	4.45262e-29
GO:0000281	mitotic cytokinesis	186	432	1.05794e-28
GO:0009791	post-embryonic development	777	2819	1.99999e-28
GO:0044260	cellular macromolecule metabolic process	2781	12507	5.03089e-28
GO:0044711	single-organism biosynthetic process	1075	4170	5.56522e-28
GO:0051186	cofactor metabolic process	417	1308	1.50799e-27
GO:0007017	microtubule-based process	209	521	2.99971e-27
GO:0006305	DNA alkylation	135	278	5.06227e-27
GO:0048519	negative regulation of biological process	376	1152	6.02774e-27
GO:1902410	mitotic cytokinetic process	177	414	6.45772e-27
GO:1901360	organic cyclic compound metabolic process	1957	8412	8.8295e-27
GO:0006732	coenzyme metabolic process	329	971	1.11296e-26
GO:1901566	organonitrogen compound biosynthetic process	660	2342	1.1629e-26
GO:0007389	pattern specification process	230	601	1.34558e-26
GO:0006304	DNA modification	135	282	2.71789e-26
GO:0009657	plastid organization	233	616	4.05228e-26
GO:0009886	post-embryonic morphogenesis	194	478	4.29868e-26
GO:0032506	cytokinetic process	177	421	6.29792e-26
GO:0044802	single-organism membrane organization	176	418	7.06489e-26
GO:0010468	regulation of gene expression	1196	4797	2.07906e-25
GO:0010629	negative regulation of gene expression	277	787	2.65266e-25
GO:0044042	glucan metabolic process	335	1014	4.89584e-25
GO:0018022	peptidyl-lysine methylation	167	394	5.8426e-25
GO:0034968	histone lysine methylation	166	392	9.20793e-25
GO:0009892	negative regulation of metabolic process	319	956	1.19598e-24
GO:0006725	cellular aromatic compound metabolic process	1864	8041	3.04591e-24
GO:0006073	cellular glucan metabolic process	322	974	3.9869e-24
GO:0044264	cellular polysaccharide metabolic process	328	998	4.23353e-24
GO:0009799	specification of symmetry	126	267	6.68959e-24
GO:0003002	regionalization	189	479	9.69951e-24
GO:1901564	organonitrogen compound metabolic process	974	3818	1.74558e-23
GO:0080090	regulation of primary metabolic process	725	2697	3.34139e-23
GO:0016571	histone methylation	194	502	4.23917e-23
GO:0044710	single-organism metabolic process	2548	11511	6.3493e-23
GO:0006479	protein methylation	196	511	6.91464e-23
GO:0051726	regulation of cell cycle	160	385	6.92366e-23
GO:0016458	gene silencing	257	737	7.15568e-23
GO:0010605	negative regulation of macromolecule metabolic process	286	849	7.89936e-23
GO:0005982	starch metabolic process	182	462	8.2641e-23
GO:0034660	ncRNA metabolic process	263	761	8.84255e-23
GO:0010467	gene expression	1637	7003	3.59412e-22
GO:0044085	cellular component biogenesis	648	2385	7.86334e-22
GO:0006325	chromatin organization	352	1124	7.87467e-22
GO:0044763	single-organism cellular process	3414	16046	8.28678e-22
GO:0031323	regulation of cellular metabolic process	756	2868	8.94579e-22
GO:0008213	protein alkylation	196	521	9.08818e-22
GO:0006739	NADP metabolic process	181	470	2.04461e-21
GO:0006259	DNA metabolic process	407	1357	2.25789e-21
GO:0051171	regulation of nitrogen compound metabolic process	607	2223	6.1551e-21
GO:0044699	single-organism process	4274	20722	8.20526e-21
GO:0009887	organ morphogenesis	235	677	1.14747e-20
GO:0006091	generation of precursor metabolites and energy	251	739	1.29791e-20
GO:0006520	cellular amino acid metabolic process	512	1816	1.38629e-20
GO:0045229	external encapsulating structure organization	507	1800	2.76968e-20
GO:0016070	RNA metabolic process	1050	4259	3.00388e-20
GO:0009933	meristem structural organization	127	293	3.76585e-20
GO:0048532	anatomical structure arrangement	127	293	3.76585e-20
GO:0046496	nicotinamide nucleotide metabolic process	184	494	6.22841e-20
GO:0044262	cellular carbohydrate metabolic process	377	1255	6.23503e-20
GO:0044237	cellular metabolic process	3878	18608	8.83488e-20
GO:0015979	photosynthesis	92	185	1.42257e-19
GO:0019362	pyridine nucleotide metabolic process	184	498	1.66788e-19
GO:0016568	chromatin modification	260	789	2.31706e-19
GO:0043414	macromolecule methylation	207	585	2.35806e-19
GO:0032259	methylation	212	604	2.40812e-19
GO:0019219	regulation of nucleobase-containing compound metabolic process	557	2037	2.50131e-19
GO:0072524	pyridine-containing compound metabolic process	185	504	2.86319e-19
GO:0003006	developmental process involved in reproduction	896	3574	3.84331e-19
GO:0007049	cell cycle	413	1422	5.66475e-19
GO:0019684	photosynthesis, light reaction	86	171	9.43099e-19
GO:0018193	peptidyl-amino acid modification	221	650	2.81415e-18
GO:0018205	peptidyl-lysine modification	214	626	5.1595e-18
GO:0006733	oxidoreduction coenzyme metabolic process	199	569	5.39323e-18
GO:0022414	reproductive process	970	3952	5.81034e-18
GO:0022402	cell cycle process	318	1042	6.2371e-18
GO:0016570	histone modification	235	709	6.83523e-18
GO:0034645	cellular macromolecule biosynthetic process	1230	5186	6.92461e-18
GO:0000003	reproduction	985	4030	1.02927e-17
GO:0048646	anatomical structure formation involved in morphogenesis	162	436	1.60474e-17
GO:0009059	macromolecule biosynthetic process	1292	5499	1.95458e-17
GO:0016569	covalent chromatin modification	237	725	3.12509e-17
GO:1901362	organic cyclic compound biosynthetic process	970	3977	3.83879e-17
GO:0051052	regulation of DNA metabolic process	119	288	5.38997e-17
GO:0043476	pigment accumulation	127	316	5.96529e-17
GO:0043478	pigment accumulation in response to UV light	127	316	5.96529e-17
GO:0043479	pigment accumulation in tissues in response to UV light	127	316	5.96529e-17
GO:0043480	pigment accumulation in tissues	127	316	5.96529e-17
GO:0048367	shoot system development	388	1354	8.18988e-17
GO:0043436	oxoacid metabolic process	1168	4927	8.54029e-17
GO:0006082	organic acid metabolic process	1168	4928	9.08473e-17
GO:0060560	developmental growth involved in morphogenesis	117	283	9.20997e-17
GO:0043473	pigmentation	127	318	1.0548e-16
GO:0044281	small molecule metabolic process	1564	6860	2.12913e-16
GO:0006779	porphyrin-containing compound biosynthetic process	128	325	2.92787e-16
GO:0009826	unidimensional cell growth	113	273	2.93734e-16
GO:0010608	posttranscriptional regulation of gene expression	198	588	5.77756e-16
GO:0071822	protein complex subunit organization	427	1539	6.53683e-16
GO:0009658	chloroplast organization	97	222	7.3092e-16
GO:0048523	negative regulation of cellular process	176	507	1.17404e-15
GO:0006260	DNA replication	158	440	1.39492e-15
GO:0040029	regulation of gene expression, epigenetic	187	550	1.40122e-15
GO:0033014	tetrapyrrole biosynthetic process	128	332	2.03744e-15
GO:0019752	carboxylic acid metabolic process	1091	4619	4.56244e-15
GO:0006753	nucleoside phosphate metabolic process	397	1426	4.76503e-15
GO:0009411	response to UV	205	627	5.2718e-15
GO:0048731	system development	714	2852	6.56416e-15
GO:0051276	chromosome organization	381	1361	7.72474e-15
GO:0048580	regulation of post-embryonic development	290	976	9.28279e-15
GO:0010564	regulation of cell cycle process	89	203	1.00084e-14
GO:1901990	regulation of mitotic cell cycle phase transition	67	136	3.21916e-14
GO:0055086	nucleobase-containing small molecule metabolic process	407	1488	3.9003e-14
GO:0044723	single-organism carbohydrate metabolic process	500	1900	4.11073e-14
GO:0016441	posttranscriptional gene silencing	114	294	5.24688e-14
GO:0043412	macromolecule modification	1217	5267	6.20165e-14
GO:0044772	mitotic cell cycle phase transition	68	141	7.55856e-14
GO:1901987	regulation of cell cycle phase transition	67	139	1.22355e-13
GO:0019438	aromatic compound biosynthetic process	836	3459	1.25075e-13
GO:0010556	regulation of macromolecule biosynthetic process	510	1960	1.72691e-13
GO:0044770	cell cycle phase transition	68	144	2.74694e-13
GO:2000112	regulation of cellular macromolecule biosynthetic process	504	1939	3.01548e-13
GO:0009767	photosynthetic electron transport chain	63	129	3.38187e-13
GO:0031326	regulation of cellular biosynthetic process	519	2008	3.39327e-13
GO:0009889	regulation of biosynthetic process	580	2285	3.39842e-13
GO:0010073	meristem maintenance	62	126	3.41062e-13
GO:0051172	negative regulation of nitrogen compound metabolic process	127	349	3.81998e-13
GO:0010558	negative regulation of macromolecule biosynthetic process	126	347	5.73723e-13
GO:0006461	protein complex assembly	339	1217	6.16134e-13
GO:0070271	protein complex biogenesis	342	1230	6.16134e-13
GO:0009117	nucleotide metabolic process	363	1322	6.7246e-13
GO:0009314	response to radiation	698	2838	7.0229e-13
GO:0044271	cellular nitrogen compound biosynthetic process	853	3565	7.18239e-13
GO:0051253	negative regulation of RNA metabolic process	123	337	7.22064e-13
GO:0022607	cellular component assembly	412	1538	7.23282e-13
GO:0045934	negative regulation of nucleobase-containing compound metabolic process	124	341	7.70074e-13
GO:2000113	negative regulation of cellular macromolecule biosynthetic process	125	345	8.23653e-13
GO:0035194	posttranscriptional gene silencing by RNA	108	283	8.2391e-13
GO:0007346	regulation of mitotic cell cycle	73	163	8.55396e-13
GO:0060918	auxin transport	85	203	9.06878e-13
GO:0009311	oligosaccharide metabolic process	144	417	9.16039e-13
GO:0097659	nucleic acid-templated transcription	513	1993	9.3688e-13
GO:0006778	porphyrin-containing compound metabolic process	160	479	9.80615e-13
GO:0009908	flower development	228	753	1.1859e-12
GO:0005984	disaccharide metabolic process	136	388	1.2092e-12
GO:1902679	negative regulation of RNA biosynthetic process	122	336	1.30651e-12
GO:0006351	transcription, DNA-templated	510	1987	1.81605e-12
GO:0045892	negative regulation of transcription, DNA-templated	121	334	1.94131e-12
GO:1903507	negative regulation of nucleic acid-templated transcription	121	334	1.94131e-12
GO:0031327	negative regulation of cellular biosynthetic process	127	357	2.2531e-12
GO:2001141	regulation of RNA biosynthetic process	469	1805	2.3631e-12
GO:0018130	heterocycle biosynthetic process	762	3155	2.40192e-12
GO:0051252	regulation of RNA metabolic process	472	1819	2.45273e-12
GO:0006342	chromatin silencing	118	324	2.46212e-12
GO:0009890	negative regulation of biosynthetic process	129	365	2.46212e-12
GO:0031047	gene silencing by RNA	122	339	2.5517e-12
GO:0045814	negative regulation of gene expression, epigenetic	118	325	3.10261e-12
GO:0006355	regulation of transcription, DNA-templated	464	1786	3.15484e-12
GO:1903506	regulation of nucleic acid-templated transcription	464	1786	3.15484e-12
GO:0065003	macromolecular complex assembly	354	1299	3.61059e-12
GO:0033013	tetrapyrrole metabolic process	160	488	5.11049e-12
GO:0006793	phosphorus metabolic process	1048	4535	7.37712e-12
GO:0034285	response to disaccharide	178	562	7.97304e-12
GO:0051188	cofactor biosynthetic process	147	441	1.0578e-11
GO:0048437	floral organ development	167	520	1.10974e-11
GO:0048869	cellular developmental process	647	2642	1.34754e-11
GO:0016109	tetraterpenoid biosynthetic process	98	259	1.7914e-11
GO:0090567	reproductive shoot system development	290	1036	1.93537e-11
GO:0016108	tetraterpenoid metabolic process	99	263	1.96672e-11
GO:0009955	adaxial/abaxial pattern specification	80	197	2.80489e-11
GO:0009943	adaxial/abaxial axis specification	78	191	3.67988e-11
GO:1902589	single-organism organelle organization	445	1730	4.55499e-11
GO:0044702	single organism reproductive process	471	1849	5.04043e-11
GO:0010074	maintenance of meristem identity	45	86	5.65737e-11
GO:0016114	terpenoid biosynthetic process	123	358	7.10896e-11
GO:0016246	RNA interference	77	190	7.74757e-11
GO:0006464	cellular protein modification process	1052	4612	1.81765e-10
GO:0030422	production of siRNA involved in RNA interference	75	187	2.57312e-10
GO:0009914	hormone transport	86	226	2.61355e-10
GO:0009987	cellular process	4685	23469	2.83386e-10
GO:0009743	response to carbohydrate	283	1031	3.49094e-10
GO:0048608	reproductive structure development	369	1412	3.9315e-10
GO:0061458	reproductive system development	369	1412	3.9315e-10
GO:0032774	RNA biosynthetic process	540	2193	4.46182e-10
GO:0031324	negative regulation of cellular metabolic process	136	418	4.46182e-10
GO:0070918	production of small RNA involved in gene silencing by RNA	89	240	5.76376e-10
GO:0032535	regulation of cellular component size	77	197	5.94412e-10
GO:0090066	regulation of anatomical structure size	77	197	5.94412e-10
GO:0036211	protein modification process	1054	4645	6.04727e-10
GO:0031050	dsRNA fragmentation	89	241	7.2116e-10
GO:0043331	response to dsRNA	89	241	7.2116e-10
GO:0071359	cellular response to dsRNA	89	241	7.2116e-10
GO:1901699	cellular response to nitrogen compound	89	241	7.2116e-10
GO:0043623	cellular protein complex assembly	291	1074	8.06471e-10
GO:0016049	cell growth	247	884	9.18224e-10
GO:0032989	cellular component morphogenesis	404	1582	1.15506e-09
GO:0034622	cellular macromolecular complex assembly	299	1113	1.20256e-09
GO:0009798	axis specification	79	208	1.66885e-09
GO:1901659	glycosyl compound biosynthetic process	194	664	1.81798e-09
GO:0000902	cell morphogenesis	342	1309	1.98992e-09
GO:0032268	regulation of cellular protein metabolic process	203	703	2.08404e-09
GO:0051246	regulation of protein metabolic process	203	703	2.08404e-09
GO:0031399	regulation of protein modification process	165	545	2.23005e-09
GO:0006633	fatty acid biosynthetic process	96	272	2.29089e-09
GO:0072330	monocarboxylic acid biosynthetic process	99	285	3.30465e-09
GO:0007010	cytoskeleton organization	181	615	3.76261e-09
GO:0034654	nucleobase-containing compound biosynthetic process	669	2831	4.1884e-09
GO:0016144	S-glycoside biosynthetic process	157	517	4.58467e-09
GO:0019758	glycosinolate biosynthetic process	157	517	4.58467e-09
GO:0016143	S-glycoside metabolic process	185	635	5.77212e-09
GO:0019757	glycosinolate metabolic process	185	635	5.77212e-09
GO:0006261	DNA-dependent DNA replication	90	256	9.82974e-09
GO:0019637	organophosphate metabolic process	506	2081	1.16866e-08
GO:0046471	phosphatidylglycerol metabolic process	61	152	1.43195e-08
GO:0006796	phosphate-containing compound metabolic process	976	4329	1.43195e-08
GO:0009628	response to abiotic stimulus	1252	5684	1.52945e-08
GO:0009069	serine family amino acid metabolic process	80	221	1.67578e-08
GO:0099402	plant organ development	391	1564	3.34758e-08
GO:0044786	cell cycle DNA replication	86	247	3.72935e-08
GO:0022610	biological adhesion	73	199	4.23029e-08
GO:0048589	developmental growth	196	698	4.51087e-08
GO:0009416	response to light stimulus	578	2440	4.75999e-08
GO:1901657	glycosyl compound metabolic process	223	816	5.19406e-08
GO:0048645	organ formation	25	42	6.77655e-08
GO:0042044	fluid transport	133	437	7.38115e-08
GO:0000079	regulation of cyclin-dependent protein serine/threonine kinase activity	34	68	7.68821e-08
GO:1904029	regulation of cyclin-dependent protein kinase activity	34	68	7.68821e-08
GO:0006544	glycine metabolic process	66	176	7.89346e-08
GO:0071555	cell wall organization	282	1081	8.03832e-08
GO:0048588	developmental cell growth	165	571	8.15461e-08
GO:0006637	acyl-CoA metabolic process	81	232	8.47397e-08
GO:0035383	thioester metabolic process	81	232	8.47397e-08
GO:0055114	oxidation-reduction process	131	431	1.00684e-07
GO:0007167	enzyme linked receptor protein signaling pathway	44	101	1.26393e-07
GO:0043269	regulation of ion transport	114	366	1.96339e-07
GO:0008299	isoprenoid biosynthetic process	131	437	2.46652e-07
GO:0042546	cell wall biogenesis	116	380	4.9996e-07
GO:0010374	stomatal complex development	57	151	5.63268e-07
GO:0007166	cell surface receptor signaling pathway	55	144	5.9272e-07
GO:0040007	growth	347	1400	6.03251e-07
GO:0019827	stem cell population maintenance	57	152	7.23392e-07
GO:0098727	maintenance of cell number	57	152	7.23392e-07
GO:0071554	cell wall organization or biogenesis	417	1729	8.41506e-07
GO:0000226	microtubule cytoskeleton organization	70	202	1.06445e-06
GO:0044550	secondary metabolite biosynthetic process	230	880	1.44577e-06
GO:0048827	phyllome development	118	396	1.56391e-06
GO:0019538	protein metabolic process	1478	6932	1.79447e-06
GO:0048449	floral organ formation	54	145	1.95876e-06
GO:0032879	regulation of localization	146	517	2.33541e-06
GO:0065008	regulation of biological quality	497	2122	2.35931e-06
GO:0010109	regulation of photosynthesis	14	19	2.57532e-06
GO:0009893	positive regulation of metabolic process	191	715	3.08339e-06
GO:0008283	cell proliferation	77	236	4.15829e-06
GO:0010160	formation of organ boundary	17	27	4.75679e-06
GO:0048859	formation of anatomical boundary	17	27	4.75679e-06
GO:0005977	glycogen metabolic process	15	22	4.76572e-06
GO:0006112	energy reserve metabolic process	15	22	4.76572e-06
GO:0050794	regulation of cellular process	1538	7268	5.62771e-06
GO:0022900	electron transport chain	75	230	5.79185e-06
GO:0019318	hexose metabolic process	230	898	7.10579e-06
GO:0042440	pigment metabolic process	53	147	7.71549e-06
GO:0032787	monocarboxylic acid metabolic process	732	3276	7.76562e-06
GO:0008610	lipid biosynthetic process	355	1478	1.0517e-05
GO:0009812	flavonoid metabolic process	103	348	1.162e-05
GO:0009639	response to red or far red light	223	874	1.35375e-05
GO:0005996	monosaccharide metabolic process	256	1027	1.72241e-05
GO:0044267	cellular protein metabolic process	1327	6245	1.91282e-05
GO:0006006	glucose metabolic process	205	800	2.51085e-05
GO:0000725	recombinational repair	40	105	3.12482e-05
GO:1901135	carbohydrate derivative metabolic process	352	1482	3.31844e-05
GO:0032508	DNA duplex unwinding	12	17	3.53139e-05
GO:0010817	regulation of hormone levels	186	719	3.66831e-05
GO:0048444	floral organ morphogenesis	66	206	4.6462e-05
GO:0048563	post-embryonic organ morphogenesis	66	206	4.6462e-05
GO:0042548	regulation of photosynthesis, light reaction	11	15	4.89525e-05
GO:0006694	steroid biosynthetic process	148	554	5.26587e-05
GO:0009765	photosynthesis, light harvesting	17	31	6.31601e-05
GO:0007015	actin filament organization	87	294	6.74079e-05
GO:0060429	epithelium development	23	50	8.87024e-05
GO:0009630	gravitropism	26	60	9.49071e-05
GO:0046148	pigment biosynthetic process	48	140	0.000106476
GO:0030029	actin filament-based process	96	336	0.000117611
GO:0051273	beta-glucan metabolic process	108	388	0.000128094
GO:0010035	response to inorganic substance	474	2088	0.000131296
GO:1901137	carbohydrate derivative biosynthetic process	289	1210	0.000140829
GO:0032886	regulation of microtubule-based process	15	27	0.000165641
GO:0070507	regulation of microtubule cytoskeleton organization	15	27	0.000165641
GO:0030036	actin cytoskeleton organization	95	335	0.000174929
GO:0051049	regulation of transport	128	478	0.000174929
GO:0009071	serine family amino acid catabolic process	10	14	0.000180008
GO:0006546	glycine catabolic process	9	12	0.000250191
GO:0009451	RNA modification	164	643	0.000265709
GO:0030865	cortical cytoskeleton organization	23	53	0.000269409
GO:0006873	cellular ion homeostasis	115	426	0.000292899
GO:0019748	secondary metabolic process	345	1493	0.000412432
GO:1990066	energy quenching	10	15	0.000438688
GO:0015977	carbon fixation	24	58	0.000464962
GO:0055082	cellular chemical homeostasis	115	432	0.000542056
GO:0030855	epithelial cell differentiation	20	45	0.000542056
GO:0009629	response to gravity	31	84	0.000628594
GO:0048468	cell development	333	1445	0.00066656
GO:0031109	microtubule polymerization or depolymerization	16	33	0.000755817
GO:0071900	regulation of protein serine/threonine kinase activity	39	115	0.000755968
GO:0010038	response to metal ion	404	1794	0.0010046
GO:0048285	organelle fission	120	461	0.00103936
GO:0016052	carbohydrate catabolic process	57	189	0.00106907
GO:0043467	regulation of generation of precursor metabolites and energy	11	19	0.00114583
GO:0001708	cell fate specification	22	54	0.00115078
GO:0008202	steroid metabolic process	151	603	0.00123618
GO:0009813	flavonoid biosynthetic process	67	232	0.00127315
GO:0031110	regulation of microtubule polymerization or depolymerization	13	25	0.00129179
GO:0015994	chlorophyll metabolic process	21	51	0.001319
GO:0050879	multicellular organismal movement	9	14	0.00146777
GO:0048832	specification of organ number	6	7	0.00154669
GO:0048833	specification of floral organ number	6	7	0.00154669
GO:0016129	phytosteroid biosynthetic process	80	290	0.00169917
GO:0009734	auxin-activated signaling pathway	11	20	0.00204095
GO:0071365	cellular response to auxin stimulus	11	20	0.00204095
GO:0006396	RNA processing	243	1039	0.00208712
GO:0048511	rhythmic process	87	323	0.00222916
GO:0006974	cellular response to DNA damage stimulus	96	364	0.00255351
GO:0006281	DNA repair	93	351	0.00261844
GO:0019725	cellular homeostasis	152	619	0.00288373
GO:0048438	floral whorl development	26	72	0.00298627
GO:0000272	polysaccharide catabolic process	54	184	0.00305279
GO:0010075	regulation of meristem growth	17	40	0.00312913
GO:0009414	response to water deprivation	84	315	0.00378292
GO:0033993	response to lipid	143	582	0.00395794
GO:0045165	cell fate commitment	24	66	0.0042047
GO:0006772	thiamine metabolic process	8	13	0.00475736
GO:0009718	anthocyanin-containing compound biosynthetic process	20	52	0.00491561
GO:0046283	anthocyanin-containing compound metabolic process	20	52	0.00491561
GO:0010065	primary meristem tissue development	6	8	0.00491561
GO:0048508	embryonic meristem development	6	8	0.00491561
GO:0010639	negative regulation of organelle organization	12	25	0.00529001
GO:0051129	negative regulation of cellular component organization	12	25	0.00529001
GO:0048518	positive regulation of biological process	256	1119	0.00542714
GO:0090558	plant epidermis development	143	588	0.00598048
GO:0009415	response to water	84	320	0.00608333
GO:0009746	response to hexose	118	474	0.00639055
GO:0034284	response to monosaccharide	118	474	0.00639055
GO:0009956	radial pattern formation	4	4	0.00665277
GO:0060771	phyllotactic patterning	4	4	0.00665277
GO:0040008	regulation of growth	75	282	0.00723875
GO:0048638	regulation of developmental growth	20	54	0.0082101
GO:0030154	cell differentiation	392	1787	0.00825443
GO:0009644	response to high light intensity	21	58	0.00880448
GO:0006541	glutamine metabolic process	10	20	0.00909325
GO:0051494	negative regulation of cytoskeleton organization	10	20	0.00909325
GO:0010087	phloem or xylem histogenesis	55	197	0.00912577
GO:0022603	regulation of anatomical structure morphogenesis	22	62	0.00925923
GO:0051493	regulation of cytoskeleton organization	24	70	0.0100721
GO:0030258	lipid modification	13	30	0.0101569
GO:0043244	regulation of protein complex disassembly	13	30	0.0101569
GO:0006721	terpenoid metabolic process	179	766	0.0106537
GO:0009566	fertilization	28	86	0.0107942
GO:0006631	fatty acid metabolic process	246	1086	0.0109583
GO:0003156	regulation of organ formation	6	9	0.0115827
GO:0048236	plant-type spore development	6	9	0.0115827
GO:0071396	cellular response to lipid	122	502	0.0126049
GO:0022613	ribonucleoprotein complex biogenesis	92	365	0.0131727
GO:0006081	cellular aldehyde metabolic process	10	21	0.0139347
GO:0007155	cell adhesion	7	12	0.0142636
GO:0031112	positive regulation of microtubule polymerization or depolymerization	9	18	0.014809
GO:0034440	lipid oxidation	8	15	0.0150321
GO:0042723	thiamine-containing compound metabolic process	8	15	0.0150321
GO:0006412	translation	108	440	0.0150321
GO:0006629	lipid metabolic process	650	3086	0.0164215
GO:0016128	phytosteroid metabolic process	83	328	0.0179049
GO:0071103	DNA conformation change	26	81	0.0182137
GO:0006518	peptide metabolic process	116	480	0.0185532
GO:1901605	alpha-amino acid metabolic process	199	872	0.0186577
GO:0048229	gametophyte development	174	753	0.0188082
GO:0090056	regulation of chlorophyll metabolic process	16	43	0.0202804
GO:1901401	regulation of tetrapyrrole metabolic process	16	43	0.0202804
GO:0048878	chemical homeostasis	164	707	0.0202804
GO:0006310	DNA recombination	70	271	0.0202804
GO:0006720	isoprenoid metabolic process	191	836	0.0206762
GO:0043549	regulation of kinase activity	53	196	0.0208704
GO:0045859	regulation of protein kinase activity	53	196	0.0208704
GO:0030198	extracellular matrix organization	50	183	0.0210381
GO:0040034	regulation of development, heterochronic	25	78	0.0213
GO:0016116	carotenoid metabolic process	9	19	0.0223494
GO:0006105	succinate metabolic process	6	10	0.0227965
GO:0034644	cellular response to UV	6	10	0.0227965
GO:0043062	extracellular structure organization	50	184	0.0233244
GO:0031647	regulation of protein stability	8	16	0.0238275
GO:0044403	symbiosis, encompassing mutualism through parasitism	49	180	0.0241433
GO:0044419	interspecies interaction between organisms	49	180	0.0241433
GO:0019566	arabinose metabolic process	4	5	0.0251365
GO:0009909	regulation of flower development	53	198	0.0252318
GO:0048831	regulation of shoot system development	53	198	0.0252318
GO:0051338	regulation of transferase activity	53	198	0.0252318
GO:0043043	peptide biosynthetic process	108	448	0.0252522
GO:0006163	purine nucleotide metabolic process	70	274	0.0256657
GO:0006468	protein phosphorylation	192	847	0.027236
GO:0050801	ion homeostasis	142	609	0.0276463
GO:0032392	DNA geometric change	19	56	0.0285138
GO:0045596	negative regulation of cell differentiation	12	30	0.0285677
GO:0010191	mucilage metabolic process	21	64	0.0285677
GO:0006278	RNA-dependent DNA replication	3	3	0.0285677
GO:0006740	NADPH regeneration	3	3	0.0285677
GO:0010360	negative regulation of anion channel activity	3	3	0.0285677
GO:0015853	adenine transport	3	3	0.0285677
GO:0015854	guanine transport	3	3	0.0285677
GO:0018131	oxazole or thiazole biosynthetic process	3	3	0.0285677
GO:0032410	negative regulation of transporter activity	3	3	0.0285677
GO:0032413	negative regulation of ion transmembrane transporter activity	3	3	0.0285677
GO:0033037	polysaccharide localization	3	3	0.0285677
GO:0034763	negative regulation of transmembrane transport	3	3	0.0285677
GO:0034766	negative regulation of ion transmembrane transport	3	3	0.0285677
GO:0043271	negative regulation of ion transport	3	3	0.0285677
GO:0046484	oxazole or thiazole metabolic process	3	3	0.0285677
GO:0048439	flower morphogenesis	3	3	0.0285677
GO:0048559	establishment of floral organ orientation	3	3	0.0285677
GO:0048560	establishment of anatomical structure orientation	3	3	0.0285677
GO:0048561	establishment of organ orientation	3	3	0.0285677
GO:0051051	negative regulation of transport	3	3	0.0285677
GO:0052545	callose localization	3	3	0.0285677
GO:0052863	1-deoxy-D-xylulose 5-phosphate metabolic process	3	3	0.0285677
GO:0061488	adenine import into cell	3	3	0.0285677
GO:0061489	guanine import into cell	3	3	0.0285677
GO:0098657	import into cell	3	3	0.0285677
GO:0098739	import across plasma membrane	3	3	0.0285677
GO:1903792	negative regulation of anion transport	3	3	0.0285677
GO:1903960	negative regulation of anion transmembrane transport	3	3	0.0285677
GO:0072521	purine-containing compound metabolic process	77	308	0.0291067
GO:0006417	regulation of translation	38	135	0.030242
GO:0034248	regulation of cellular amide metabolic process	38	135	0.030242
GO:0008380	RNA splicing	102	424	0.0306546
GO:0061024	membrane organization	240	1083	0.0306708
GO:0006573	valine metabolic process	13	34	0.0306935
GO:0009259	ribonucleotide metabolic process	56	214	0.0306935
GO:0009063	cellular amino acid catabolic process	20	61	0.0330081
GO:0009113	purine nucleobase biosynthetic process	5	8	0.0343185
GO:0043096	purine nucleobase salvage	5	8	0.0343185
GO:0098609	cell-cell adhesion	5	8	0.0343185
GO:1901700	response to oxygen-containing compound	637	3054	0.0344178
GO:0030834	regulation of actin filament depolymerization	7	14	0.0360966
GO:0030835	negative regulation of actin filament depolymerization	7	14	0.0360966
GO:0043242	negative regulation of protein complex disassembly	7	14	0.0360966
GO:1901879	regulation of protein depolymerization	7	14	0.0360966
GO:1901880	negative regulation of protein depolymerization	7	14	0.0360966
GO:0043446	cellular alkane metabolic process	6	11	0.0369306
GO:0070542	response to fatty acid	6	11	0.0369306
GO:0000280	nuclear division	97	404	0.0372337
GO:0043401	steroid hormone mediated signaling pathway	34	120	0.0382647
GO:0048545	response to steroid hormone	34	120	0.0382647
GO:0071383	cellular response to steroid hormone stimulus	34	120	0.0382647
GO:0009081	branched-chain amino acid metabolic process	25	83	0.0434928
GO:0019693	ribose phosphate metabolic process	56	218	0.0435826
GO:0010029	regulation of seed germination	27	92	0.0476748
GO:0016104	triterpenoid biosynthetic process	27	92	0.0476748
GO:1900140	regulation of seedling development	27	92	0.0476748
GO:0009739	response to gibberellin	67	269	0.0476748
GO:0010208	pollen wall assembly	40	148	0.0482431
GO:0085029	extracellular matrix assembly	40	148	0.0482431
GO:0010051	xylem and phloem pattern formation	26	88	0.0487481
GO:0019953	sexual reproduction	30	105	0.0492158
GO:0009218	pyrimidine ribonucleotide metabolic process	13	36	0.0492158
GO:0009220	pyrimidine ribonucleotide biosynthetic process	13	36	0.0492158
GO:0046132	pyrimidine ribonucleoside biosynthetic process	13	36	0.0492158
GO:0046134	pyrimidine nucleoside biosynthetic process	13	36	0.0492158

## Sheet: S5
Table S5. Leave-one-out validation probabilities for 47 leafy head genes in B. rapa and B. oleracea
Gene_name	Probability_bra	Probability_bol
ATHB8.1	0.768	0.59
KAN3.1	0.528	0.58
LAX3	0.316	0.346
KAN1.3	0.724	0.826
REV.2	0.758	0.468
ARF4.2	0.436	0.154
AS2	0.722	0.632
KNAT2	0.672	0.828
KAN1.2	0.64	0.576
AS1.2	0.618	0.804
YAB1.3	0.828	0.83
WOX3.2	0.29	0.538
YAB5	0.622	0.614
KNAT1	0.792	0.842
WOX1.2	0.722	0.654
ATHB8.2	0.746	0.612
ATHB15.2	0.808	0.424
SPL9-2	0.676	0.81
AS1.1	0.536	0.584
PHB.1	0.82	0.82
ARF3.1	0.63	0.582
MYB101	0.334	0.354
WOX3.1	0.538	0.822
ARF3.2	0.634	0.384
PHB.2	0.866	0.738
YAB1.2	0.664	0.802
YAB2.1	0.614	0.71
HYL1.1	0.726	0.32
KNAT6.1	0.848	0.786
PHV	0.664	0.634
BRX.1	0.584	0.668
KAN2.1	0.572	0.584
KAN2.2	0.738	0.676
BRX.3	0.484	0.422
WOX1.1	0.704	0.848
TCP4	0.398	0.428
ATHB15.1	0.682	0.624
BRX.2	0.63	0.412
KAN3.2	0.656	0.484
YAB2.2	0.686	0.824
HYL1.2	0.464	0.558
KNAT6.2	0.84	0.584
YAB2.3	0.838	0.844
AN3	0.332	0.58
ARF4.1	0.546	0.772
REV.1	0.618	0.64
KAN1.1	0.716	0.752

## Sheet: S6
Table S6. Genes in the B. rapa gene regulatory network
ID	TF	Cluster_num	Probs
BraA03g061270.3.5C	0	5	0.6
BraA03g025060.3.5C	1	3	0.5
BraA07g033720.3.5C	1	1	0.6
BraA07g040490.3.5C	0	2	0.7
BraA08g007310.3.5C	1	3	0.5
BraA03g048370.3.5C	1	3	0.5
BraA02g006380.3.5C	1	4	0.5
BraA09g020360.3.5C	0	3	0.5
BraA09g050540.3.5C	1	8	0.6
BraA07g024030.3.5C	1	8	0.6
BraA09g052180.3.5C	1	8	0.5
BraA03g015730.3.5C	1	3	0.6
BraA01g030350.3.5C	0	1	0.5
BraA10g022090.3.5C	1	2	0.5
BraA10g011810.3.5C	1	8	0.7
BraA01g030370.3.5C	0	1	0.5
BraA02g004680.3.5C	0	8	0.6
BraA03g024420.3.5C	1	8	0.5
BraA03g015940.3.5C	0	5	0.5
BraA03g054160.3.5C	1	3	0.6
BraA07g030770.3.5C	1	1	0.5
BraA02g002650.3.5C	0	8	0.5
BraA02g044520.3.5C	0	8	0.5
BraA08g036210.3.5C	1	9	0.6
BraA09g015860.3.5C	1	8	0.7
BraA01g006130.3.5C	0	8	0.6
BraA06g043070.3.5C	1	3	0.5
BraA09g035130.3.5C	1	8	0.6
BraA07g010400.3.5C	1	8	0.7
BraA03g038700.3.5C	1	8	1
BraA02g008890.3.5C	1	4	0.5
BraA09g013390.3.5C	1	8	0.6
BraA04g004560.3.5C	0	8	0.7
BraA03g018800.3.5C	0	1	0.5
BraA06g023620.3.5C	0	10	0.5
BraA06g034270.3.5C	1	8	0.6
BraA04g021510.3.5C	1	10	0.5
BraA09g009990.3.5C	0	8	0.6
BraA02g037630.3.5C	0	4	0.5
BraA01g040720.3.5C	0	8	0.6
BraA05g002830.3.5C	1	8	0.5
BraA02g022580.3.5C	0	5	0.5
BraA10g032510.3.5C	0	10	0.5
BraA02g031170.3.5C	1	8	0.5
BraA01g039820.3.5C	0	8	0.5
BraA03g045990.3.5C	0	8	0.6
BraAnng000780.3.5C	0	10	0.5
BraA10g011770.3.5C	1	6	0.6
BraAnng000770.3.5C	0	10	0.5
BraA05g012560.3.5C	1	4	1
BraA09g007680.3.5C	1	8	0.7
BraA09g050520.3.5C	1	3	0.5
BraA01g031770.3.5C	0	5	0.5
BraA04g012960.3.5C	1	4	0.5
BraA06g030200.3.5C	1	3	0.5
BraA03g004830.3.5C	1	8	0.7
BraA04g010890.3.5C	0	8	0.6
BraA04g023020.3.5C	1	5	0.5
BraA03g007110.3.5C	1	4	0.5
BraA01g019420.3.5C	0	8	0.5
BraA09g048330.3.5C	0	8	0.6
BraA02g042270.3.5C	1	8	0.7
BraA08g011630.3.5C	0	8	0.5
BraA05g009150.3.5C	0	8	0.7
BraA06g016130.3.5C	0	1	0.6
BraA06g028980.3.5C	1	10	0.5
BraA10g010480.3.5C	0	8	0.7
BraA08g026430.3.5C	1	8	0.5
BraA09g052660.3.5C	1	8	0.7
BraA08g033720.3.5C	0	8	0.6
BraA05g031410.3.5C	1	8	0.5
BraA08g023160.3.5C	1	3	0.5
BraA10g033230.3.5C	1	7	0.5
BraA01g007730.3.5C	1	2	0.5
BraA02g018130.3.5C	0	8	0.6
BraA07g028560.3.5C	0	8	0.6
BraA05g007830.3.5C	0	8	0.5
BraA04g030980.3.5C	1	4	0.5
BraA09g064850.3.5C	1	8	0.7
BraA06g019300.3.5C	1	8	0.6
BraA06g037990.3.5C	0	8	0.7
BraA09g064210.3.5C	1	8	0.6
BraA03g007360.3.5C	0	8	0.6
BraA04g018250.3.5C	0	8	0.7
BraA10g026010.3.5C	1	8	0.6
BraA03g005490.3.5C	0	8	0.7
BraA07g023120.3.5C	1	5	0.5
BraA10g026710.3.5C	1	8	0.8
BraA05g007400.3.5C	1	8	0.6
BraA09g062740.3.5C	1	8	0.6
BraA08g028230.3.5C	0	8	0.7
BraA02g023820.3.5C	1	4	0.5
BraA05g004880.3.5C	1	8	0.6
BraA02g014650.3.5C	1	7	0.5
BraA01g037820.3.5C	0	8	0.7
BraA08g021140.3.5C	0	8	0.7
BraA08g014440.3.5C	1	1	0.5
BraA10g018510.3.5C	1	8	1
BraA09g016480.3.5C	1	8	0.9
BraA09g031700.3.5C	0	10	0.5
BraA07g040890.3.5C	0	8	0.6
BraA09g007060.3.5C	0	3	0.5
BraA03g021280.3.5C	1	3	0.5
BraA02g006140.3.5C	0	8	0.5
BraA10g016900.3.5C	1	1	0.6
BraA06g023730.3.5C	0	10	0.5
BraA06g016190.3.5C	0	1	0.6
BraA09g047170.3.5C	0	4	0.5
BraA04g031900.3.5C	1	8	1
BraA03g023750.3.5C	1	8	1
BraA05g005780.3.5C	1	1	0.5
BraA07g023470.3.5C	0	8	0.5
BraA02g015160.3.5C	1	8	0.6
BraA06g045380.3.5C	0	8	0.6
BraA03g027100.3.5C	0	8	0.6
BraA01g045260.3.5C	1	8	0.5
BraA05g030850.3.5C	1	8	0.5
BraA03g026020.3.5C	0	3	0.5
BraA10g023460.3.5C	0	8	0.6
BraA06g028050.3.5C	1	3	0.5
BraA05g024870.3.5C	0	3	0.5
BraA08g015100.3.5C	1	3	0.6
BraA02g026410.3.5C	1	5	0.5
BraA09g003200.3.5C	0	5	0.5
BraA10g001380.3.5C	0	8	0.6
BraA03g009560.3.5C	1	4	0.5
BraA04g027660.3.5C	0	8	0.8
BraA08g000580.3.5C	0	4	0.5
BraA03g003270.3.5C	0	8	0.6
BraA09g001840.3.5C	0	8	0.7
BraA07g042020.3.5C	1	7	0.5
BraA06g014100.3.5C	0	8	0.7
BraA09g038750.3.5C	1	2	0.6
BraA09g019320.3.5C	0	8	0.5
BraA06g008160.3.5C	0	8	0.6
BraA09g023230.3.5C	1	8	0.7
BraA06g043000.3.5C	1	8	0.7
BraA07g039880.3.5C	0	8	0.7
BraA06g043410.3.5C	0	8	0.5
BraA07g017370.3.5C	0	8	0.5
BraA03g029730.3.5C	0	8	0.6
BraA10g018760.3.5C	0	8	0.5
BraA09g055100.3.5C	0	8	0.6
BraA07g039960.3.5C	1	8	0.8
BraA02g023450.3.5C	1	8	0.7
BraA07g032730.3.5C	1	8	0.5
BraA04g010900.3.5C	1	8	0.5
BraA10g002270.3.5C	0	8	0.7
BraA08g005580.3.5C	1	8	0.6
BraA03g002440.3.5C	0	8	0.6
BraA08g034460.3.5C	0	8	0.6
BraA10g026660.3.5C	1	9	0.5
BraA09g001110.3.5C	1	3	0.5
BraA09g066910.3.5C	0	8	0.7
BraA09g014620.3.5C	1	8	0.7
BraA03g026720.3.5C	1	8	1
BraA08g027050.3.5C	1	8	1
BraA06g029680.3.5C	1	8	0.5
BraA09g037950.3.5C	1	3	0.5
BraA10g019170.3.5C	0	5	0.6
BraA04g019080.3.5C	0	8	0.7
BraA10g007670.3.5C	0	8	0.6
BraA03g009050.3.5C	0	8	0.5
BraA07g024330.3.5C	0	8	0.7
BraA08g025220.3.5C	1	5	0.5
BraA10g023340.3.5C	0	4	0.5
BraA09g042470.3.5C	0	8	0.6
BraA03g062260.3.5C	1	8	0.8
BraA01g001210.3.5C	0	8	0.8
BraA05g042420.3.5C	0	8	0.5
BraA04g021180.3.5C	0	8	0.6
BraA07g022930.3.5C	0	8	0.7
BraA10g021920.3.5C	1	10	0.5
BraA10g014420.3.5C	0	8	0.6
BraA03g060810.3.5C	0	8	0.6
BraA02g006080.3.5C	0	8	0.7
BraA09g002490.3.5C	1	5	0.5
BraA10g000100.3.5C	1	7	0.5
BraA06g033750.3.5C	0	8	0.6
BraA09g044020.3.5C	1	8	0.7
BraA03g060140.3.5C	0	8	0.7
BraA09g064720.3.5C	1	8	0.6
BraA10g024450.3.5C	0	8	0.6
BraA09g022310.3.5C	0	8	0.5
BraA05g010300.3.5C	1	8	1
BraA07g035170.3.5C	1	1	0.5
BraA09g038840.3.5C	1	4	0.5
BraA09g042850.3.5C	1	5	0.5
BraA01g014550.3.5C	0	8	0.6
BraA07g032240.3.5C	0	8	0.5
BraA07g026530.3.5C	0	8	0.7
BraA06g018880.3.5C	1	1	0.5
BraA01g014560.3.5C	0	5	0.5
BraA02g027750.3.5C	0	8	0.7
BraA03g043650.3.5C	0	8	0.6
BraA01g015450.3.5C	0	4	0.5
BraA08g006790.3.5C	0	8	0.6
BraA03g050170.3.5C	1	9	0.6
BraA06g022450.3.5C	0	4	0.5
BraA07g021480.3.5C	0	8	0.5
BraA05g020550.3.5C	0	8	0.5
BraA09g009590.3.5C	0	8	0.5
BraA03g025920.3.5C	0	4	0.5
BraA02g017340.3.5C	1	8	0.6
BraA01g043050.3.5C	1	8	0.6
BraA03g022340.3.5C	1	8	0.5
BraA01g043500.3.5C	0	8	0.5
BraA03g035750.3.5C	0	8	0.5
BraA06g018130.3.5C	1	5	0.5
BraA09g050020.3.5C	0	5	0.5
BraA09g023770.3.5C	1	10	0.5
BraA09g025880.3.5C	0	8	0.7
BraA02g044240.3.5C	0	8	0.5
BraA05g032520.3.5C	0	8	0.7
BraA09g067830.3.5C	0	8	0.5
BraA07g015910.3.5C	0	8	0.6
BraA08g026580.3.5C	1	8	0.7
BraA09g040540.3.5C	1	8	0.7
BraA01g015350.3.5C	1	8	0.5
BraA04g033480.3.5C	1	8	0.5
BraA04g028180.3.5C	0	8	0.6
BraA01g045640.3.5C	1	3	0.5
BraA01g004750.3.5C	0	8	0.6
BraA03g031960.3.5C	0	8	0.5
BraA03g056000.3.5C	1	8	0.6
BraA01g021980.3.5C	1	8	0.7
BraA02g007060.3.5C	0	8	0.7
BraA08g030220.3.5C	0	8	0.6
BraA05g021200.3.5C	0	8	0.6
BraA06g022210.3.5C	0	5	0.5
BraA10g000600.3.5C	0	4	0.5
BraA05g037520.3.5C	0	8	0.6
BraA04g005910.3.5C	0	4	0.5
BraA05g007410.3.5C	0	8	0.6
BraA02g000340.3.5C	1	2	0.6
BraA07g016710.3.5C	1	8	0.5
BraA08g022920.3.5C	0	8	0.5
BraA01g008990.3.5C	1	8	0.6
BraA08g003430.3.5C	0	8	0.7
BraA09g040640.3.5C	0	5	0.5
BraA07g033680.3.5C	0	8	0.6
BraA06g043800.3.5C	0	8	0.5
BraA07g022580.3.5C	1	5	0.6
BraA03g032200.3.5C	1	10	0.5
BraA01g012550.3.5C	0	8	0.6
BraA07g022950.3.5C	0	8	0.5
BraA01g022480.3.5C	0	8	0.7
BraA02g045560.3.5C	0	8	0.5
BraA08g004060.3.5C	1	3	0.5
BraA06g023740.3.5C	0	10	0.5
BraA01g009240.3.5C	0	8	0.7
BraA08g011950.3.5C	0	8	0.6
BraA02g038160.3.5C	0	8	0.6
BraA01g005250.3.5C	0	8	0.7
BraA09g051320.3.5C	0	8	0.5
BraA07g004690.3.5C	0	8	0.7
BraA03g057950.3.5C	0	8	0.7
BraA06g031510.3.5C	0	8	0.7
BraA09g006940.3.5C	0	8	0.6
BraA04g025160.3.5C	0	8	0.6
BraA09g030070.3.5C	0	8	0.7
BraA06g014310.3.5C	0	8	0.6
BraA09g002400.3.5C	0	8	0.6
BraA02g000430.3.5C	1	8	0.9
BraA07g035720.3.5C	1	10	0.5
BraA10g004660.3.5C	0	8	0.5
BraAnng004570.3.5C	0	8	0.6
BraA06g004990.3.5C	0	8	0.5
BraA01g023520.3.5C	1	5	0.6
BraA04g023190.3.5C	0	8	0.6
BraA01g018000.3.5C	1	3	0.7
BraA02g045010.3.5C	1	3	0.6
BraA01g016980.3.5C	1	3	0.5
BraA02g034300.3.5C	0	8	0.6
BraA07g023800.3.5C	1	4	0.6
BraA07g035190.3.5C	0	3	0.5
BraA03g003620.3.5C	1	3	0.5
BraA06g005790.3.5C	0	8	0.7
BraA08g015540.3.5C	0	8	0.5
BraA08g026590.3.5C	1	8	0.6
BraA09g047290.3.5C	0	8	0.5
BraA09g050140.3.5C	1	8	0.8
BraA08g016250.3.5C	1	10	0.5
BraA02g001940.3.5C	0	8	0.6
BraA02g044350.3.5C	0	8	0.5
BraA05g001040.3.5C	1	8	0.7
BraA07g017360.3.5C	1	4	0.6
BraA01g001380.3.5C	0	8	0.6
BraA04g021530.3.5C	1	8	0.7
BraA06g019610.3.5C	0	8	0.7
BraA04g031150.3.5C	0	5	0.5
BraA06g005650.3.5C	0	3	0.5
BraA08g027400.3.5C	1	8	0.5
BraA05g034830.3.5C	0	4	0.5
BraA03g006010.3.5C	0	8	0.7
BraA09g057970.3.5C	1	10	0.5
BraA01g003050.3.5C	0	8	0.6
BraA01g026030.3.5C	1	3	0.5
BraA09g041180.3.5C	0	8	0.5
BraA01g009060.3.5C	0	8	0.7
BraA02g007090.3.5C	1	3	0.5
BraA08g018400.3.5C	0	8	0.5
BraA03g022920.3.5C	1	1	0.5
BraA01g019640.3.5C	0	8	0.7
BraA08g017330.3.5C	0	8	0.7
BraA04g020570.3.5C	0	5	0.5
BraA10g033520.3.5C	1	10	0.7
BraA05g012460.3.5C	0	8	0.7
BraA02g010640.3.5C	1	3	0.6
BraA02g015520.3.5C	1	10	0.5
BraA03g034890.3.5C	1	8	0.5
BraA06g027220.3.5C	0	8	0.7
BraA05g034100.3.5C	1	8	0.8
BraA02g018960.3.5C	0	8	0.6
BraA04g029920.3.5C	0	8	0.7
BraA03g053920.3.5C	1	3	0.5
BraA07g038550.3.5C	0	8	0.7
BraA04g027150.3.5C	1	8	0.7
BraA05g008750.3.5C	1	8	0.7
BraA09g015950.3.5C	1	4	0.5
BraA07g010070.3.5C	0	8	0.7
BraA06g030010.3.5C	1	8	0.7
BraA02g047100.3.5C	1	8	0.8
BraA05g040430.3.5C	0	8	0.7
BraA07g018250.3.5C	0	5	0.5
BraA10g006390.3.5C	1	4	0.5
BraA09g008850.3.5C	1	3	0.8
BraA07g012040.3.5C	1	5	0.5
BraA05g028620.3.5C	0	5	0.6
BraA04g015440.3.5C	0	8	0.6
BraA09g047720.3.5C	0	8	0.5
BraA07g035510.3.5C	1	7	0.5
BraA09g035220.3.5C	0	8	0.7
BraA06g021580.3.5C	1	2	0.6
BraA08g022330.3.5C	0	8	0.6
BraA09g042620.3.5C	1	5	0.5
BraA06g028170.3.5C	0	8	0.5
BraA09g006720.3.5C	0	8	0.6
BraA09g065210.3.5C	0	8	0.5
BraA03g043040.3.5C	0	8	0.6
BraA04g033530.3.5C	0	4	0.5
BraA07g037710.3.5C	1	3	0.5
BraA02g001100.3.5C	1	4	0.5
BraA09g046330.3.5C	0	5	0.5
BraA01g004820.3.5C	0	8	0.5
BraA06g038440.3.5C	0	5	0.5
BraA02g010620.3.5C	1	9	0.6
BraA03g037230.3.5C	1	3	0.5
BraA05g033130.3.5C	1	3	1
BraA09g009310.3.5C	0	8	0.7
BraA06g001450.3.5C	0	3	0.5
BraA03g008010.3.5C	0	5	0.5
BraA01g009250.3.5C	0	8	0.5
BraA02g013610.3.5C	0	8	0.7
BraA07g023280.3.5C	1	3	0.5
BraA07g032640.3.5C	0	8	0.6
BraA05g015680.3.5C	0	8	0.5
BraA06g003850.3.5C	1	3	0.5
BraA01g038210.3.5C	1	8	0.5
BraA07g020830.3.5C	1	1	0.5
BraA10g032080.3.5C	0	8	0.6
BraA09g019060.3.5C	0	8	0.7
BraA09g058910.3.5C	0	8	0.7
BraA06g035410.3.5C	0	8	0.6
BraA05g003110.3.5C	0	8	0.8
BraA04g003810.3.5C	0	8	0.7
BraA09g026390.3.5C	1	3	0.5
BraA02g004940.3.5C	0	3	0.6
BraA06g044820.3.5C	0	8	0.6
BraA02g007160.3.5C	0	8	0.5
BraA01g038880.3.5C	1	10	0.5
BraA07g041010.3.5C	1	8	0.5
BraA09g021470.3.5C	0	8	0.6
BraA09g032370.3.5C	0	8	0.6
BraA10g009300.3.5C	1	9	0.5
BraA09g020280.3.5C	0	8	0.5
BraA04g013090.3.5C	0	9	0.5
BraA01g045030.3.5C	0	8	0.5
BraA01g007920.3.5C	0	5	0.5
BraA09g058680.3.5C	0	5	0.6
BraA03g008470.3.5C	1	7	0.6
BraA08g028680.3.5C	1	7	0.6
BraA08g005860.3.5C	0	8	0.6
BraA06g012570.3.5C	0	8	0.7
BraA03g024470.3.5C	0	4	0.5
BraA02g047030.3.5C	1	4	0.5
BraA08g024360.3.5C	0	8	0.5
BraA03g000950.3.5C	0	8	0.7
BraA04g022430.3.5C	1	8	0.5
BraA05g008630.3.5C	0	8	0.5
BraA07g008130.3.5C	0	8	0.5
BraA06g044420.3.5C	0	8	0.7
BraA01g022700.3.5C	0	8	0.6
BraA03g002550.3.5C	0	5	0.5
BraA09g024260.3.5C	1	3	0.7
BraA03g049120.3.5C	0	8	0.7
BraA05g008200.3.5C	0	8	0.5
BraA05g036780.3.5C	1	9	0.6
BraA05g014490.3.5C	0	5	0.5
BraA07g016660.3.5C	1	8	0.6
BraA01g005370.3.5C	1	8	0.6
BraA03g057970.3.5C	0	8	0.7
BraA07g036590.3.5C	0	5	0.5
BraA06g010580.3.5C	1	8	0.7
BraA07g022070.3.5C	0	8	0.7
BraA03g029100.3.5C	0	8	0.7
BraA10g012080.3.5C	0	3	0.5
BraA07g010040.3.5C	0	8	0.5
BraA06g015610.3.5C	1	7	0.5
BraA02g037030.3.5C	1	10	0.6
BraA02g037960.3.5C	1	8	0.7
BraA06g040190.3.5C	1	8	0.7
BraA07g014560.3.5C	0	8	0.5
BraA05g027740.3.5C	0	3	0.5
BraA10g008230.3.5C	0	8	0.6
BraA08g023620.3.5C	0	8	0.7
BraA05g035290.3.5C	0	8	0.5
BraA06g035770.3.5C	0	8	0.7
BraA06g026150.3.5C	1	5	0.5
BraA10g000590.3.5C	0	3	0.5
BraA04g025970.3.5C	1	8	1
BraA03g042610.3.5C	0	8	0.5
BraA09g029490.3.5C	0	8	0.6
BraA04g014780.3.5C	1	1	0.5
BraA06g042550.3.5C	0	8	0.6
BraA03g058720.3.5C	0	8	0.7
BraA01g008500.3.5C	0	8	0.8
BraA06g015770.3.5C	1	4	0.5
BraA06g011270.3.5C	0	5	0.5
BraA03g030810.3.5C	0	8	0.6
BraA02g036890.3.5C	1	8	0.7
BraA05g043560.3.5C	0	8	0.7
BraA09g063410.3.5C	0	8	0.6
BraA06g044370.3.5C	0	8	0.6
BraA01g031720.3.5C	0	8	0.8
BraA05g040230.3.5C	0	4	0.5
BraA08g020740.3.5C	1	3	0.6
BraA01g041200.3.5C	1	10	0.5
BraA10g014100.3.5C	0	8	0.5
BraA08g017770.3.5C	0	8	0.5
BraA05g010830.3.5C	0	8	0.7
BraA06g046120.3.5C	0	3	0.5
BraA02g022720.3.5C	0	3	0.5
BraA03g035170.3.5C	0	8	0.6
BraA10g011480.3.5C	0	8	0.5
BraA09g049350.3.5C	0	5	0.6
BraA03g039680.3.5C	0	8	0.7
BraA09g063280.3.5C	0	8	0.5
BraA07g013000.3.5C	1	4	0.5
BraA05g006980.3.5C	0	4	0.5
BraA03g044420.3.5C	0	8	0.6
BraA03g049460.3.5C	0	4	0.6
BraA03g013360.3.5C	1	8	0.6
BraA06g033600.3.5C	1	3	0.5
BraA07g034390.3.5C	0	4	0.5
BraA02g042170.3.5C	1	8	0.8
BraA01g013850.3.5C	0	5	0.5
BraA04g011220.3.5C	0	8	0.7
BraA09g025570.3.5C	0	3	0.5
BraA07g038110.3.5C	0	8	0.7
BraA03g030830.3.5C	0	8	0.6
BraA05g015300.3.5C	0	8	0.7
BraA09g023080.3.5C	0	8	0.8
BraA09g025580.3.5C	0	8	0.7
BraA02g005910.3.5C	1	8	0.8
BraA01g011510.3.5C	0	8	0.7
BraA03g059650.3.5C	0	5	0.5
BraA07g012650.3.5C	1	1	0.5
BraA06g026980.3.5C	0	8	0.7
BraA09g043250.3.5C	0	8	0.6
BraA05g027980.3.5C	0	8	0.7
BraA04g021610.3.5C	0	8	0.6
BraA09g048440.3.5C	0	5	0.5
BraA04g001000.3.5C	0	4	0.5
BraA01g015040.3.5C	1	3	0.5
BraA05g032030.3.5C	0	3	0.5
BraA08g029610.3.5C	1	8	0.7
BraA08g029970.3.5C	0	8	0.8
BraA09g000700.3.5C	0	8	0.6
BraA03g018920.3.5C	1	8	0.7
BraA03g028730.3.5C	0	5	0.5
BraA02g000350.3.5C	0	8	0.5
BraA09g006160.3.5C	1	3	0.5
BraA06g003910.3.5C	1	8	0.5
BraA10g002820.3.5C	0	1	0.5
BraA10g009590.3.5C	1	5	0.6
BraA10g032720.3.5C	0	8	0.6
BraA09g027140.3.5C	0	8	0.5
BraA04g001860.3.5C	1	4	0.6
BraA09g041430.3.5C	1	8	1
BraA03g008060.3.5C	0	8	0.7
BraA04g011640.3.5C	0	8	0.6
BraA08g002290.3.5C	1	8	1
BraA01g017570.3.5C	0	8	0.7
BraA03g019840.3.5C	1	2	0.6
BraA03g036240.3.5C	0	8	0.6
BraA02g018680.3.5C	0	8	0.5
BraA06g029920.3.5C	1	1	0.5
BraA01g014840.3.5C	1	3	0.5
BraA10g013080.3.5C	0	8	0.5
BraA09g005260.3.5C	0	8	0.7
BraA02g021670.3.5C	0	5	0.5
BraA03g019570.3.5C	1	8	0.6
BraA03g037750.3.5C	0	3	0.5
BraA03g001220.3.5C	1	8	0.5
BraA07g025470.3.5C	0	3	0.5
BraA01g020990.3.5C	0	8	0.5
BraA03g024810.3.5C	1	8	0.6
BraA06g029260.3.5C	0	8	0.7
BraA01g019660.3.5C	0	8	0.7
BraA04g020300.3.5C	0	8	0.6
BraA09g044870.3.5C	0	8	0.6
BraA06g008100.3.5C	0	3	0.5
BraA04g006080.3.5C	0	8	0.7
BraA06g028710.3.5C	0	3	0.5
BraA09g002260.3.5C	0	8	0.6
BraA09g066190.3.5C	0	8	0.5
BraA07g031450.3.5C	1	10	0.5
BraA07g039720.3.5C	0	3	0.5
BraA02g042980.3.5C	0	8	0.6
BraA06g046190.3.5C	1	9	0.5
BraA05g021430.3.5C	0	8	0.7
BraA05g031110.3.5C	0	8	0.7
BraA07g043750.3.5C	0	8	0.6
BraA08g020390.3.5C	0	8	0.5
BraA09g046940.3.5C	0	3	0.5
BraA05g001840.3.5C	0	8	0.5
BraA04g030280.3.5C	1	9	0.6
BraA07g034910.3.5C	1	8	0.7
BraA04g019450.3.5C	0	3	0.5
BraA05g010400.3.5C	0	3	0.5
BraA07g040550.3.5C	0	8	0.7
BraA09g027510.3.5C	0	1	0.5
BraA10g023170.3.5C	0	8	0.6
BraA03g020770.3.5C	0	5	0.5
BraA10g001550.3.5C	0	8	0.6
BraA01g002890.3.5C	1	4	0.5
BraA03g060720.3.5C	1	8	0.5
BraA01g008570.3.5C	0	8	0.6
BraA06g036670.3.5C	0	3	0.5
BraA05g030900.3.5C	0	8	0.7
BraA02g044760.3.5C	0	8	0.7
BraA01g015390.3.5C	0	5	0.5
BraA09g046140.3.5C	0	8	0.7
BraA09g038430.3.5C	0	8	0.6
BraA02g002680.3.5C	0	3	0.5
BraA09g059410.3.5C	0	5	0.5
BraA04g018920.3.5C	0	1	0.5
BraA04g028220.3.5C	0	8	0.6
BraA07g009580.3.5C	0	8	0.7
BraA04g028080.3.5C	1	2	0.5
BraA03g044350.3.5C	1	8	0.5
BraA10g004440.3.5C	0	8	0.6
BraA02g006960.3.5C	0	8	0.7
BraA01g034080.3.5C	0	8	0.6
BraA03g051060.3.5C	0	8	0.7
BraA06g046000.3.5C	0	3	0.5
BraA06g015200.3.5C	1	4	0.5
BraA05g011300.3.5C	0	8	0.6
BraA03g056260.3.5C	0	5	0.5
BraA04g008280.3.5C	0	8	0.7
BraA03g041930.3.5C	0	8	0.5
BraA03g009950.3.5C	0	8	0.6
BraA06g002250.3.5C	1	8	1
BraA10g002550.3.5C	0	8	0.5
BraA03g052730.3.5C	1	7	0.5
BraA09g050350.3.5C	0	8	0.6
BraA06g022370.3.5C	0	8	0.8
BraA06g038780.3.5C	0	8	0.5
BraA04g028320.3.5C	0	8	0.5
BraA05g009310.3.5C	1	8	0.8
BraA07g019760.3.5C	0	8	0.5
BraA03g025470.3.5C	0	8	0.7
BraA06g013480.3.5C	0	5	0.5
BraA09g058020.3.5C	0	4	0.5
BraA09g015840.3.5C	0	8	0.6
BraA02g018310.3.5C	0	8	0.6
BraA09g006510.3.5C	0	8	0.7
BraA05g040910.3.5C	0	8	0.7
BraA08g016590.3.5C	0	8	0.8
BraA06g036190.3.5C	1	8	0.5
BraA09g057810.3.5C	0	8	0.6
BraA05g029670.3.5C	0	8	0.5
BraA03g012590.3.5C	0	5	0.6
BraA07g032180.3.5C	1	10	0.6
BraA07g031590.3.5C	1	8	0.5
BraA07g017180.3.5C	0	8	0.7
BraA10g033330.3.5C	1	10	0.5
BraA10g024290.3.5C	1	1	0.6
BraA01g017400.3.5C	0	8	0.6
BraA06g002050.3.5C	0	5	0.5
BraA02g009390.3.5C	0	9	0.5
BraA10g025750.3.5C	0	8	0.5
BraA09g028290.3.5C	0	5	0.5
BraA03g064300.3.5C	0	8	0.7
BraA02g005930.3.5C	1	3	0.5
BraA08g026250.3.5C	0	4	0.5
BraA06g020110.3.5C	0	8	0.7
BraA07g001130.3.5C	0	8	0.5
BraA07g017750.3.5C	0	8	0.7
BraA07g040180.3.5C	1	2	0.5
BraA02g039350.3.5C	1	8	0.6
BraA06g005700.3.5C	1	3	1
BraA01g046020.3.5C	0	8	0.6
BraA09g035910.3.5C	0	8	0.7
BraA02g022150.3.5C	0	8	0.7
BraAnng005080.3.5C	0	3	0.5
BraA05g042560.3.5C	0	8	0.5
BraA09g036210.3.5C	1	8	0.6
BraA08g023790.3.5C	1	8	0.7
BraA09g037250.3.5C	0	5	0.5
BraA02g011160.3.5C	0	5	0.5
BraA02g026330.3.5C	0	8	0.8
BraA03g055870.3.5C	0	8	0.6
BraA06g011570.3.5C	0	8	0.7
BraA09g047490.3.5C	1	5	0.5
BraA07g041310.3.5C	0	8	0.7
BraA07g019650.3.5C	0	8	0.7
BraA06g038000.3.5C	1	9	0.5
BraA09g013280.3.5C	1	4	0.5
BraA01g036650.3.5C	0	3	0.5
BraA01g007570.3.5C	0	10	0.5
BraA07g034770.3.5C	0	3	0.5
BraA06g020530.3.5C	0	8	0.5
BraA02g046420.3.5C	1	8	0.5
BraA07g035180.3.5C	1	8	0.7
BraA09g061170.3.5C	1	3	0.8
BraA04g018030.3.5C	0	8	0.6
BraA09g066800.3.5C	0	8	0.6
BraA08g031250.3.5C	0	5	0.5
BraA02g006630.3.5C	0	8	0.5
BraA09g054190.3.5C	0	3	0.5
BraA07g015970.3.5C	0	8	0.6
BraA09g015720.3.5C	0	8	0.6
BraA03g062140.3.5C	1	8	0.5
BraA03g010980.3.5C	0	10	0.5
BraA02g039900.3.5C	1	8	0.5
BraA05g006120.3.5C	1	10	0.5
BraA09g064770.3.5C	0	8	0.7
BraA07g023310.3.5C	0	3	0.5
BraA06g039460.3.5C	1	8	0.6
BraA01g016080.3.5C	0	8	0.5
BraA09g055200.3.5C	0	8	0.7
BraA07g024700.3.5C	1	10	0.5
BraA09g057020.3.5C	0	3	0.5
BraA03g010990.3.5C	0	8	0.7
BraA02g004580.3.5C	1	8	0.5
BraA03g044470.3.5C	1	3	0.6
BraA04g000970.3.5C	0	4	0.5
BraA07g017530.3.5C	1	8	0.6
BraA02g019580.3.5C	1	8	0.5
BraA10g017960.3.5C	0	8	0.6
BraA09g038760.3.5C	1	5	0.5
BraA08g023640.3.5C	0	8	0.7
BraA03g047990.3.5C	0	8	0.5
BraA03g055820.3.5C	0	8	0.7
BraA04g007820.3.5C	1	8	0.6
BraA06g009310.3.5C	0	8	0.6
BraA01g008560.3.5C	0	8	0.5
BraA07g039360.3.5C	0	5	0.5
BraA03g002880.3.5C	0	8	0.6
BraA03g062230.3.5C	1	8	0.7
BraA09g045930.3.5C	1	8	0.7
BraA10g001410.3.5C	0	4	0.5
BraA01g008510.3.5C	0	8	0.7
BraA03g059790.3.5C	0	8	0.7
BraA04g004020.3.5C	0	5	0.5
BraA05g030540.3.5C	1	8	1
BraA01g036880.3.5C	1	3	0.6
BraA04g010730.3.5C	0	8	0.7
BraA07g030940.3.5C	0	8	0.5
BraA03g039860.3.5C	0	8	0.7
BraA03g052230.3.5C	0	9	0.6
BraA07g012350.3.5C	0	8	0.6
BraA07g037750.3.5C	0	8	0.8
BraA03g033610.3.5C	0	8	0.5
BraA05g027600.3.5C	0	8	0.7
BraA01g011830.3.5C	0	8	0.6
BraA01g040430.3.5C	0	8	0.5
BraA07g027840.3.5C	1	10	0.5
BraA05g042170.3.5C	1	3	0.5
BraA06g038140.3.5C	0	4	0.5
BraA02g044640.3.5C	1	3	0.6
BraA06g027050.3.5C	1	10	0.5
BraA04g029600.3.5C	0	8	0.6
BraA07g023910.3.5C	1	8	0.7
BraA02g019950.3.5C	1	4	0.6
BraA05g025190.3.5C	1	8	0.7
BraA08g005450.3.5C	0	8	0.6
BraA07g009570.3.5C	0	8	0.5
BraA03g006660.3.5C	0	8	0.5
BraA02g035270.3.5C	0	8	0.6
BraA01g000220.3.5C	0	3	0.5
BraA07g034100.3.5C	0	3	0.5
BraA03g008620.3.5C	1	7	0.5
BraA03g060030.3.5C	1	3	0.5
BraA10g014960.3.5C	0	8	0.7
BraA04g018700.3.5C	0	3	0.5
BraA01g004150.3.5C	0	8	0.7
BraA09g023510.3.5C	1	5	0.5
BraA01g037890.3.5C	0	5	0.5
BraA09g006770.3.5C	0	3	0.5
BraA04g015460.3.5C	1	8	0.6
BraA10g022140.3.5C	0	3	0.6
BraA07g000280.3.5C	0	8	0.6
BraA09g023570.3.5C	0	8	0.6
BraA03g048950.3.5C	0	8	0.5
BraA10g021330.3.5C	0	8	0.7
BraA05g007760.3.5C	1	10	1
BraA08g027020.3.5C	0	8	0.6
BraA02g010380.3.5C	1	8	1
BraA06g030270.3.5C	1	8	0.6
BraA03g000050.3.5C	0	8	0.5
BraA06g006640.3.5C	0	8	0.5
BraA03g028690.3.5C	1	3	0.5
BraA02g002960.3.5C	1	6	0.5
BraA07g022720.3.5C	0	8	0.6
BraA09g044840.3.5C	0	8	0.6
BraA04g001180.3.5C	1	8	0.5
BraA01g001260.3.5C	1	8	0.7
BraA05g009240.3.5C	1	5	0.5
BraA08g019650.3.5C	0	3	0.5
BraA10g011340.3.5C	0	8	0.5
BraA04g032700.3.5C	0	8	0.5
BraA07g028880.3.5C	1	8	0.8
BraA01g039180.3.5C	0	8	0.8
BraA05g013700.3.5C	0	8	0.5
BraA03g044900.3.5C	0	8	0.7
BraA07g025670.3.5C	0	8	0.7
BraA02g006250.3.5C	0	3	0.5
BraA02g006370.3.5C	0	3	0.5
BraA06g011490.3.5C	0	8	0.5
BraA06g013080.3.5C	0	3	0.5
BraA08g025760.3.5C	1	4	0.5
BraA10g028420.3.5C	0	8	0.5
BraA02g000830.3.5C	0	8	0.6
BraA06g032970.3.5C	0	8	0.5
BraA02g020470.3.5C	1	8	1
BraA01g002620.3.5C	0	5	0.5
BraA06g016200.3.5C	0	3	0.5
BraA10g001060.3.5C	0	8	0.6
BraA06g014520.3.5C	0	5	0.6
BraA09g046380.3.5C	0	3	0.5
BraA07g007440.3.5C	0	8	0.5
BraA06g040670.3.5C	1	8	0.5
BraA01g029340.3.5C	0	8	0.6
BraA01g006060.3.5C	0	8	0.6
BraA04g003180.3.5C	0	4	0.5
BraA08g031770.3.5C	0	8	0.5
BraA03g025610.3.5C	1	3	1
BraA04g021400.3.5C	1	8	0.5
BraA08g018100.3.5C	1	8	0.6
BraA03g021580.3.5C	0	8	0.7
BraA08g016830.3.5C	0	5	0.5
BraA02g020010.3.5C	1	8	0.8
BraA08g031310.3.5C	0	8	0.6
BraA06g020550.3.5C	0	8	0.5
BraA02g002850.3.5C	0	3	0.5
BraA02g035800.3.5C	0	3	0.5
BraA09g005690.3.5C	0	3	0.5
BraA02g039960.3.5C	1	3	0.5
BraA09g041440.3.5C	0	4	0.5
BraA06g043220.3.5C	1	3	0.7
BraA09g010160.3.5C	0	3	0.5
BraA06g039160.3.5C	0	8	0.6
BraA06g020810.3.5C	0	5	0.5
BraA07g034400.3.5C	1	10	0.6
BraA08g028740.3.5C	0	5	0.5
BraA06g029820.3.5C	0	3	0.5
BraA01g035490.3.5C	0	8	0.7
BraA08g017300.3.5C	1	9	1
BraA01g005190.3.5C	1	8	1
BraA03g015600.3.5C	0	3	0.5
BraA07g027940.3.5C	0	8	0.7
BraA03g046330.3.5C	1	8	0.6
BraA03g019990.3.5C	0	8	0.5
BraA09g064620.3.5C	1	3	1
BraA08g033770.3.5C	1	3	1
BraA03g052300.3.5C	1	8	0.6
BraA01g014540.3.5C	1	8	0.5
BraA04g032690.3.5C	1	8	0.6
BraA03g029290.3.5C	0	8	0.7
BraA01g024700.3.5C	0	3	0.5
BraA09g045250.3.5C	0	8	0.7
BraA09g064030.3.5C	0	8	0.6
BraA08g006650.3.5C	0	3	0.5
BraA01g001390.3.5C	0	8	0.5
BraA03g033400.3.5C	0	8	0.7
BraA08g025960.3.5C	0	8	0.5
BraA06g018290.3.5C	0	3	0.5
BraA01g042770.3.5C	0	8	0.5
BraA08g027000.3.5C	0	8	0.5
BraA07g023940.3.5C	1	5	0.5
BraA08g003170.3.5C	0	8	0.7
BraA03g040000.3.5C	0	3	0.5
BraA07g038710.3.5C	0	8	0.6
BraA09g023070.3.5C	1	3	0.6
BraA03g040930.3.5C	0	8	0.5
BraA01g000770.3.5C	0	8	0.5
BraA10g021500.3.5C	0	8	0.7
BraA05g022130.3.5C	0	8	0.7
BraA07g013660.3.5C	1	8	0.5
BraA06g006870.3.5C	0	8	0.6
BraA03g027030.3.5C	0	8	0.7
BraA01g002610.3.5C	0	8	0.6
BraA01g015820.3.5C	0	3	0.5
BraA08g034820.3.5C	0	3	0.5
BraA09g052000.3.5C	0	8	0.7
BraA02g032590.3.5C	0	3	0.5
BraA06g013990.3.5C	0	8	0.7
BraA05g041280.3.5C	1	8	0.5
BraA01g024400.3.5C	0	6	0.5
BraA09g020600.3.5C	1	8	0.6
BraA06g045220.3.5C	1	10	0.6
BraA09g036060.3.5C	0	8	1
BraA09g008780.3.5C	1	9	0.5
BraA03g048590.3.5C	1	8	0.7
BraA06g040220.3.5C	0	3	0.6
BraA02g002510.3.5C	0	8	0.6
BraA10g017790.3.5C	0	8	0.5
BraA02g041810.3.5C	1	6	0.7
BraA03g060710.3.5C	0	8	0.5
BraA07g015820.3.5C	0	8	0.7
BraA07g021750.3.5C	1	8	0.5
BraA01g001480.3.5C	0	9	0.6
BraA05g013090.3.5C	1	4	0.6
BraA03g025440.3.5C	0	8	0.6
BraA04g024830.3.5C	1	4	0.5
BraA08g030780.3.5C	1	3	0.5
BraA10g001860.3.5C	0	8	0.5
BraA01g029240.3.5C	0	8	0.6
BraA07g035150.3.5C	0	4	0.5
BraA03g055430.3.5C	0	8	0.7
BraA07g011100.3.5C	0	3	0.5
BraA04g024150.3.5C	0	5	0.5
BraA05g003420.3.5C	0	8	0.5
BraA04g006190.3.5C	0	5	0.5
BraA07g004990.3.5C	0	3	0.5
BraA01g017450.3.5C	0	10	0.5
BraA02g016070.3.5C	0	8	0.5
BraA09g027080.3.5C	0	8	0.6
BraA10g002090.3.5C	0	3	0.5
BraA02g024970.3.5C	0	8	0.7
BraA03g011530.3.5C	0	8	0.5
BraA06g035650.3.5C	1	9	0.7
BraA01g038140.3.5C	0	3	0.5
BraA02g034060.3.5C	0	8	0.6
BraA06g002040.3.5C	0	5	0.5
BraA09g012260.3.5C	0	8	0.7
BraA01g019000.3.5C	0	8	0.7
BraA07g032920.3.5C	0	5	0.5
BraA03g032280.3.5C	0	8	0.5
BraA02g038950.3.5C	0	3	0.5
BraA06g041950.3.5C	0	9	0.6
BraA01g016050.3.5C	0	8	0.7
BraA10g026110.3.5C	1	8	0.6
BraA08g004770.3.5C	0	3	0.5
BraA03g014600.3.5C	1	8	0.6
BraA09g011770.3.5C	1	8	0.5
BraA08g031290.3.5C	1	3	0.5
BraA04g026760.3.5C	1	10	0.5
BraA02g017390.3.5C	1	7	0.5
BraA01g015050.3.5C	0	8	0.6
BraA04g001030.3.5C	0	8	0.7
BraA01g012220.3.5C	1	8	0.6
BraA03g047110.3.5C	0	8	0.6
BraA03g012830.3.5C	0	8	0.6
BraA06g039940.3.5C	0	3	0.5
BraA09g065590.3.5C	0	3	0.5
BraA05g002720.3.5C	0	8	0.5
BraA04g031540.3.5C	0	5	0.5
BraA01g008380.3.5C	0	10	0.5
BraA01g000990.3.5C	0	8	0.5
BraA09g016730.3.5C	0	1	0.5
BraA03g028790.3.5C	0	4	0.5
BraA05g029160.3.5C	0	8	0.7
BraA01g010550.3.5C	0	8	0.7
BraA03g030380.3.5C	0	3	0.5
BraA03g034530.3.5C	0	8	0.6
BraA01g010340.3.5C	0	8	0.6
BraA02g027840.3.5C	0	8	0.8
BraA06g018360.3.5C	0	3	0.5
BraA03g060960.3.5C	0	8	0.7
BraA06g005260.3.5C	1	8	0.6
BraA08g023770.3.5C	0	3	0.5
BraA09g001320.3.5C	0	8	0.7
BraA01g032550.3.5C	1	8	0.6
BraA08g033940.3.5C	1	5	0.6
BraA07g043390.3.5C	0	8	0.5
BraA05g002740.3.5C	1	3	0.7
BraA05g027460.3.5C	0	8	0.5
BraA09g057770.3.5C	0	8	0.6
BraA07g040000.3.5C	0	8	0.5
BraA03g045730.3.5C	1	2	0.7
BraA09g043090.3.5C	0	3	0.5
BraA01g043990.3.5C	0	3	0.5
BraA04g022370.3.5C	0	8	0.5
BraA02g017480.3.5C	0	3	0.5
BraA09g063470.3.5C	0	8	0.7
BraA04g030690.3.5C	0	8	0.5
BraA05g015670.3.5C	1	8	0.5
BraA09g055280.3.5C	0	8	0.8
BraA01g014390.3.5C	0	5	0.5
BraA09g056100.3.5C	0	8	0.5
BraA04g008670.3.5C	0	3	0.5
BraA07g019790.3.5C	0	8	0.6
BraA07g009560.3.5C	0	3	0.5
BraA01g042540.3.5C	0	8	0.5
BraA01g044300.3.5C	0	3	0.5
BraA06g010460.3.5C	1	8	0.6
BraA02g000790.3.5C	0	8	0.6
BraA09g003590.3.5C	0	5	0.5
BraA05g010540.3.5C	0	8	0.7
BraA03g029020.3.5C	0	3	0.5
BraA04g001170.3.5C	1	8	0.5
BraA04g027550.3.5C	0	3	0.5
BraA04g013010.3.5C	0	8	0.5
BraA10g025180.3.5C	1	7	0.5
BraA03g028240.3.5C	0	8	0.5
BraA05g027510.3.5C	1	8	0.6
BraA03g011960.3.5C	0	3	0.5
BraA10g003780.3.5C	1	3	0.7
BraA03g048030.3.5C	0	3	0.5
BraA04g009390.3.5C	0	8	0.6
BraA09g005750.3.5C	0	3	0.7
BraA08g004300.3.5C	0	8	0.5
BraA09g010780.3.5C	0	8	0.6
BraA09g061390.3.5C	0	9	0.5
BraA09g000100.3.5C	0	3	0.5
BraA01g001220.3.5C	1	8	0.8
BraA08g009390.3.5C	0	3	0.5
BraA02g024220.3.5C	0	1	0.5
BraA05g002360.3.5C	0	8	0.5
BraA05g008140.3.5C	0	3	0.5
BraA01g044360.3.5C	0	3	0.5
BraA01g009530.3.5C	0	8	0.6
BraA07g029780.3.5C	0	8	0.7
BraA03g002900.3.5C	0	8	0.5
BraA03g050660.3.5C	0	8	0.5
BraA09g052160.3.5C	0	8	0.5
BraA06g008970.3.5C	0	3	0.5
BraA04g000240.3.5C	0	3	0.5
BraA10g015500.3.5C	0	3	0.5
BraA02g010710.3.5C	0	8	0.7
BraA06g027660.3.5C	1	8	0.6
BraA03g059660.3.5C	0	8	0.7
BraA04g025200.3.5C	0	3	0.5
BraAnng003320.3.5C	0	3	0.5
BraA05g000460.3.5C	0	8	0.5
BraA06g005450.3.5C	0	8	0.6
BraA02g005800.3.5C	1	5	0.6
BraA03g042440.3.5C	0	3	0.5
BraA09g035120.3.5C	0	3	0.5
BraA03g013550.3.5C	0	8	0.7
BraA02g021650.3.5C	0	8	0.7
BraA01g002430.3.5C	0	8	0.7
BraA02g017460.3.5C	0	8	0.6
BraA07g042370.3.5C	0	5	0.5
BraA06g035730.3.5C	0	3	0.5
BraA04g021340.3.5C	1	4	0.5
BraA06g035810.3.5C	1	8	0.6
BraA04g006760.3.5C	1	8	0.7
BraA03g047660.3.5C	0	3	0.5
BraA09g051430.3.5C	0	8	0.6
BraA09g056320.3.5C	1	9	0.5
BraA02g032970.3.5C	0	5	0.5
BraA09g060660.3.5C	0	8	0.8
BraA07g018460.3.5C	0	8	0.5
BraA06g043280.3.5C	0	3	0.5
BraA06g044340.3.5C	0	3	0.5
BraA09g008240.3.5C	0	3	0.5
BraA10g021070.3.5C	0	8	0.6
BraA06g009720.3.5C	0	8	0.5
BraA05g014040.3.5C	0	3	0.5
BraA06g015630.3.5C	0	8	0.5
BraA03g018290.3.5C	0	8	0.5
BraA09g037790.3.5C	1	8	0.6
BraA03g006420.3.5C	0	8	0.7
BraA09g045100.3.5C	0	8	0.5
BraA05g042000.3.5C	1	4	0.5
BraA08g021990.3.5C	1	8	0.5
BraA08g023040.3.5C	1	8	0.5
BraA04g007720.3.5C	0	8	0.5
BraA01g027440.3.5C	0	8	0.6
BraA06g043900.3.5C	0	8	0.7
BraA01g019200.3.5C	1	8	0.6
BraA10g033310.3.5C	0	8	0.7
BraA02g009830.3.5C	0	5	0.5
BraA03g032790.3.5C	0	8	0.5
BraA01g001340.3.5C	0	3	0.5
BraA04g031100.3.5C	0	8	0.5
BraA03g039730.3.5C	0	8	0.7
BraA09g009160.3.5C	1	5	0.6
BraA10g023290.3.5C	1	10	1
BraA03g007580.3.5C	1	10	1
BraA06g012250.3.5C	0	8	0.6
BraA04g003280.3.5C	0	5	0.6
BraA07g022630.3.5C	0	3	0.5
BraA05g023040.3.5C	0	8	0.5
BraA05g002690.3.5C	1	8	1
BraA04g030840.3.5C	1	3	0.6
BraA01g016660.3.5C	0	8	0.6
BraA06g035640.3.5C	0	8	0.5
BraA04g027830.3.5C	1	10	0.6
BraA02g027780.3.5C	0	8	0.5
BraA09g017770.3.5C	0	3	0.5
BraA01g037650.3.5C	0	8	0.7
BraA04g001380.3.5C	0	3	0.5
BraA02g001440.3.5C	0	8	0.8
BraA02g001160.3.5C	0	8	0.7
BraA02g004710.3.5C	0	8	0.6
BraA03g049150.3.5C	0	3	0.5
BraA03g015820.3.5C	0	4	0.5
BraA04g017390.3.5C	1	3	0.5
BraA10g010570.3.5C	0	8	0.6
BraA07g002630.3.5C	1	8	0.6
BraA09g003110.3.5C	0	8	0.6
BraA04g005720.3.5C	0	8	0.6
BraA08g022610.3.5C	1	4	0.5
BraA09g026570.3.5C	0	3	0.5
BraA03g020940.3.5C	0	3	0.5
BraA04g031210.3.5C	0	8	0.6
BraA03g005550.3.5C	0	8	0.5
BraA04g031550.3.5C	1	10	0.5
BraA09g064680.3.5C	0	3	0.5
BraA10g027440.3.5C	1	8	0.5
BraA06g025390.3.5C	0	8	0.5
BraA07g022020.3.5C	0	3	0.5
BraA03g009790.3.5C	0	8	0.7
BraA06g007880.3.5C	0	8	0.5
BraA09g033510.3.5C	0	3	0.5
BraA05g006320.3.5C	0	8	0.6
BraA05g039410.3.5C	1	8	0.5
BraA05g041010.3.5C	0	8	0.6
BraA01g021140.3.5C	0	3	0.5
BraA03g050040.3.5C	0	8	0.5
BraA03g042290.3.5C	0	8	0.5
BraA02g005470.3.5C	0	8	0.6
BraA07g011090.3.5C	0	3	0.5
BraA10g006490.3.5C	1	8	0.5
BraA09g051440.3.5C	0	8	0.5
BraA07g034470.3.5C	0	3	0.5
BraA08g034450.3.5C	0	3	0.5
BraA02g002120.3.5C	0	8	0.5
BraA08g003370.3.5C	0	8	0.7
BraA10g030260.3.5C	0	8	0.6
BraA09g037470.3.5C	0	3	0.5
BraA09g004780.3.5C	0	8	0.6
BraA09g030780.3.5C	0	3	0.5
BraA09g053150.3.5C	1	8	0.5
BraA04g026110.3.5C	0	10	0.6
BraA03g033320.3.5C	0	8	0.5
BraA05g033950.3.5C	0	8	0.6
BraA01g010330.3.5C	0	3	0.5
BraA09g056350.3.5C	0	3	0.5
BraA01g038610.3.5C	0	3	0.5
BraA09g049630.3.5C	0	8	0.7
BraA09g064480.3.5C	0	8	0.5
BraA09g044400.3.5C	0	8	0.7
BraA03g052900.3.5C	0	3	0.5
BraA08g019290.3.5C	0	3	0.5
BraA08g035670.3.5C	0	8	0.5
BraA10g013760.3.5C	0	8	0.7
BraA04g023720.3.5C	1	8	0.5
BraA06g016580.3.5C	0	8	0.6
BraA03g057020.3.5C	0	8	0.6
BraA02g037120.3.5C	0	8	0.6
BraA03g043120.3.5C	0	8	0.7
BraA01g003520.3.5C	0	8	0.5
BraA02g023520.3.5C	1	8	0.5
BraA09g053390.3.5C	0	3	0.5
BraA10g021030.3.5C	0	8	0.7
BraA07g035570.3.5C	1	9	0.6
BraA06g034700.3.5C	0	8	0.5
BraA02g029600.3.5C	0	8	0.8
BraA09g045350.3.5C	0	3	0.5
BraA05g042140.3.5C	0	3	0.5
BraA08g017450.3.5C	0	8	0.7
BraA03g038380.3.5C	0	8	0.5
BraA05g008010.3.5C	0	8	0.6
BraA09g003850.3.5C	1	5	0.6
BraA04g010810.3.5C	0	8	0.5
BraA10g030030.3.5C	0	8	0.7
BraA03g060420.3.5C	0	4	0.5
BraA05g001290.3.5C	1	8	0.7
BraA05g002760.3.5C	0	8	0.5
BraA09g020550.3.5C	0	4	0.5
BraA03g014460.3.5C	0	4	0.5
BraA09g046830.3.5C	0	3	0.5
BraA03g035120.3.5C	1	7	0.5
BraA07g005710.3.5C	0	8	0.7
BraA02g047400.3.5C	0	8	0.7
BraA10g020420.3.5C	1	4	0.5
BraA06g005420.3.5C	0	8	0.5
BraA09g004250.3.5C	0	8	0.5
BraA03g003550.3.5C	0	8	0.6
BraA04g005010.3.5C	1	8	0.7
BraA08g010180.3.5C	0	8	0.7
BraA07g025490.3.5C	0	8	0.5
BraA05g029500.3.5C	0	8	0.6
BraA08g024780.3.5C	0	8	0.8
BraA07g013300.3.5C	1	8	0.6
BraA02g038920.3.5C	0	8	0.6
BraA07g032870.3.5C	0	8	0.5
BraA07g020710.3.5C	1	3	0.5
BraA08g024080.3.5C	0	3	0.5
BraA03g009040.3.5C	0	3	0.6
BraA05g033380.3.5C	0	3	0.6
BraA08g021390.3.5C	1	3	0.5
BraA10g025860.3.5C	0	3	0.5
BraA01g005790.3.5C	0	8	0.7
BraA09g016090.3.5C	0	3	0.5
BraA08g011720.3.5C	0	3	0.5
BraA09g034080.3.5C	0	8	0.5
BraA09g061070.3.5C	1	3	0.5
BraA04g021790.3.5C	1	8	0.5
BraA04g007390.3.5C	0	8	0.7
BraA08g019560.3.5C	0	8	0.5
BraA05g026910.3.5C	0	8	0.8
BraA10g019680.3.5C	0	8	0.5
BraA09g013630.3.5C	0	8	0.6
BraA03g010890.3.5C	1	8	0.8
BraA03g034520.3.5C	0	8	0.7
BraA07g039450.3.5C	0	3	0.5
BraA04g021590.3.5C	1	4	1
BraA09g053820.3.5C	0	5	0.5
BraA10g015830.3.5C	0	5	0.5
BraA06g043910.3.5C	0	8	0.7
BraA10g006980.3.5C	1	8	0.7
BraA01g012470.3.5C	1	3	0.7
BraA09g041010.3.5C	0	8	0.6
BraA02g012540.3.5C	0	5	0.5
BraA04g030010.3.5C	0	8	0.5
BraA01g036870.3.5C	0	10	0.5
BraA10g018270.3.5C	1	8	1
BraA06g039140.3.5C	0	8	0.6
BraA03g037600.3.5C	0	8	0.6
BraA09g053360.3.5C	0	8	0.6
BraA06g012080.3.5C	0	8	0.5
BraA02g046170.3.5C	0	3	0.5
BraA07g043780.3.5C	0	8	0.5
BraA07g041160.3.5C	0	8	0.6
BraA04g013220.3.5C	0	8	0.5
BraA08g000870.3.5C	0	8	0.5
BraA09g023460.3.5C	0	3	0.5
BraA07g015190.3.5C	0	4	0.6
BraA09g016310.3.5C	0	8	0.6
BraA06g042060.3.5C	0	8	0.5
BraA04g022990.3.5C	0	3	0.5
BraA03g033670.3.5C	0	8	0.7
BraA09g063880.3.5C	1	8	0.6
BraA09g013500.3.5C	0	8	0.5
BraA09g054310.3.5C	0	8	0.5
BraA10g028210.3.5C	0	8	0.6
BraA03g053230.3.5C	0	8	0.5
BraA02g001500.3.5C	1	1	0.5
BraA07g011890.3.5C	0	9	0.5
BraA03g029720.3.5C	0	8	0.6
BraA03g046910.3.5C	0	9	0.5
BraA05g035070.3.5C	0	3	0.5
BraA04g027010.3.5C	1	4	0.5
BraA03g015650.3.5C	0	9	0.5
BraA08g003160.3.5C	0	3	0.5
BraA09g063610.3.5C	0	8	0.7
BraA04g029980.3.5C	0	3	0.5
BraA01g004100.3.5C	0	3	0.5
BraA03g006950.3.5C	0	8	0.5
BraA09g056510.3.5C	0	5	0.5
BraA08g032090.3.5C	0	8	0.7
BraA09g041270.3.5C	0	5	0.5
BraA03g029110.3.5C	0	1	0.5
BraA10g003740.3.5C	0	3	0.5
BraA03g034100.3.5C	0	8	0.7
BraA03g007340.3.5C	0	8	0.6
BraA01g044120.3.5C	0	8	0.7
BraA05g013710.3.5C	1	8	0.5
BraA03g058360.3.5C	0	8	0.6
BraAnng004560.3.5C	0	8	0.6
BraA09g001180.3.5C	0	8	0.7
BraA10g012700.3.5C	0	3	0.5
BraA03g049600.3.5C	0	1	0.5
BraA01g018220.3.5C	0	3	0.5
BraA01g029180.3.5C	0	3	0.6
BraA07g011070.3.5C	1	10	0.6
BraA08g024070.3.5C	1	8	0.5
BraA10g003060.3.5C	0	3	0.5
BraA07g030220.3.5C	1	3	0.5
BraA09g051200.3.5C	0	3	0.6
BraA09g048590.3.5C	0	8	0.6
BraA10g031690.3.5C	0	8	0.6
BraA03g037930.3.5C	0	8	0.5
BraA08g029370.3.5C	0	8	0.6
BraA05g034250.3.5C	0	10	0.5
BraA09g005500.3.5C	0	8	0.5
BraA04g031740.3.5C	1	3	0.5
BraA05g000980.3.5C	0	8	0.6
BraA09g059360.3.5C	0	10	0.5
BraA10g019120.3.5C	0	8	0.5
BraA02g017510.3.5C	1	8	0.5
BraA07g013150.3.5C	1	1	0.5
BraA01g010540.3.5C	0	8	0.6
BraA03g027530.3.5C	0	3	0.5
BraA06g038540.3.5C	0	4	0.6
BraA05g014890.3.5C	0	8	0.6
BraA06g036740.3.5C	0	8	0.6
BraA06g045970.3.5C	0	8	0.5
BraA07g041570.3.5C	0	8	0.7
BraA09g023990.3.5C	0	3	0.5
BraA06g043510.3.5C	0	3	0.5
BraA03g032530.3.5C	0	8	0.6
BraA09g033660.3.5C	0	8	0.7
BraA05g002380.3.5C	1	8	0.6
BraA04g015760.3.5C	0	3	0.5
BraA05g035150.3.5C	0	8	0.8
BraA05g038560.3.5C	0	8	0.5
BraA04g005650.3.5C	0	8	0.5
BraA03g026370.3.5C	0	8	0.5
BraA09g000650.3.5C	0	8	0.6
BraA06g018380.3.5C	0	3	0.5
BraA05g041540.3.5C	0	8	0.5
BraA06g011680.3.5C	0	8	0.5
BraA02g047670.3.5C	0	3	0.5
BraA01g007650.3.5C	0	8	0.6
BraA04g000170.3.5C	0	8	0.7
BraA04g012850.3.5C	0	8	0.5
BraA09g027230.3.5C	0	8	0.7
BraA01g033390.3.5C	0	10	0.5
BraA01g046140.3.5C	0	8	0.8
BraA02g028230.3.5C	1	3	0.5
BraA10g008740.3.5C	0	8	0.7
BraA06g026030.3.5C	0	8	0.5
BraA09g024590.3.5C	0	8	0.6
BraA09g054380.3.5C	0	3	0.5
BraA05g016470.3.5C	0	3	0.5
BraA10g028610.3.5C	0	8	0.5
BraA09g056410.3.5C	0	8	0.7
BraA09g004580.3.5C	0	5	0.5
BraA06g036300.3.5C	0	3	0.5
BraA09g047770.3.5C	0	8	0.7
BraA07g025820.3.5C	1	4	0.5
BraA03g026010.3.5C	1	8	0.6
BraA04g014750.3.5C	0	8	0.6
BraA06g027430.3.5C	0	8	0.7
BraA06g006480.3.5C	1	10	0.6
BraA02g013520.3.5C	0	8	0.5
BraA03g006580.3.5C	0	3	0.5
BraA03g003480.3.5C	0	3	0.6
BraA04g027430.3.5C	0	3	0.5
BraA09g047630.3.5C	0	8	0.6
BraA09g004630.3.5C	0	3	0.6
BraA06g040860.3.5C	0	8	0.6
BraA09g022250.3.5C	0	8	0.7
BraA03g018740.3.5C	1	2	0.6
BraA05g006870.3.5C	0	3	0.5
BraA03g000960.3.5C	1	8	0.6
BraA10g024650.3.5C	0	8	0.6
BraA09g008670.3.5C	0	3	0.5
BraA09g036680.3.5C	0	3	0.5
BraA04g000290.3.5C	0	3	0.5
BraA06g020100.3.5C	0	3	0.5
BraA07g031920.3.5C	1	3	0.5
BraA07g017190.3.5C	0	8	0.5
BraA10g003230.3.5C	0	3	0.5
BraA06g005960.3.5C	1	10	0.5
BraA10g001020.3.5C	0	3	0.5
BraA09g015740.3.5C	0	8	0.5
BraA07g020620.3.5C	1	3	0.5
BraA02g016320.3.5C	0	8	0.5
BraA09g047590.3.5C	0	3	0.5
BraA05g007120.3.5C	0	4	0.5
BraA01g039580.3.5C	0	8	0.5
BraA08g009920.3.5C	0	4	0.5
BraA02g039380.3.5C	0	3	0.5
BraA09g006280.3.5C	0	3	0.5
BraA03g036710.3.5C	1	8	0.8
BraA03g000330.3.5C	0	8	0.5
BraA03g038740.3.5C	0	8	0.7
BraA02g006160.3.5C	0	8	0.5
BraA09g033700.3.5C	0	8	0.6
BraA07g042380.3.5C	0	8	0.7
BraA02g000280.3.5C	0	8	0.7
BraA05g014630.3.5C	0	3	0.6
BraA06g029560.3.5C	0	3	0.5
BraA02g042280.3.5C	0	8	0.6
BraA09g021410.3.5C	0	9	0.6
BraA08g027730.3.5C	0	8	0.5
BraA02g004470.3.5C	0	8	0.5
BraA10g029880.3.5C	0	3	0.5
BraA03g022980.3.5C	0	10	0.5
BraA07g035250.3.5C	0	8	0.5
BraA01g013510.3.5C	0	3	0.5
BraA09g051330.3.5C	0	8	0.6
BraA07g031830.3.5C	1	4	0.5
BraA06g043920.3.5C	0	4	0.7
BraA07g035950.3.5C	0	8	0.6
BraA09g055660.3.5C	0	3	0.5
BraA03g055910.3.5C	0	8	0.6
BraA06g017000.3.5C	0	8	0.7
BraA02g037370.3.5C	1	8	0.6
BraA07g039370.3.5C	0	8	0.6
BraA04g026960.3.5C	0	8	0.6
BraA02g021660.3.5C	0	5	0.6
BraA05g001990.3.5C	1	8	0.6
BraA09g025890.3.5C	0	3	0.5
BraA10g023260.3.5C	0	8	0.7
BraA02g006010.3.5C	1	3	0.6
BraA05g015400.3.5C	0	1	0.5
BraA03g025550.3.5C	0	3	0.5
BraA09g021990.3.5C	0	8	0.6
BraA09g003830.3.5C	1	3	0.6
BraA03g049270.3.5C	0	8	0.6
BraA05g016890.3.5C	1	10	0.6
BraA04g030820.3.5C	0	8	0.7
BraA02g016440.3.5C	0	8	0.5
BraA07g035650.3.5C	1	8	0.8
BraA02g042970.3.5C	0	8	0.6
BraA03g040450.3.5C	0	6	0.5
BraA07g017400.3.5C	0	8	0.6
BraA03g028610.3.5C	0	3	0.5
BraA09g011820.3.5C	0	7	0.5
BraA03g012760.3.5C	1	3	0.5
BraA01g017080.3.5C	0	3	0.5
BraA07g043030.3.5C	0	3	0.5
BraA09g000540.3.5C	1	8	0.8
BraA01g022980.3.5C	0	3	0.5
BraA01g008350.3.5C	1	8	0.6
BraA08g013060.3.5C	0	3	0.5
BraA01g041710.3.5C	0	8	0.8
BraA07g009400.3.5C	0	8	0.6
BraA08g008940.3.5C	0	4	0.6
BraA08g002890.3.5C	0	8	0.5
BraA09g053170.3.5C	1	8	0.7
BraA06g029410.3.5C	0	3	0.6
BraA02g033730.3.5C	0	9	0.5
BraA07g017910.3.5C	0	3	0.5
BraA07g000670.3.5C	1	10	0.5
BraA09g048360.3.5C	1	8	0.5
BraA05g043460.3.5C	1	3	0.5
BraA02g011860.3.5C	0	5	0.5
BraA05g005720.3.5C	0	8	0.5
BraA02g007880.3.5C	0	8	0.5
BraA03g003430.3.5C	0	3	0.5
BraA07g002890.3.5C	0	1	0.5
BraA03g043200.3.5C	0	8	0.6
BraA05g012230.3.5C	0	3	0.5
BraA08g002480.3.5C	0	3	0.6
BraA01g009630.3.5C	1	8	0.5
BraA04g017450.3.5C	0	8	0.5
BraA07g040290.3.5C	0	8	0.5
BraA10g024270.3.5C	1	3	0.5
BraA05g006130.3.5C	0	8	0.6
BraA06g045800.3.5C	0	3	0.5
BraA05g004580.3.5C	0	3	0.5
BraA08g034840.3.5C	1	8	0.5
BraA08g019250.3.5C	0	8	0.8
BraA05g024650.3.5C	0	3	0.5
BraA09g009490.3.5C	0	8	0.7
BraA06g043700.3.5C	0	8	0.5
BraA06g020400.3.5C	0	8	0.6
BraA04g030860.3.5C	0	3	0.5
BraA07g014590.3.5C	0	8	0.6
BraA04g022280.3.5C	0	8	0.5
BraA09g029200.3.5C	0	3	0.5
BraA01g002630.3.5C	0	8	0.6
BraA05g022690.3.5C	0	3	0.5
BraA01g003740.3.5C	0	8	0.5
BraA06g036680.3.5C	0	8	0.6
BraA05g040790.3.5C	0	4	0.5
BraA04g011690.3.5C	0	8	0.7
BraA03g019560.3.5C	1	8	1
BraA09g047660.3.5C	0	8	0.6
BraA09g042560.3.5C	0	8	0.5
BraA01g003540.3.5C	0	8	0.5
BraA03g036780.3.5C	0	8	0.6
BraA07g019350.3.5C	0	8	0.6
BraA09g000070.3.5C	0	3	0.5
BraA07g009610.3.5C	0	3	0.5
BraA01g009970.3.5C	0	8	0.5
BraA07g043560.3.5C	0	8	0.7
BraA05g014840.3.5C	0	3	0.5
BraA03g006570.3.5C	0	3	0.6
BraA01g013140.3.5C	0	8	0.7
BraA07g027770.3.5C	0	8	0.5
BraA01g005390.3.5C	0	8	0.6
BraA05g002680.3.5C	0	3	0.5
BraA06g010910.3.5C	0	4	0.5
BraA07g009650.3.5C	0	8	0.7
BraA10g004180.3.5C	0	8	0.6
BraA02g039450.3.5C	0	3	0.5
BraA05g041620.3.5C	0	8	0.7
BraA02g015870.3.5C	0	5	0.5
BraA10g028750.3.5C	0	8	0.8
BraA06g026070.3.5C	0	3	0.5
BraA06g026800.3.5C	0	9	0.5
BraA04g025350.3.5C	0	8	0.6
BraA09g054470.3.5C	0	8	0.6
BraA09g019780.3.5C	0	8	0.6
BraA06g015780.3.5C	1	7	0.5
BraA08g007250.3.5C	0	3	0.5
BraA09g052480.3.5C	0	8	0.6
BraA03g021160.3.5C	0	8	0.7
BraA09g056110.3.5C	0	10	0.5
BraA02g003080.3.5C	0	8	0.5
BraA03g052110.3.5C	0	4	0.6
BraA09g028460.3.5C	0	8	0.5
BraA01g018040.3.5C	0	5	0.5
BraA03g013060.3.5C	1	1	0.5
BraA08g030710.3.5C	1	3	0.5
BraA09g007920.3.5C	0	3	0.5
BraA09g063390.3.5C	0	3	0.5
BraA04g026370.3.5C	0	10	0.6
BraA02g036480.3.5C	1	4	0.7
BraA05g021320.3.5C	1	8	0.5
BraA04g027890.3.5C	0	3	0.5
BraA01g020710.3.5C	0	8	0.6
BraA09g034320.3.5C	0	8	0.6
BraA08g034790.3.5C	0	8	0.6
BraA10g026250.3.5C	0	8	0.5
BraA02g005130.3.5C	0	3	0.5
BraA01g017490.3.5C	0	3	0.5
BraA09g042410.3.5C	0	8	0.7
BraA09g005660.3.5C	0	3	0.5
BraA08g029130.3.5C	0	8	0.5
BraA09g013590.3.5C	0	8	0.6
BraA01g034210.3.5C	0	8	0.6
BraA07g034650.3.5C	0	8	0.7
BraA07g020460.3.5C	0	8	0.6
BraA04g015570.3.5C	0	8	0.5
BraA07g036100.3.5C	0	10	0.5
BraA01g029970.3.5C	0	3	0.5
BraA06g007920.3.5C	0	8	0.7
BraA07g024360.3.5C	0	8	0.5
BraA06g018180.3.5C	0	8	0.5
BraA02g038240.3.5C	0	3	0.5
BraA05g039660.3.5C	0	8	0.6
BraA02g008130.3.5C	0	3	0.5
BraA03g044770.3.5C	0	3	0.5
BraA09g048410.3.5C	0	3	0.5
BraA04g000090.3.5C	0	8	0.7
BraA06g044410.3.5C	0	3	0.5
BraA03g044170.3.5C	0	8	0.8
BraA05g017030.3.5C	0	8	0.5
BraA01g023610.3.5C	0	8	0.6
BraA09g000180.3.5C	0	3	0.5
BraA02g041020.3.5C	0	8	0.6
BraA07g004310.3.5C	0	10	0.5
BraA02g046210.3.5C	0	8	0.6
BraA10g028140.3.5C	0	8	0.7
BraA10g017020.3.5C	0	8	0.6
BraA10g029580.3.5C	0	8	0.8
BraA09g007440.3.5C	0	3	0.5
BraA03g011580.3.5C	0	9	0.5
BraA01g042720.3.5C	0	5	0.6
BraA02g009100.3.5C	0	3	0.6
BraA03g018050.3.5C	0	8	0.5
BraA04g005550.3.5C	0	8	0.6
BraA03g061450.3.5C	1	10	0.5
BraA07g027570.3.5C	0	8	0.6
BraA10g032140.3.5C	0	3	0.5
BraA09g004350.3.5C	0	8	0.5
BraA06g013060.3.5C	0	3	0.5
BraA07g000840.3.5C	0	8	0.8
BraA09g057550.3.5C	0	8	0.9
BraA09g055250.3.5C	1	1	0.5
BraA05g036320.3.5C	0	3	0.5
BraA04g025230.3.5C	1	3	0.5
BraA05g029040.3.5C	0	8	0.7
BraA06g008280.3.5C	0	8	0.5
BraA04g010340.3.5C	0	5	0.5
BraA05g004150.3.5C	0	8	0.6
BraA04g022500.3.5C	0	1	0.5
BraA07g026560.3.5C	0	10	0.5
BraA02g020050.3.5C	0	5	0.5
BraA01g029360.3.5C	0	8	0.8
BraA06g021470.3.5C	0	8	0.6
BraA04g006300.3.5C	0	8	0.5
BraA02g027710.3.5C	1	3	0.5
BraA10g021110.3.5C	0	3	0.5
BraA01g007770.3.5C	0	1	0.6
BraA03g032360.3.5C	0	8	0.5
BraA09g019790.3.5C	0	4	0.5
BraA05g038820.3.5C	0	8	0.5
BraA03g017440.3.5C	0	8	0.6
BraA01g001460.3.5C	0	7	0.5
BraA09g061850.3.5C	0	8	0.7
BraA02g046980.3.5C	0	3	0.5
BraA02g018870.3.5C	0	5	0.5
BraA02g047190.3.5C	1	8	0.8
BraA09g038950.3.5C	0	8	0.6
BraA07g000870.3.5C	0	8	0.9
BraA02g035570.3.5C	0	5	0.5
BraA05g039700.3.5C	0	8	0.5
BraA10g012980.3.5C	0	3	0.5
BraA04g002810.3.5C	0	4	0.5
BraA09g011320.3.5C	0	8	0.5
BraA03g028860.3.5C	0	3	0.5
BraA03g057900.3.5C	0	8	0.6
BraA03g043060.3.5C	0	4	0.5
BraA05g038610.3.5C	0	3	0.5
BraA01g031240.3.5C	0	8	0.7
BraA02g015500.3.5C	0	8	0.7
BraA03g036490.3.5C	0	9	0.6
BraA10g011170.3.5C	0	8	0.5
BraA09g006080.3.5C	1	8	0.5
BraA07g019960.3.5C	0	8	0.6
BraA09g016930.3.5C	0	3	0.5
BraA06g034040.3.5C	0	8	0.5
BraA02g041760.3.5C	0	8	0.6
BraA07g029790.3.5C	1	3	0.7
BraA02g009140.3.5C	0	8	0.6
BraA05g028870.3.5C	0	8	0.8
BraA07g037940.3.5C	0	8	0.5
BraA10g032660.3.5C	0	8	0.5
BraA03g049980.3.5C	0	8	0.6
BraA02g033460.3.5C	0	3	0.5
BraA02g017800.3.5C	0	8	0.7
BraA08g017200.3.5C	0	3	0.5
BraA04g007090.3.5C	0	8	0.5
BraA06g006320.3.5C	0	3	0.5
BraA10g014080.3.5C	0	10	0.5
BraA02g035350.3.5C	0	3	0.5
BraA09g020330.3.5C	1	8	0.5
BraA07g017340.3.5C	0	8	0.5
BraA09g015120.3.5C	0	8	0.5
BraA05g008380.3.5C	1	5	0.5
BraA09g000940.3.5C	1	8	0.6
BraA06g015500.3.5C	0	5	0.5
BraA09g023360.3.5C	0	8	0.5
BraA03g008770.3.5C	0	8	0.7
BraA10g010450.3.5C	0	8	0.6
BraA10g010630.3.5C	0	3	0.5
BraA07g032820.3.5C	0	8	0.7
BraA05g003870.3.5C	0	8	0.7
BraA01g035670.3.5C	0	3	0.5
BraA05g009260.3.5C	0	3	0.6
BraA09g062400.3.5C	0	3	0.5
BraA05g031830.3.5C	0	3	0.5
BraA01g030600.3.5C	0	8	0.6
BraA02g042180.3.5C	0	8	0.8
BraA05g004530.3.5C	0	8	0.5
BraA04g026850.3.5C	1	8	0.5
BraA01g012030.3.5C	0	10	0.5
BraA01g006150.3.5C	0	8	0.5
BraA06g043820.3.5C	0	8	0.7
BraA10g019960.3.5C	0	8	0.6
BraA07g027730.3.5C	0	3	0.6
BraA02g012810.3.5C	0	8	0.8
BraA01g033360.3.5C	0	8	0.5
BraA07g039750.3.5C	0	3	0.5
BraA06g006430.3.5C	0	8	0.6
BraA03g000230.3.5C	0	8	0.6
BraA10g032810.3.5C	1	8	0.7
BraA06g004490.3.5C	0	3	0.5
BraA05g026410.3.5C	0	8	0.6
BraA03g044150.3.5C	0	3	0.5
BraA02g001340.3.5C	0	8	0.6
BraA01g008280.3.5C	0	8	0.6
BraA09g023410.3.5C	0	3	0.5
BraA01g033810.3.5C	0	3	0.5
BraA04g004000.3.5C	0	3	0.5
BraA03g018630.3.5C	0	5	0.5
BraA02g034920.3.5C	1	4	0.5
BraA03g023900.3.5C	0	3	0.5
BraA06g000670.3.5C	0	3	0.6
BraA01g027060.3.5C	0	3	0.5
BraA06g038520.3.5C	0	8	0.5
BraA07g001660.3.5C	0	8	0.7
BraA07g040430.3.5C	0	3	0.5
BraA07g017270.3.5C	0	8	0.7
BraA07g029990.3.5C	0	8	0.6
BraA07g025850.3.5C	0	8	0.6
BraA07g029290.3.5C	1	5	0.6
BraA03g066380.3.5C	1	10	0.6
BraA08g023330.3.5C	0	8	0.6
BraA08g010100.3.5C	0	8	0.5
BraA08g018780.3.5C	0	8	0.7
BraA02g015130.3.5C	0	8	0.5
BraA03g054630.3.5C	0	3	0.6
BraA04g006130.3.5C	0	3	0.5
BraA04g008510.3.5C	0	8	0.6
BraA03g041790.3.5C	0	8	0.7
BraA05g009290.3.5C	0	8	0.8
BraA08g025260.3.5C	1	8	0.8
BraA09g047730.3.5C	1	1	0.5
BraA06g002210.3.5C	0	3	0.5
BraA01g022810.3.5C	1	4	0.5
BraA03g008330.3.5C	0	3	0.5
BraA09g037840.3.5C	0	8	0.5
BraA03g027080.3.5C	0	5	0.5
BraA02g042520.3.5C	0	8	0.6
BraA03g056060.3.5C	0	8	0.5
BraA09g020900.3.5C	0	5	0.5
BraA08g015900.3.5C	0	8	0.5
BraA03g018400.3.5C	1	7	0.5
BraA04g026000.3.5C	0	8	0.5
BraA09g065310.3.5C	0	8	0.5
BraA06g041290.3.5C	0	8	0.5
BraA09g015630.3.5C	1	2	0.5
BraA02g025320.3.5C	0	8	0.6
BraA09g035780.3.5C	0	8	0.6
BraA02g004620.3.5C	0	8	0.7
BraA02g037000.3.5C	0	8	0.5
BraA02g042990.3.5C	0	3	0.6
BraA01g038820.3.5C	0	10	0.5
BraA01g019930.3.5C	0	8	0.5
BraA01g026410.3.5C	0	3	0.5
BraA02g025870.3.5C	0	3	0.5
BraA10g032100.3.5C	0	4	0.6
BraA01g032520.3.5C	0	8	0.5
BraA05g037600.3.5C	0	8	0.6
BraA03g020400.3.5C	0	8	0.5
BraA02g023130.3.5C	0	3	0.5
BraA01g011160.3.5C	0	8	0.6
BraA02g042380.3.5C	0	10	0.5
BraA06g017190.3.5C	0	8	0.5
BraA09g063380.3.5C	0	8	0.7
BraA04g027340.3.5C	0	8	0.7
BraA03g006250.3.5C	0	8	0.6
BraA03g000890.3.5C	0	8	0.5
BraA05g040760.3.5C	0	8	0.7
BraA03g012260.3.5C	0	10	0.5
BraA06g011500.3.5C	0	8	0.7
BraA05g005670.3.5C	0	8	0.5
BraA01g005080.3.5C	1	8	0.7
BraA03g047800.3.5C	0	3	0.5
BraA10g019760.3.5C	0	8	0.6
BraA09g044940.3.5C	0	3	0.6
BraA07g024180.3.5C	0	8	0.6
BraA02g025590.3.5C	0	1	0.5
BraA06g019100.3.5C	0	8	0.6
BraA07g034600.3.5C	0	8	0.5
BraA07g012540.3.5C	0	8	0.5
BraA02g019690.3.5C	0	10	0.5
BraA05g043640.3.5C	0	10	0.5
BraA08g023530.3.5C	0	8	0.7
BraA03g043170.3.5C	0	8	0.6
BraA09g054930.3.5C	0	8	0.7
BraA09g034490.3.5C	0	3	0.5
BraA10g007960.3.5C	0	3	0.5
BraA08g017190.3.5C	0	8	0.5
BraA03g027270.3.5C	0	3	0.5
BraA01g004410.3.5C	0	1	0.6
BraA02g038500.3.5C	0	10	0.5
BraA01g042730.3.5C	0	5	0.5
BraA05g011060.3.5C	1	8	1
BraA03g045980.3.5C	0	8	0.5
BraA10g006020.3.5C	0	3	0.5
BraA03g020240.3.5C	0	8	0.5
BraA10g016040.3.5C	0	3	0.5
BraA02g017740.3.5C	0	1	0.5
BraA06g004900.3.5C	0	9	0.5
BraA05g043580.3.5C	0	3	0.5
BraA08g005150.3.5C	0	3	0.5
BraA06g039080.3.5C	0	8	0.5
BraA01g013170.3.5C	0	8	0.6
BraA06g009050.3.5C	0	3	0.5
BraA05g013060.3.5C	0	8	0.5
BraA02g016050.3.5C	0	8	0.7
BraA04g008880.3.5C	0	3	0.6
BraA02g003530.3.5C	0	9	0.5
BraA10g019140.3.5C	0	10	0.6
BraA07g031820.3.5C	0	8	0.6
BraA06g021250.3.5C	0	8	0.5
BraA05g002170.3.5C	0	8	0.6
BraA08g030060.3.5C	0	8	0.7
BraA04g025570.3.5C	1	8	1
BraA06g009360.3.5C	0	8	0.7
BraA07g014860.3.5C	0	8	0.6
BraA06g030040.3.5C	0	8	0.5
BraA01g037210.3.5C	0	8	0.5
BraA09g006930.3.5C	0	8	0.7
BraA04g000230.3.5C	0	8	0.5
BraA06g040810.3.5C	0	5	0.5
BraA10g023660.3.5C	0	8	0.5
BraA08g019840.3.5C	0	3	0.6
BraA07g025630.3.5C	0	3	0.7
BraA02g046550.3.5C	0	8	0.6
BraA05g035920.3.5C	0	3	0.5
BraA05g034580.3.5C	0	8	0.6
BraA02g046300.3.5C	0	8	0.5
BraA01g003850.3.5C	0	3	0.5
BraA07g030700.3.5C	0	8	0.5
BraA10g012970.3.5C	0	8	0.5
BraA10g030340.3.5C	0	8	0.7
BraA07g039420.3.5C	1	2	0.6
BraA07g032000.3.5C	0	8	0.5
BraA05g033590.3.5C	0	3	0.5
BraA02g004960.3.5C	0	8	0.5
BraA09g019210.3.5C	0	3	0.6
BraA03g044210.3.5C	0	3	0.5
BraA06g007460.3.5C	0	3	0.5
BraA03g017850.3.5C	0	3	0.5
BraA06g044810.3.5C	0	8	0.7
BraA02g002080.3.5C	0	8	0.5
BraA06g028560.3.5C	0	8	0.6
BraA01g037750.3.5C	0	8	0.6
BraA01g003490.3.5C	0	3	0.5
BraA03g056810.3.5C	0	5	0.5
BraA03g018600.3.5C	0	8	0.5
BraA05g031950.3.5C	0	8	0.5
BraA08g034550.3.5C	0	8	0.8
BraA09g024230.3.5C	0	10	0.5
BraA06g046160.3.5C	0	10	0.5
BraA07g031280.3.5C	1	8	0.9
BraA01g014090.3.5C	0	8	0.6
BraA07g004950.3.5C	0	8	0.5
BraA07g033600.3.5C	0	8	0.5
BraA07g000640.3.5C	1	3	0.5
BraA03g038990.3.5C	0	3	0.5
BraA10g018690.3.5C	0	8	0.6
BraA07g032170.3.5C	0	3	0.5
BraA01g024790.3.5C	0	9	0.6
BraA04g033630.3.5C	0	3	0.5
BraA02g007370.3.5C	0	8	0.6
BraA05g026260.3.5C	0	10	0.5
BraA02g026850.3.5C	0	8	0.6
BraA01g024180.3.5C	0	3	0.5
BraA07g014330.3.5C	0	8	0.6
BraA04g028090.3.5C	0	7	0.5
BraA07g021780.3.5C	0	8	0.5
BraA02g000040.3.5C	0	8	0.7
BraA09g014860.3.5C	0	8	0.5
BraA05g000380.3.5C	0	8	0.7
BraA02g017210.3.5C	1	7	1
BraA10g027120.3.5C	0	8	0.6
BraA10g013780.3.5C	0	8	0.5
BraA03g029670.3.5C	0	8	0.7
BraA07g032160.3.5C	0	3	0.6
BraA08g015070.3.5C	0	8	0.6
BraA03g044250.3.5C	0	10	0.5
BraA09g043960.3.5C	0	9	0.5
BraA08g007500.3.5C	0	3	0.5
BraA08g021780.3.5C	0	5	0.5
BraA08g028730.3.5C	0	8	0.5
BraA03g040980.3.5C	1	8	0.5
BraA03g051040.3.5C	0	8	0.8
BraA09g049390.3.5C	0	3	0.5
BraA08g027080.3.5C	0	8	0.7
BraA09g002670.3.5C	0	8	0.6
BraA01g008750.3.5C	0	3	0.5
BraA06g013470.3.5C	0	5	0.6
BraA06g041410.3.5C	1	8	0.8
BraA06g037720.3.5C	0	3	0.5
BraA02g014110.3.5C	0	3	0.5
BraA04g008800.3.5C	0	5	0.5
BraA09g008820.3.5C	0	8	0.5
BraA07g019290.3.5C	0	8	0.7
BraA05g031510.3.5C	0	8	0.5
BraA06g044890.3.5C	0	8	0.6
BraA02g007760.3.5C	0	3	0.6
BraA07g012160.3.5C	0	8	0.6
BraA03g019740.3.5C	0	5	0.5
BraA10g023900.3.5C	0	8	0.5
BraA10g031170.3.5C	0	8	0.6
BraA01g005240.3.5C	0	8	0.6
BraA05g037880.3.5C	0	8	0.6
BraA01g036820.3.5C	0	8	0.6
BraA09g006870.3.5C	0	8	0.5
BraA10g011490.3.5C	0	8	0.6
BraA01g012750.3.5C	0	8	0.5
BraA03g010620.3.5C	0	8	0.5
BraA05g011270.3.5C	0	8	0.5
BraA04g001510.3.5C	0	8	0.7
BraA06g003290.3.5C	0	8	0.6
BraA08g033130.3.5C	0	8	0.5
BraA10g009410.3.5C	0	8	0.5
BraA03g008180.3.5C	0	8	0.5
BraA04g029420.3.5C	1	8	0.7
BraA07g027920.3.5C	0	8	0.7
BraA09g024930.3.5C	0	8	0.6
BraA06g032230.3.5C	0	2	0.5
BraA10g013280.3.5C	0	4	0.6
BraA02g007550.3.5C	0	3	0.5
BraA08g001730.3.5C	1	2	0.5
BraA09g060240.3.5C	0	3	0.5
BraA08g028580.3.5C	0	3	0.5
BraA10g022420.3.5C	0	3	0.5
BraA01g015460.3.5C	1	1	0.6
BraA05g034080.3.5C	0	8	0.7
BraA09g032990.3.5C	0	8	0.6
BraA01g000110.3.5C	0	10	0.6
BraA04g007830.3.5C	0	8	0.5
BraA03g062120.3.5C	0	8	0.6
BraA08g012380.3.5C	0	3	0.8
BraA09g037900.3.5C	0	3	0.6
BraA08g005950.3.5C	0	8	0.6
BraA03g047870.3.5C	0	8	0.6
BraA06g037160.3.5C	0	8	0.6
BraA03g013260.3.5C	0	8	0.5
BraA09g046770.3.5C	0	3	0.7
BraA10g030590.3.5C	0	3	0.5
BraA09g002180.3.5C	0	1	0.5
BraA10g018540.3.5C	0	8	0.5
BraA03g006260.3.5C	0	8	0.5
BraA03g027920.3.5C	0	8	0.5
BraA02g036270.3.5C	1	10	0.6
BraA06g000420.3.5C	0	8	0.6
BraA02g022620.3.5C	0	8	0.6
BraA07g038060.3.5C	0	3	0.5
BraA09g001230.3.5C	0	8	0.5
BraA04g027080.3.5C	1	10	0.5
BraA07g009160.3.5C	0	8	0.7
BraA09g003480.3.5C	0	3	0.5
BraA08g028480.3.5C	0	3	0.5
BraA01g021410.3.5C	0	8	0.5
BraA06g016490.3.5C	0	3	0.6
BraA06g016090.3.5C	0	8	0.5
BraA03g024350.3.5C	1	8	0.7
BraA02g033050.3.5C	0	3	0.5
BraA03g055360.3.5C	0	10	0.5
BraA06g024410.3.5C	0	9	0.6
BraA07g034480.3.5C	0	8	0.5
BraA05g041720.3.5C	0	3	0.5
BraA06g041430.3.5C	0	8	0.5
BraA03g035650.3.5C	1	8	0.6
BraA09g058230.3.5C	0	8	0.5
BraA02g042190.3.5C	0	8	0.5
BraA06g002600.3.5C	0	8	0.5
BraA09g062850.3.5C	0	8	0.5
BraA09g056120.3.5C	0	3	0.5
BraA08g028610.3.5C	0	8	0.6
BraA06g001030.3.5C	0	5	0.5
BraA10g023350.3.5C	0	8	0.5
BraA10g024890.3.5C	0	3	0.5
BraA02g008360.3.5C	0	8	0.8
BraA01g025380.3.5C	0	8	0.5
BraA08g024110.3.5C	0	8	0.5
BraA04g000820.3.5C	0	5	0.5
BraA09g057740.3.5C	0	8	0.6
BraA06g006060.3.5C	0	8	0.7
BraA01g040750.3.5C	0	8	0.5
BraA09g037210.3.5C	0	8	0.5
BraA10g022170.3.5C	0	3	0.5
BraA09g053020.3.5C	0	8	0.5
BraA06g009950.3.5C	0	8	0.7
BraA09g024370.3.5C	0	8	0.6
BraA03g018090.3.5C	0	8	0.7
BraA01g040280.3.5C	0	8	0.5
BraA04g006220.3.5C	0	8	0.6
BraA10g032210.3.5C	0	10	0.5
BraA09g051010.3.5C	0	8	0.5
BraA03g006300.3.5C	0	3	0.5
BraA04g029090.3.5C	0	3	0.5
BraA07g026330.3.5C	0	8	0.6
BraA08g035970.3.5C	0	8	0.5
BraA06g005090.3.5C	0	8	0.5
BraA01g010900.3.5C	0	8	0.7
BraA06g039340.3.5C	0	8	0.7
BraA09g044500.3.5C	0	8	0.5
BraA09g063290.3.5C	0	8	0.8
BraA06g023490.3.5C	0	3	0.5
BraA05g014020.3.5C	1	10	0.5
BraA07g043340.3.5C	0	8	0.7
BraA01g010730.3.5C	0	8	0.6
BraA07g026150.3.5C	0	8	0.5
BraA09g067010.3.5C	0	8	0.7
BraA03g021730.3.5C	0	8	0.5
BraA09g052740.3.5C	0	10	0.5
BraA08g020710.3.5C	0	3	0.5
BraA09g056450.3.5C	1	10	0.5
BraA10g029430.3.5C	0	8	0.5
BraA01g036890.3.5C	0	5	0.5
BraA10g006890.3.5C	0	8	0.5
BraA04g025550.3.5C	0	5	0.5
BraA04g004690.3.5C	0	3	0.5
BraA03g005920.3.5C	0	3	0.7
BraA09g001600.3.5C	0	10	0.5
BraA07g043380.3.5C	0	8	0.5
BraA03g011810.3.5C	0	8	0.6
BraA03g060970.3.5C	0	8	0.8
BraA10g018370.3.5C	0	8	0.5
BraA02g018360.3.5C	0	3	0.5
BraA04g011780.3.5C	0	3	0.5
BraA02g022690.3.5C	0	8	0.5
BraA08g009590.3.5C	0	3	0.5
BraA09g009940.3.5C	0	10	0.5
BraA06g033440.3.5C	1	10	0.6
BraA02g045810.3.5C	0	8	0.6
BraA09g050440.3.5C	1	10	0.5
BraA08g019080.3.5C	0	8	0.7
BraA04g014550.3.5C	0	8	0.5
BraA10g026140.3.5C	0	8	0.5
BraA01g038330.3.5C	0	8	0.5
BraA07g036290.3.5C	0	8	0.7
BraA09g018510.3.5C	0	8	0.7
BraA04g009760.3.5C	0	3	0.5
BraA10g010950.3.5C	0	10	0.5
BraA02g044150.3.5C	0	8	0.6
BraA07g005610.3.5C	0	8	0.5
BraA02g007660.3.5C	0	8	0.5
BraA03g025020.3.5C	1	4	1
BraA01g010040.3.5C	0	3	0.5
BraA05g034330.3.5C	0	8	0.6
BraA03g000550.3.5C	1	8	0.7
BraA02g006120.3.5C	0	8	0.6
BraA10g027870.3.5C	1	8	0.6
BraA07g039530.3.5C	0	8	0.5
BraA03g017280.3.5C	0	8	0.7
BraA07g043470.3.5C	1	3	0.6
BraA02g026200.3.5C	0	8	0.5
BraA02g010180.3.5C	0	8	0.5
BraA04g033420.3.5C	0	8	0.7
BraA03g046230.3.5C	0	8	0.5
BraA09g054040.3.5C	0	3	0.5
BraA07g038880.3.5C	1	5	0.6
BraA03g056740.3.5C	0	3	0.5
BraA09g001700.3.5C	0	3	0.5
BraA07g008080.3.5C	0	8	0.8
BraA09g060380.3.5C	0	8	0.7
BraA02g008760.3.5C	0	3	0.5
BraA10g015670.3.5C	0	8	0.5
BraA08g001330.3.5C	0	9	0.5
BraA07g021200.3.5C	0	5	0.5
BraA06g040340.3.5C	0	8	0.8
BraA05g033830.3.5C	0	8	0.5
BraA06g009660.3.5C	0	8	0.5
BraA01g002810.3.5C	0	8	0.5
BraA01g015570.3.5C	0	8	0.6
BraA06g034070.3.5C	0	8	0.6
BraA05g005680.3.5C	0	8	0.5
BraA03g026930.3.5C	0	8	0.5
BraA05g039810.3.5C	0	3	0.5
BraA04g005950.3.5C	0	8	0.7
BraA03g005910.3.5C	0	3	0.5
BraA02g041610.3.5C	0	8	0.6
BraA01g015420.3.5C	0	8	0.5
BraA06g013400.3.5C	0	3	0.5
BraA02g019860.3.5C	1	8	0.6
BraA01g036070.3.5C	0	8	0.6
BraA05g015180.3.5C	0	3	0.5
BraA03g010690.3.5C	0	8	0.6
BraA08g020990.3.5C	0	8	0.5
BraA05g003630.3.5C	0	4	0.5
BraA04g026190.3.5C	0	8	0.6
BraA03g027130.3.5C	0	8	0.6
BraA10g025390.3.5C	0	8	0.5
BraA10g032560.3.5C	0	3	0.7
BraA02g019610.3.5C	0	8	0.5
BraA05g005650.3.5C	0	3	0.5
BraA03g028180.3.5C	1	8	0.5
BraA04g033290.3.5C	1	4	0.6
BraA03g061940.3.5C	0	8	0.6
BraA04g021390.3.5C	0	8	0.7
BraA04g028170.3.5C	0	8	0.8
BraA02g000180.3.5C	0	5	1
BraA09g056750.3.5C	0	8	0.6
BraA09g030960.3.5C	0	3	0.5
BraA02g007470.3.5C	0	3	0.5
BraA01g007960.3.5C	0	8	0.7
BraA04g000300.3.5C	0	8	0.6
BraA01g017730.3.5C	0	10	0.5
BraA10g000740.3.5C	0	8	0.5
BraA08g024640.3.5C	0	9	0.5
BraA06g037900.3.5C	0	4	0.5
BraA06g034710.3.5C	0	8	0.6
BraA09g046710.3.5C	0	8	0.5
BraA09g021050.3.5C	0	8	0.5
BraA08g035850.3.5C	0	8	0.5
BraA02g013110.3.5C	0	8	0.8
BraA03g035790.3.5C	0	8	0.5
BraA01g018970.3.5C	0	8	0.6
BraA01g029310.3.5C	0	3	0.5
BraA07g018720.3.5C	0	3	0.6
BraA06g038820.3.5C	0	3	0.5
BraA04g029670.3.5C	0	3	0.5
BraA08g012510.3.5C	0	4	0.6
BraA02g036250.3.5C	0	8	0.5
BraA05g009540.3.5C	0	3	0.5
BraA01g009450.3.5C	0	8	0.5
BraA07g023270.3.5C	0	8	0.6
BraA09g015020.3.5C	0	7	0.6
BraA03g059000.3.5C	0	5	0.5
BraA09g011460.3.5C	0	3	0.5
BraA10g000620.3.5C	0	8	0.5
BraA09g039260.3.5C	1	8	0.6
BraA09g044950.3.5C	0	5	0.5
BraA03g052360.3.5C	0	8	0.6
BraA02g047380.3.5C	0	1	0.5
BraA09g048820.3.5C	0	8	0.5
BraA06g001970.3.5C	0	8	0.5
BraA02g004260.3.5C	0	8	0.6
BraA06g041750.3.5C	0	8	0.6
BraA01g037440.3.5C	0	5	0.5
BraA08g034960.3.5C	0	8	0.8
BraA10g028300.3.5C	0	9	0.5
BraA02g003170.3.5C	0	8	0.5
BraA07g000110.3.5C	0	8	0.5
BraA01g020840.3.5C	0	5	0.5
BraA10g032120.3.5C	0	8	0.6
BraA10g021220.3.5C	0	8	0.6
BraA04g017170.3.5C	0	8	0.5
BraA02g024060.3.5C	0	8	0.5
BraA02g041650.3.5C	0	3	0.5
BraA05g038430.3.5C	0	3	0.5
BraA05g023130.3.5C	0	1	0.5
BraA03g023830.3.5C	0	8	0.6
BraA08g020760.3.5C	0	8	0.5
BraA09g052080.3.5C	1	8	0.6
[truncated: 2,903 more rows]

## Sheet: S7
Table S7. Genes in the B. oleracea gene regulatory networks
ID	TF	Cluster_num	Probs
BolC08g050670.2J	1	7	0.5
BolC03g085360.2J	1	5	0.5
BolC03g014130.2J	1	4	0.5
BolC02g063550.2J	0	1	0.5
BolC08g030260.2J	0	1	0.5
BolC03g005750.2J	0	1	0.5
BolC08g030310.2J	0	1	0.5
BolC02g032140.2J	1	8	0.6
BolC02g006800.2J	1	7	0.7
BolC09g033610.2J	0	1	0.5
BolC09g002580.2J	1	1	0.5
BolC02g039500.2J	0	1	0.5
BolC09g002540.2J	0	1	0.5
BolC03g018680.2J	0	1	0.5
BolC04g059730.2J	1	1	1
BolC04g059700.2J	0	1	0.7
BolC01g004570.2J	0	1	0.5
BolC06g010800.2J	0	1	0.5
BolC01g004590.2J	0	1	0.5
BolC01g007370.2J	1	7	0.7
BolC01g007380.2J	1	4	0.7
BolC07g043000.2J	1	3	0.5
BolC06g034030.2J	1	4	0.6
BolC05g059450.2J	0	1	0.5
BolC05g018290.2J	0	1	0.5
BolC03g005890.2J	0	1	0.5
BolC01g021450.2J	1	7	0.5
BolC01g048860.2J	1	8	0.5
BolC05g018300.2J	0	1	0.5
BolC06g000230.2J	0	1	0.5
BolC07g044950.2J	1	4	0.5
BolC06g000250.2J	0	1	0.5
BolC01g044390.2J	1	2	0.6
BolC09g025070.2J	0	1	0.5
BolC01g004470.2J	0	1	0.5
BolC01g004490.2J	0	1	0.5
BolC03g007320.2J	0	1	0.5
BolC02g039550.2J	0	1	0.5
BolC05g026450.2J	0	1	0.5
BolC05g018220.2J	0	1	0.5
BolC04g006900.2J	1	9	0.5
BolC05g059410.2J	0	1	0.5
BolC03g005770.2J	0	1	0.5
BolC05g047360.2J	0	1	0.5
BolC09g023500.2J	1	7	0.7
BolC06g021100.2J	0	1	0.5
BolC08g027390.2J	1	4	0.5
BolC06g047520.2J	0	1	0.5
BolC02g009150.2J	0	1	0.5
BolC05g033750.2J	0	1	0.5
BolC03g013370.2J	0	1	0.5
BolC05g042440.2J	0	4	0.6
BolC03g007560.2J	1	7	0.6
BolC01g038020.2J	1	3	0.6
BolC02g008970.2J	0	1	0.5
BolC03g066760.2J	0	1	0.5
BolC03g013300.2J	0	1	0.5
BolC07g026020.2J	1	4	0.6
BolC01g002360.2J	1	7	0.5
BolC02g050670.2J	0	1	0.5
BolC03g054970.2J	1	7	0.7
BolC01g043270.2J	0	1	0.6
BolC09g049290.2J	1	2	0.5
BolC04g033750.2J	0	1	0.6
BolC09g064840.2J	1	4	0.5
BolC03g005910.2J	0	1	0.5
BolC09g055180.2J	1	4	0.5
BolC02g014680.2J	0	1	0.5
BolC02g014940.2J	1	2	0.6
BolC05g033790.2J	0	1	0.6
BolC08g019820.2J	1	4	1
BolC05g013000.2J	1	8	0.6
BolC01g038480.2J	1	2	0.6
BolC08g025380.2J	0	1	0.5
BolC07g028090.2J	0	1	0.5
BolC02g063570.2J	0	1	0.5
BolC03g018650.2J	0	1	0.5
BolC06g006720.2J	1	7	1
BolC06g042490.2J	1	4	0.5
BolC09g038790.2J	0	1	0.5
BolC01g004480.2J	0	1	0.5
BolC05g018210.2J	0	1	0.5
BolC03g081780.2J	1	7	0.6
BolC01g002250.2J	1	8	0.6
BolC09g013250.2J	1	7	0.6
BolC04g057580.2J	1	8	0.5
BolC08g008690.2J	0	1	0.5
BolC09g062140.2J	1	3	0.5
BolC04g021470.2J	0	1	0.5
BolC04g024110.2J	0	1	0.5
BolC03g052410.2J	1	8	0.5
BolC02g022520.2J	0	8	0.5
BolC04g035730.2J	1	3	0.5
BolC05g008540.2J	1	6	0.5
BolC09g019430.2J	1	8	0.5
BolC01g004580.2J	0	1	0.5
BolC01g043310.2J	0	1	0.5
BolC09g028500.2J	1	8	0.5
BolC08g025400.2J	0	1	0.5
BolC03g028160.2J	0	1	0.5
BolC05g013670.2J	1	8	0.5
BolC04g000720.2J	0	1	0.5
BolC02g029020.2J	1	4	0.6
BolC05g007280.2J	1	6	0.5
BolC09g001040.2J	1	4	0.7
BolC01g047710.2J	1	7	0.8
BolC09g007880.2J	1	7	0.6
BolC08g025370.2J	0	1	0.5
BolC05g013160.2J	0	1	0.5
BolC08g025390.2J	0	1	0.5
BolC04g039730.2J	0	1	0.5
BolC09g027560.2J	1	7	0.8
BolC09g017750.2J	1	7	0.7
BolC04g003680.2J	0	7	0.6
BolC09g052190.2J	1	8	0.6
BolC03g010630.2J	1	8	0.6
BolC02g055370.2J	1	4	0.5
BolC09g007640.2J	0	4	0.5
BolC06g046220.2J	1	3	0.5
BolC04g016640.2J	1	8	1
BolC02g060440.2J	1	4	0.6
BolC02g060030.2J	1	7	0.5
BolC03g005730.2J	0	1	0.6
BolC01g040100.2J	1	7	0.6
BolC01g040090.2J	0	7	0.6
BolC07g051190.2J	1	1	0.6
BolC03g073420.2J	1	7	0.7
BolC02g007960.2J	0	7	0.7
BolC06g021130.2J	0	1	0.5
BolC08g040340.2J	1	3	0.5
BolC02g025820.2J	1	7	0.6
BolC09g014890.2J	1	9	0.5
BolC05g024720.2J	1	2	0.6
BolC06g047770.2J	0	7	0.7
BolC04g033620.2J	1	3	0.6
BolC04g032790.2J	0	8	0.5
BolC07g034420.2J	1	6	0.5
BolC06g051220.2J	0	1	0.5
BolC03g039130.2J	1	4	0.5
BolC05g052490.2J	0	4	0.5
BolC07g036260.2J	1	4	0.5
BolC03g063160.2J	0	1	0.5
BolC08g038110.2J	1	7	0.5
BolC07g032130.2J	1	4	0.5
BolC06g029520.2J	0	1	0.5
BolC03g001240.2J	1	6	0.7
BolC03g001220.2J	0	6	0.7
BolC06g035290.2J	1	8	0.6
BolC06g040450.2J	1	8	0.6
BolC03g024250.2J	0	4	0.5
BolC02g026250.2J	1	7	0.6
BolC05g008290.2J	1	8	0.6
BolC04g002790.2J	1	3	0.5
BolC04g031780.2J	1	8	0.5
BolC01g028490.2J	0	8	0.5
BolC01g012010.2J	1	4	0.5
BolC07g047700.2J	1	4	0.5
BolC02g056860.2J	0	1	0.5
BolC07g028110.2J	0	1	0.5
BolC09g049960.2J	1	2	1
BolC02g016940.2J	0	7	0.7
BolC05g047950.2J	1	7	1
BolC06g033120.2J	1	4	0.5
BolC05g034690.2J	0	1	0.5
BolC03g073740.2J	1	4	0.7
BolC02g042650.2J	1	7	0.6
BolC07g006990.2J	0	7	0.7
BolC01g025460.2J	1	7	0.5
BolC08g025910.2J	0	7	0.7
BolC01g002390.2J	1	7	0.5
BolC03g041390.2J	0	8	0.5
BolC07g026680.2J	0	1	0.5
BolC09g004750.2J	0	8	0.5
BolC07g056640.2J	1	7	0.8
BolC08g038230.2J	1	7	0.6
BolC08g038220.2J	0	7	0.5
BolC04g051940.2J	1	2	0.5
BolC09g027430.2J	1	7	0.5
BolC09g017520.2J	1	7	0.8
BolC04g034270.2J	1	2	0.5
BolC02g025810.2J	0	6	0.5
BolC08g012440.2J	0	7	0.6
BolC03g020030.2J	1	3	0.5
BolC08g038200.2J	1	8	0.6
BolC06g031600.2J	1	2	0.6
BolC07g021890.2J	0	1	0.5
BolC01g030510.2J	1	7	0.6
BolC06g019790.2J	0	7	0.6
BolC04g021490.2J	0	1	0.5
BolC09g016410.2J	1	7	0.6
BolC05g056340.2J	0	7	0.7
BolC01g027890.2J	1	4	0.6
BolC08g028750.2J	1	4	0.5
BolC03g086330.2J	0	8	0.5
BolC09g045250.2J	1	4	0.6
BolC02g031170.2J	1	4	0.6
BolC01g008740.2J	0	4	0.6
BolC09g043050.2J	0	7	0.7
BolC07g048020.2J	0	5	0.6
BolC08g002910.2J	1	7	0.5
BolC03g019310.2J	1	8	0.6
BolC05g051230.2J	1	4	1
BolC03g043570.2J	1	4	0.6
BolC03g024710.2J	1	6	0.6
BolC08g042050.2J	1	7	0.7
BolC06g049580.2J	1	9	0.6
BolC08g017860.2J	0	1	0.6
BolC03g002680.2J	0	7	0.7
BolC04g047470.2J	1	7	0.6
BolC03g029990.2J	1	7	0.6
BolC09g063710.2J	1	6	0.5
BolC08g021620.2J	1	6	0.6
BolC08g032960.2J	0	1	0.5
BolC07g043430.2J	0	4	0.5
BolC08g052580.2J	1	8	0.8
BolC03g077670.2J	1	4	0.7
BolC05g003370.2J	1	4	0.7
BolC05g059470.2J	0	1	0.5
BolC09g055410.2J	1	9	0.7
BolC03g022610.2J	0	1	0.5
BolC06g024530.2J	0	7	0.7
BolC09g033420.2J	1	2	0.5
BolC03g028560.2J	0	7	0.6
BolC02g012730.2J	1	4	0.5
BolC01g041290.2J	0	1	0.5
BolC06g043690.2J	0	7	0.7
BolC04g037860.2J	1	8	0.5
BolC07g018480.2J	1	4	0.5
BolC06g015960.2J	0	4	0.5
BolC08g042500.2J	1	5	0.7
BolC03g026190.2J	1	6	0.5
BolC09g049300.2J	1	2	0.5
BolC02g014660.2J	0	1	0.5
BolC01g001470.2J	1	7	0.7
BolC07g044490.2J	1	3	0.6
BolC03g016330.2J	1	7	0.5
BolC02g019380.2J	1	7	0.6
BolC07g043070.2J	1	7	0.7
BolC05g009740.2J	1	8	0.5
BolC04g054700.2J	1	6	0.5
BolC07g006330.2J	1	8	0.5
BolC02g032240.2J	0	8	0.5
BolC04g040980.2J	0	8	0.5
BolC08g011420.2J	0	7	0.5
BolC03g058100.2J	1	5	0.5
BolC09g008360.2J	1	5	0.6
BolC04g068060.2J	1	6	0.5
BolC05g016170.2J	0	7	0.6
BolC07g058230.2J	0	1	0.5
BolC08g039700.2J	0	7	0.7
BolC07g012860.2J	0	1	0.5
BolC01g026780.2J	1	7	0.8
BolC09g058070.2J	1	7	0.6
BolC04g062300.2J	0	7	0.7
BolC06g016810.2J	0	8	0.5
BolC09g057220.2J	0	1	0.5
BolC03g045400.2J	1	4	1
BolC09g065160.2J	1	1	0.5
BolC03g054570.2J	1	7	0.6
BolC01g018220.2J	1	6	0.6
BolC05g059430.2J	0	1	0.5
BolC04g057670.2J	1	7	0.6
BolC04g038880.2J	1	7	0.6
BolC05g062280.2J	1	7	0.6
BolC01g019110.2J	0	7	0.6
BolC06g046410.2J	0	7	0.6
BolC01g024130.2J	0	7	0.7
BolC05g004360.2J	1	8	0.5
BolC05g037400.2J	0	8	0.5
BolC05g023960.2J	1	4	0.5
BolC05g013620.2J	0	4	0.5
BolC08g016220.2J	0	4	0.5
BolC03g007910.2J	1	2	0.6
BolC03g053980.2J	0	8	0.5
BolC04g061270.2J	1	7	0.5
BolC03g080830.2J	0	7	0.7
BolC07g042670.2J	1	7	0.7
BolC09g007490.2J	0	7	0.6
BolC08g047080.2J	1	7	0.7
BolC01g002840.2J	0	1	0.5
BolC04g061510.2J	0	7	0.6
BolC05g030550.2J	1	8	1
BolC07g040970.2J	1	4	0.5
BolC01g012690.2J	1	2	0.6
BolC02g012760.2J	1	6	0.6
BolC04g066810.2J	1	2	0.5
BolC08g014810.2J	0	1	0.5
BolC04g047430.2J	0	7	0.5
BolC01g018360.2J	0	4	0.6
BolC07g056190.2J	0	7	0.7
BolC02g028230.2J	1	2	0.6
BolC04g039410.2J	0	7	0.5
BolC04g002250.2J	0	3	0.5
BolC08g036330.2J	0	8	0.5
BolC08g036310.2J	0	7	0.7
BolC08g001390.2J	0	7	0.5
BolC02g050700.2J	0	1	0.5
BolC09g027650.2J	1	7	0.7
BolC09g011080.2J	0	7	0.7
BolC04g015140.2J	1	7	0.8
BolC05g051030.2J	1	7	0.8
BolC03g005870.2J	0	1	0.6
BolC07g041410.2J	0	8	0.5
BolC08g019890.2J	0	7	0.7
BolC07g032010.2J	1	7	0.7
BolC02g052640.2J	1	4	0.6
BolC04g007060.2J	1	7	0.6
BolC04g037690.2J	0	7	0.5
BolC04g000530.2J	1	4	0.5
BolC03g029470.2J	1	4	1
BolC01g024110.2J	0	7	0.7
BolC03g022250.2J	1	7	1
BolC02g008010.2J	1	4	0.5
BolC09g007450.2J	1	7	0.6
BolC05g053840.2J	0	7	0.6
BolC06g023670.2J	1	8	0.8
BolC09g026970.2J	1	6	0.5
BolC04g004310.2J	1	2	0.5
BolC09g017730.2J	0	5	0.5
BolC07g049330.2J	1	4	0.6
BolC01g006190.2J	0	7	0.7
BolC09g057410.2J	1	2	0.6
BolC05g059640.2J	0	7	0.7
BolC02g056740.2J	1	7	0.7
BolC05g050530.2J	0	7	0.5
BolC05g015960.2J	0	7	0.7
BolC06g022360.2J	0	5	0.5
BolC05g023240.2J	0	7	0.6
BolC09g014960.2J	1	7	0.8
BolC08g008490.2J	0	7	0.6
BolC03g075510.2J	0	1	0.5
BolC09g056910.2J	0	7	0.6
BolC07g032580.2J	1	8	0.5
BolC02g006990.2J	0	7	0.7
BolC06g031460.2J	0	8	0.5
BolC04g067450.2J	1	7	0.8
BolC07g054390.2J	0	7	0.8
BolC08g033920.2J	0	1	0.5
BolC04g031140.2J	1	7	0.7
BolC09g038000.2J	0	7	0.7
BolC07g021940.2J	0	1	0.5
BolC01g029520.2J	0	1	0.5
BolC08g041680.2J	1	9	0.8
BolC05g059570.2J	0	8	0.5
BolC08g030980.2J	1	1	0.8
BolC03g054330.2J	1	6	0.5
BolC04g042510.2J	1	7	0.8
BolC02g060500.2J	1	7	0.8
BolC04g067150.2J	1	3	0.6
BolC08g060970.2J	1	3	0.5
BolC07g058380.2J	0	7	0.7
BolC09g050140.2J	0	8	0.5
BolC06g016940.2J	0	1	0.6
BolC02g031870.2J	1	6	0.8
BolC06g046790.2J	1	6	0.8
BolC07g048180.2J	0	1	0.5
BolC07g056700.2J	1	8	0.7
BolC09g069350.2J	1	7	0.7
BolC09g018520.2J	1	7	0.8
BolC02g027320.2J	1	7	1
BolC03g030780.2J	1	7	1
BolC01g046020.2J	0	1	0.5
BolC08g035440.2J	0	1	0.5
BolC04g018670.2J	0	7	0.5
BolC03g082020.2J	0	7	0.6
BolC04g056140.2J	1	7	0.6
BolC05g006430.2J	0	7	0.6
BolC08g032240.2J	1	7	0.5
BolC05g001060.2J	0	1	0.5
BolC01g001780.2J	1	9	0.5
BolC03g009020.2J	0	5	0.6
BolC07g024730.2J	1	2	0.7
BolC08g032900.2J	0	1	0.5
BolC01g047310.2J	0	7	0.6
BolC04g046720.2J	0	8	0.5
BolC03g059680.2J	1	7	0.8
BolC01g003970.2J	0	8	0.5
BolC08g049720.2J	0	7	0.7
BolC02g024870.2J	1	7	0.5
BolC01g041300.2J	0	1	0.5
BolC03g046970.2J	0	5	0.5
BolC06g043640.2J	1	9	0.6
BolC01g026740.2J	0	8	0.5
BolC09g037020.2J	1	7	0.5
BolC04g035310.2J	1	9	0.5
BolC08g059630.2J	0	7	0.7
BolC07g059630.2J	1	7	0.8
BolC01g001400.2J	1	7	0.8
BolC05g000120.2J	1	8	0.8
BolC08g060890.2J	1	8	0.8
BolC05g007920.2J	1	7	0.7
BolC04g067310.2J	1	7	1
BolC09g041010.2J	1	7	0.7
BolC08g049750.2J	1	4	0.5
BolC03g043110.2J	0	4	0.5
BolC04g010820.2J	0	7	0.6
BolC04g060790.2J	0	1	0.5
BolC04g049460.2J	1	3	0.5
BolC06g001930.2J	1	7	0.6
BolC06g027060.2J	0	4	0.5
BolC04g001860.2J	1	5	0.5
BolC03g033210.2J	1	4	0.6
BolC04g039610.2J	1	9	0.5
BolC07g055670.2J	1	7	0.5
BolC09g068590.2J	0	1	0.5
BolC04g036170.2J	0	7	0.6
BolC09g044250.2J	0	7	0.7
BolC03g017560.2J	1	7	0.6
BolC07g041200.2J	0	7	0.6
BolC03g031260.2J	0	7	0.7
BolC03g029320.2J	1	7	0.6
BolC08g025580.2J	1	8	0.6
BolC09g029440.2J	0	7	0.6
BolC04g061660.2J	1	7	0.8
BolC03g021460.2J	1	7	0.7
BolC06g021420.2J	1	9	0.5
BolC03g042960.2J	0	7	0.6
BolC08g012730.2J	0	8	0.5
BolC03g047740.2J	0	8	0.5
BolC05g034950.2J	0	7	0.6
BolC09g049370.2J	1	6	0.5
BolC09g047470.2J	0	1	0.5
BolC08g042580.2J	1	4	0.6
BolC04g007070.2J	1	7	0.5
BolC08g027770.2J	1	7	0.5
BolC01g042240.2J	0	7	0.6
BolC08g046920.2J	0	7	0.7
BolC02g005580.2J	0	8	0.5
BolC04g062740.2J	0	7	0.7
BolC07g028350.2J	0	7	0.6
BolC04g060290.2J	1	4	0.5
BolC04g052230.2J	1	4	0.5
BolC08g057110.2J	0	4	0.5
BolC05g049300.2J	1	7	0.6
BolC01g057100.2J	1	2	0.6
BolC01g047790.2J	1	4	0.6
BolC06g044180.2J	0	7	0.7
BolC05g029440.2J	1	7	0.8
BolC07g014720.2J	1	7	0.8
BolC09g007850.2J	1	7	0.5
BolC03g021280.2J	1	7	0.6
BolC09g028810.2J	0	7	0.5
BolC08g054420.2J	1	6	0.5
BolC05g062690.2J	1	2	0.5
BolC06g044150.2J	0	4	0.5
BolC01g006600.2J	0	8	0.5
BolC07g044640.2J	0	7	0.6
BolC08g030220.2J	1	5	0.6
BolC03g008440.2J	1	9	1
BolC09g027680.2J	1	4	0.5
BolC05g036030.2J	1	5	0.6
BolC08g027210.2J	1	6	0.5
BolC06g011230.2J	0	7	0.7
BolC01g023910.2J	0	7	0.7
BolC01g011310.2J	1	2	0.7
BolC09g029940.2J	1	4	0.6
BolC07g058480.2J	1	7	0.7
BolC06g038360.2J	1	2	0.7
BolC08g026780.2J	1	7	0.5
BolC01g007510.2J	1	7	0.5
BolC06g032270.2J	1	7	0.7
BolC03g042870.2J	1	7	0.7
BolC01g045920.2J	1	7	0.5
BolC07g034540.2J	0	8	0.5
BolC07g046030.2J	1	7	0.7
BolC08g040980.2J	0	7	0.7
BolC02g010460.2J	1	8	0.6
BolC04g002440.2J	1	7	0.6
BolC01g013120.2J	1	7	0.5
BolC04g015510.2J	0	7	0.7
BolC05g010000.2J	1	7	0.5
BolC07g042040.2J	0	1	0.6
BolC01g007170.2J	0	7	0.7
BolC03g027330.2J	1	7	1
BolC09g001820.2J	0	7	0.7
BolC06g017370.2J	0	5	0.6
BolC04g051850.2J	0	7	0.6
BolC02g012860.2J	0	5	0.6
BolC08g035860.2J	0	4	0.5
BolC03g007750.2J	0	5	0.5
BolC04g010750.2J	1	9	1
BolC01g020760.2J	1	4	0.5
BolC03g017090.2J	1	7	0.7
BolC03g005370.2J	1	7	0.6
BolC01g016550.2J	0	1	0.5
BolC06g023950.2J	1	7	0.7
BolC06g042680.2J	1	7	0.5
BolC04g035370.2J	1	7	0.6
BolC02g007870.2J	0	7	0.6
BolC02g004970.2J	0	6	0.5
BolC01g018990.2J	0	3	0.5
BolC04g013770.2J	0	2	0.5
BolC09g006370.2J	1	3	0.5
BolC03g029350.2J	1	7	0.5
BolC04g049910.2J	1	9	0.5
BolC04g058150.2J	0	3	0.5
BolC04g049640.2J	1	7	0.5
BolC01g011080.2J	1	7	1
BolC08g030580.2J	0	7	1
BolC05g001090.2J	0	5	0.5
BolC09g048530.2J	0	2	0.6
BolC07g044170.2J	0	4	0.5
BolC07g043090.2J	0	7	0.7
BolC08g050930.2J	0	7	0.7
BolC07g000360.2J	1	4	0.5
BolC05g063020.2J	1	4	0.6
BolC09g000510.2J	1	4	0.5
BolC03g035310.2J	1	7	0.5
BolC03g084120.2J	1	7	0.8
BolC09g030830.2J	0	7	0.6
BolC01g046870.2J	0	6	0.5
BolC03g016840.2J	0	8	0.5
BolC08g015940.2J	0	7	0.6
BolC06g030870.2J	1	7	0.6
BolC07g035370.2J	0	7	0.7
BolC02g052100.2J	0	7	0.7
BolC03g071730.2J	0	7	0.8
BolC03g022060.2J	1	2	0.5
BolC04g045080.2J	1	7	0.7
BolC08g026960.2J	0	8	0.5
BolC09g007420.2J	1	6	0.5
BolC08g058840.2J	1	4	0.7
BolC03g068000.2J	1	7	0.8
BolC09g047720.2J	1	9	0.5
BolC07g031500.2J	1	1	0.5
BolC08g045160.2J	0	5	0.5
BolC01g022270.2J	1	8	0.5
BolC01g010270.2J	0	7	0.6
BolC02g061170.2J	0	2	0.6
BolC05g023150.2J	1	7	0.6
BolC01g048340.2J	0	4	0.5
BolC02g035460.2J	0	5	0.7
BolC01g015770.2J	0	1	0.5
BolC02g020480.2J	1	6	0.5
BolC01g015120.2J	0	7	0.7
BolC03g032180.2J	1	7	0.7
BolC07g043530.2J	1	7	0.5
BolC02g037880.2J	1	8	0.7
BolC01g003140.2J	1	7	0.7
BolC03g044670.2J	1	7	0.6
BolC01g013480.2J	0	5	0.5
BolC09g065330.2J	0	7	0.5
BolC04g006960.2J	0	7	0.7
BolC01g010970.2J	0	7	0.8
BolC03g008130.2J	0	7	0.7
BolC05g040710.2J	0	8	0.5
BolC06g046490.2J	1	7	0.8
BolC06g041180.2J	1	4	0.5
BolC07g034810.2J	0	5	0.5
BolC05g037770.2J	1	6	0.5
BolC07g056800.2J	0	7	0.7
BolC06g045870.2J	1	2	0.7
BolC05g029340.2J	0	7	0.7
BolC01g041240.2J	0	1	0.5
BolC03g000240.2J	0	7	0.6
BolC08g036910.2J	1	7	0.8
BolC08g047030.2J	0	7	0.7
BolC07g045500.2J	0	4	0.5
BolC02g058460.2J	1	2	0.7
BolC09g047910.2J	0	1	0.5
BolC02g007600.2J	0	7	0.5
BolC07g038380.2J	1	4	0.7
BolC01g002760.2J	0	1	0.5
BolC01g025590.2J	0	4	0.6
BolC01g027870.2J	1	4	0.7
BolC02g007800.2J	0	8	0.5
BolC06g034820.2J	1	1	0.5
BolC06g014380.2J	0	4	0.5
BolC08g060540.2J	0	7	0.7
BolC03g028470.2J	1	7	0.5
BolC05g013700.2J	0	1	0.5
BolC09g038380.2J	1	7	0.7
BolC04g059290.2J	0	7	0.6
BolC02g023970.2J	0	8	0.5
BolC05g014300.2J	0	7	0.7
BolC09g050110.2J	1	6	0.5
BolC03g059550.2J	1	7	0.5
BolC02g016800.2J	0	8	0.6
BolC05g014760.2J	0	4	0.5
BolC06g016770.2J	0	7	0.6
BolC03g029400.2J	1	8	0.5
BolC09g010420.2J	1	4	0.5
BolC05g057220.2J	0	4	0.5
BolC07g030610.2J	0	7	0.6
BolC09g064980.2J	0	4	0.5
BolC03g074600.2J	1	4	0.6
BolC07g009240.2J	0	4	0.5
BolC07g031840.2J	0	1	0.5
BolC03g069060.2J	1	2	0.6
BolC03g049690.2J	0	7	0.6
BolC02g049140.2J	0	1	0.5
BolC05g017020.2J	1	7	0.6
BolC06g035760.2J	0	7	0.7
BolC03g052090.2J	0	7	0.6
BolC09g012790.2J	1	7	0.7
BolC02g018600.2J	1	7	0.8
BolC01g025290.2J	0	8	0.5
BolC08g014980.2J	0	7	0.6
BolC09g012610.2J	0	7	0.6
BolC08g056220.2J	1	4	0.7
BolC05g001350.2J	0	7	0.7
BolC03g020800.2J	1	7	0.6
BolC09g004340.2J	1	6	0.5
BolC09g030980.2J	0	7	0.6
BolC03g062720.2J	0	7	0.6
BolC05g002350.2J	0	7	0.7
BolC07g019990.2J	0	8	0.5
BolC09g012130.2J	1	7	0.5
BolC06g036920.2J	0	7	0.5
BolC01g007540.2J	1	7	0.7
BolC01g007530.2J	1	7	0.7
BolC07g033030.2J	0	8	0.5
BolC02g023700.2J	0	7	0.5
BolC05g023110.2J	0	7	0.5
BolC05g039620.2J	0	7	0.5
BolC06g022380.2J	0	7	0.6
BolC03g028170.2J	0	1	0.5
BolC01g005640.2J	0	1	0.5
BolC08g014420.2J	0	7	0.6
BolC05g022020.2J	0	4	0.5
BolC07g024540.2J	1	7	0.7
BolC03g035670.2J	0	7	0.7
BolC08g047660.2J	0	8	0.5
BolC06g043460.2J	1	7	0.5
BolC02g028730.2J	1	7	0.6
BolC07g021790.2J	0	4	0.5
BolC07g026010.2J	1	7	0.5
BolC08g003480.2J	0	7	0.7
BolC03g004600.2J	1	6	0.6
BolC03g075920.2J	1	2	0.5
BolC05g025160.2J	0	1	0.6
BolC09g062190.2J	1	4	0.6
BolC03g006890.2J	0	7	0.5
BolC05g023340.2J	1	9	0.7
BolC05g023320.2J	1	9	0.5
BolC08g057990.2J	1	7	0.7
BolC05g053060.2J	0	7	0.6
BolC04g042730.2J	0	7	0.6
BolC02g037560.2J	0	7	0.7
BolC03g050770.2J	0	4	0.5
BolC09g069130.2J	0	7	0.7
BolC05g043110.2J	1	6	0.5
BolC08g032600.2J	0	7	0.5
BolC09g057890.2J	1	4	0.7
BolC04g002020.2J	1	6	0.6
BolC04g036730.2J	0	4	0.5
BolC04g064600.2J	0	7	0.6
BolC01g048940.2J	1	9	0.5
BolC03g068720.2J	1	7	0.6
BolC07g017970.2J	1	7	0.6
BolC09g015400.2J	0	1	0.5
BolC06g001910.2J	0	2	0.5
BolC02g008350.2J	1	9	0.7
BolC08g040750.2J	0	7	0.6
BolC09g043040.2J	0	5	0.5
BolC05g002100.2J	0	7	0.7
BolC04g046200.2J	0	7	0.5
BolC02g052800.2J	0	4	0.8
BolC05g040680.2J	0	8	0.5
BolC05g006350.2J	1	4	1
BolC08g057060.2J	1	4	1
BolC02g062870.2J	1	7	0.8
BolC05g048390.2J	0	7	0.7
BolC02g062260.2J	0	8	0.5
BolC04g068240.2J	0	4	0.5
BolC04g006230.2J	1	7	0.7
BolC09g026510.2J	1	7	0.7
BolC07g029560.2J	1	7	0.8
BolC04g001820.2J	1	4	0.5
BolC05g018620.2J	0	7	0.7
BolC09g021560.2J	0	4	0.6
BolC09g050190.2J	0	4	0.5
BolC01g003720.2J	0	3	0.5
BolC03g074450.2J	0	7	0.5
BolC02g011880.2J	0	7	0.6
BolC03g069110.2J	1	7	0.5
BolC05g032760.2J	0	1	0.5
BolC02g004670.2J	1	4	0.7
BolC03g027970.2J	1	7	0.7
BolC07g047830.2J	0	1	0.6
BolC08g053050.2J	1	9	0.5
BolC01g056700.2J	1	4	0.5
BolC05g017370.2J	0	2	0.5
BolC08g049600.2J	0	8	0.5
BolC01g022890.2J	0	4	0.5
BolC05g052050.2J	0	4	0.5
BolC02g002530.2J	0	7	0.7
BolC07g041850.2J	0	7	0.6
BolC03g081540.2J	1	7	0.8
BolC09g032480.2J	0	7	0.7
BolC02g028160.2J	0	8	0.5
BolC01g003550.2J	0	5	0.6
BolC01g051170.2J	0	7	0.5
BolCnng002220.2J	0	4	0.5
BolC04g038020.2J	0	7	0.6
BolC03g017180.2J	0	7	0.6
BolC03g058830.2J	0	7	0.7
BolC06g033350.2J	0	4	0.5
BolC07g024210.2J	1	7	0.6
BolC05g060270.2J	0	7	0.6
BolC07g039350.2J	0	7	0.5
BolC05g003720.2J	0	2	0.7
BolC02g010740.2J	0	7	0.8
BolC04g057590.2J	1	8	0.8
BolC07g055930.2J	0	7	0.6
BolC05g011940.2J	1	7	0.7
BolC08g045060.2J	1	7	0.7
BolC07g052860.2J	1	9	0.5
BolC05g001530.2J	0	5	0.5
BolC02g011630.2J	0	8	0.6
BolC02g002830.2J	1	7	0.5
BolC09g010250.2J	0	7	0.7
BolC08g007350.2J	0	7	0.6
BolC02g027480.2J	0	7	0.5
BolC03g001580.2J	1	7	0.5
BolC09g066730.2J	0	7	0.6
BolC05g038680.2J	0	4	0.5
BolC05g009120.2J	0	3	0.6
BolC09g046570.2J	0	7	0.5
BolC07g059710.2J	0	8	0.5
BolC03g067360.2J	0	4	0.6
BolC01g040640.2J	0	8	0.5
BolC04g003810.2J	0	7	0.6
BolC02g031260.2J	1	4	0.7
BolC06g038380.2J	0	7	0.6
BolC01g051860.2J	1	4	0.5
BolC06g024880.2J	0	7	0.5
BolC04g055110.2J	1	7	1
BolC05g012340.2J	0	8	0.8
BolC07g012250.2J	0	4	0.5
BolC02g062210.2J	0	6	0.5
BolC01g010010.2J	1	8	0.6
BolC03g053200.2J	0	7	0.6
BolC09g039980.2J	1	7	0.5
BolC06g027670.2J	0	7	0.8
BolC01g048790.2J	1	7	0.8
BolC01g010190.2J	0	7	0.8
BolC05g008440.2J	0	4	0.6
BolC06g018850.2J	0	7	0.6
BolC07g016970.2J	1	3	0.5
BolC08g052330.2J	0	4	0.5
BolC04g014140.2J	1	4	0.7
BolC05g028650.2J	1	6	0.6
BolC09g064600.2J	0	8	0.5
BolC08g022190.2J	1	8	0.6
BolC05g029850.2J	1	3	0.5
BolC05g025450.2J	0	4	0.6
BolC05g005520.2J	0	7	0.6
BolC09g052320.2J	0	4	0.5
BolC03g071110.2J	0	8	0.5
BolC04g061550.2J	1	4	0.5
BolC01g000730.2J	0	4	0.5
BolC04g010100.2J	0	5	0.6
BolC08g042910.2J	0	7	0.7
BolC03g065150.2J	0	7	0.5
BolC01g009730.2J	0	7	0.8
BolC09g050270.2J	0	7	0.5
BolC02g059750.2J	0	7	0.6
BolC05g056830.2J	0	7	0.7
BolC07g013770.2J	1	7	0.7
BolC01g047040.2J	0	8	0.5
BolC06g049870.2J	0	8	0.5
BolC07g056120.2J	1	7	0.7
BolC07g023940.2J	0	4	0.5
BolC01g038630.2J	0	8	0.5
BolC03g081450.2J	1	7	0.5
BolC04g005410.2J	0	7	0.6
BolC05g062040.2J	0	5	0.6
BolC04g054840.2J	1	7	0.5
BolC06g040170.2J	1	6	0.5
BolC03g051950.2J	0	8	0.5
BolC04g032190.2J	1	3	0.6
BolC05g023620.2J	0	7	0.6
BolC07g012870.2J	0	1	0.5
BolC01g005610.2J	1	7	0.8
BolC09g041650.2J	0	7	0.5
BolC04g060240.2J	0	7	0.5
BolC03g075140.2J	0	7	0.7
BolC07g015100.2J	1	6	0.6
BolC03g057950.2J	1	7	0.6
BolC01g018940.2J	1	7	0.5
BolC03g001250.2J	0	5	0.5
BolC09g056710.2J	1	4	1
BolC05g040650.2J	0	8	0.5
BolC01g006340.2J	0	7	0.5
BolC07g021950.2J	0	7	0.6
BolC06g023810.2J	1	7	0.9
BolC05g009710.2J	0	1	0.5
BolC07g047810.2J	0	7	0.7
BolC07g056600.2J	1	3	0.5
BolC03g023230.2J	0	7	0.6
BolC01g020090.2J	0	4	0.5
BolC01g023380.2J	0	7	0.6
BolC06g000560.2J	0	4	0.5
BolC03g082500.2J	1	7	0.5
BolC07g056180.2J	0	7	0.5
BolC02g019220.2J	0	7	0.8
BolC06g004110.2J	1	4	0.5
BolC04g042960.2J	1	7	0.8
BolC05g028200.2J	1	7	0.6
BolC01g018890.2J	0	4	0.5
BolC09g016520.2J	1	6	0.6
BolC07g001720.2J	1	7	0.5
BolC06g040000.2J	1	7	0.8
BolC05g052660.2J	1	7	0.8
BolC02g005410.2J	0	7	0.5
BolC03g065640.2J	0	7	0.5
BolC01g056460.2J	0	7	0.6
BolC03g015040.2J	1	7	0.6
BolC01g048700.2J	1	7	0.7
BolC01g016210.2J	0	2	0.5
BolC05g005860.2J	0	8	0.5
BolC03g034080.2J	0	7	0.6
BolC06g009890.2J	1	6	0.7
BolC08g041840.2J	0	7	0.7
BolC05g013900.2J	0	7	0.6
BolC06g020230.2J	1	7	0.8
BolC05g049540.2J	1	9	0.6
BolC07g041110.2J	1	2	0.6
BolC09g011100.2J	0	4	0.5
BolC01g019150.2J	0	4	0.5
BolC03g073280.2J	0	4	0.5
BolC07g035940.2J	0	7	0.5
BolC08g037920.2J	0	4	0.5
BolC03g037190.2J	0	4	0.6
BolC05g049420.2J	1	7	0.5
BolC01g025710.2J	0	7	0.5
BolC04g050870.2J	1	6	0.5
BolC04g020370.2J	1	7	0.6
BolC05g022040.2J	0	7	0.7
BolC07g056840.2J	0	7	0.7
BolC07g004070.2J	0	7	0.5
BolC08g031410.2J	0	7	0.5
BolC09g007690.2J	1	2	0.6
BolC07g053660.2J	0	4	0.5
BolC08g025680.2J	0	4	0.5
BolC04g040230.2J	0	8	0.5
BolC06g005860.2J	0	4	0.5
BolC08g057680.2J	0	7	0.6
BolC08g058070.2J	0	4	0.5
BolC06g000930.2J	0	7	0.6
BolC02g016830.2J	0	7	0.5
BolC04g057030.2J	0	7	0.6
BolC05g017500.2J	1	6	0.6
BolC03g071570.2J	1	9	0.7
BolC02g049970.2J	1	4	0.5
BolC04g064200.2J	1	5	0.5
BolC03g073560.2J	0	4	0.5
BolC07g059620.2J	1	7	0.8
BolC03g035540.2J	0	7	0.7
BolC09g053810.2J	0	7	0.7
BolC02g007820.2J	0	8	0.5
BolC04g032490.2J	0	7	0.5
BolC01g018030.2J	0	7	0.6
BolC05g003660.2J	0	7	0.7
BolC09g038660.2J	0	7	0.5
BolC04g015640.2J	0	4	0.5
BolC06g030490.2J	0	7	0.6
BolC03g044010.2J	0	4	0.5
BolC06g012560.2J	1	4	0.5
BolC06g008170.2J	1	3	0.5
BolC02g020760.2J	0	7	0.6
BolC09g005930.2J	0	4	0.5
BolC02g028430.2J	0	8	0.5
BolC08g048280.2J	0	4	0.5
BolC03g047130.2J	0	4	0.5
BolC03g065650.2J	0	7	0.6
BolC06g033550.2J	0	2	0.5
BolC04g029940.2J	0	4	0.5
BolC03g077070.2J	0	7	0.5
BolC08g015650.2J	0	2	0.5
BolC04g053840.2J	0	4	0.5
BolC03g067540.2J	0	7	0.6
BolC06g027520.2J	1	9	0.5
BolC06g043980.2J	0	7	0.5
BolC08g057210.2J	0	5	0.5
BolC07g048360.2J	0	2	0.5
BolC02g008040.2J	0	8	0.5
BolC05g006090.2J	0	5	0.5
BolC05g063010.2J	0	7	0.5
BolC09g023290.2J	0	4	0.5
BolC07g054910.2J	0	3	0.5
BolC08g059820.2J	0	7	0.5
BolC09g068310.2J	1	6	0.7
BolC02g046460.2J	0	6	0.5
BolC03g067250.2J	1	9	0.5
BolC05g031190.2J	0	7	0.5
BolC08g048350.2J	0	7	0.7
BolC08g031770.2J	0	7	0.5
BolC05g060770.2J	0	7	0.7
BolC02g053250.2J	0	7	0.7
BolC03g053250.2J	0	4	0.5
BolC03g078340.2J	0	7	0.7
BolC03g070060.2J	1	7	0.7
BolC08g028440.2J	0	4	0.6
BolC08g034570.2J	1	7	0.7
BolC01g000260.2J	0	4	0.5
BolC05g028600.2J	0	7	0.8
BolC04g063740.2J	0	7	0.5
BolC05g009250.2J	0	7	0.7
BolC04g021590.2J	0	8	0.5
BolC07g019940.2J	0	7	0.7
BolC04g065720.2J	1	1	0.5
BolC06g036660.2J	1	2	0.6
BolC09g061570.2J	0	7	0.5
BolC08g059520.2J	0	7	0.6
BolC04g063260.2J	0	7	0.5
BolC09g002390.2J	0	7	0.6
BolC08g017440.2J	1	4	0.6
BolC02g037280.2J	0	8	0.5
BolC07g005020.2J	1	7	0.5
BolC09g068160.2J	0	4	0.5
BolC01g021570.2J	0	7	0.8
BolC03g054290.2J	0	7	0.5
BolC08g007570.2J	0	8	0.5
BolC02g029100.2J	0	7	0.7
BolC08g047040.2J	0	7	0.5
BolC02g001250.2J	1	7	0.6
BolC01g027370.2J	0	7	0.7
BolC09g058080.2J	1	7	0.7
BolC08g032270.2J	0	4	0.6
BolC09g029450.2J	0	4	0.5
BolC08g022220.2J	0	4	0.5
BolC03g009540.2J	1	8	0.7
BolC08g002440.2J	0	7	0.7
BolC02g026870.2J	1	4	0.5
BolC07g014630.2J	0	8	0.5
BolC02g037070.2J	0	4	0.5
BolC01g015020.2J	1	4	0.7
BolC03g083070.2J	0	7	0.7
BolC02g031790.2J	0	4	0.5
BolC08g019040.2J	0	4	0.5
BolC09g022970.2J	0	7	0.6
BolC06g038880.2J	1	6	0.7
BolC01g010200.2J	0	7	0.6
BolC03g015120.2J	0	2	0.7
BolC03g058930.2J	0	7	0.6
BolC06g007000.2J	0	5	0.5
BolC08g011130.2J	0	4	0.5
BolC03g074910.2J	0	8	0.5
BolC02g006890.2J	1	4	0.8
BolC06g043040.2J	1	6	0.7
BolC05g016550.2J	0	6	0.8
BolC08g026730.2J	0	4	0.6
BolC03g022680.2J	1	7	0.6
BolC01g036220.2J	0	7	0.5
BolC08g019310.2J	0	4	0.5
BolC07g037460.2J	0	7	0.5
BolC05g033050.2J	0	7	0.6
BolC07g057780.2J	1	4	0.6
BolC06g047880.2J	1	7	0.8
BolC09g038390.2J	0	7	0.7
BolC03g040900.2J	0	7	0.5
BolC04g053540.2J	0	7	0.7
BolC07g042180.2J	0	7	0.6
BolC09g030080.2J	0	4	0.5
BolC04g043350.2J	0	7	0.7
BolC08g035170.2J	1	7	0.7
BolC09g004610.2J	0	7	0.7
BolC01g014290.2J	0	7	0.6
BolC04g006880.2J	1	7	0.6
BolC09g006990.2J	0	7	0.6
BolC02g003780.2J	0	4	0.5
BolC03g014310.2J	0	7	0.6
BolC09g024550.2J	0	7	0.6
BolC02g011180.2J	0	2	0.5
BolC01g001230.2J	0	4	0.5
BolC01g003380.2J	1	7	0.6
BolC05g000240.2J	0	4	0.5
BolC07g044390.2J	1	7	0.8
BolC08g017890.2J	0	7	0.5
BolC04g041490.2J	0	4	0.5
BolC08g037560.2J	0	7	0.6
BolC09g024540.2J	0	8	0.5
BolC06g044870.2J	0	5	0.5
BolC01g010140.2J	0	4	0.5
BolC09g009670.2J	0	7	0.5
BolC09g029190.2J	0	7	0.6
BolC07g026860.2J	0	7	0.6
BolC02g031220.2J	0	4	0.5
BolC02g009430.2J	0	4	0.5
BolC04g012770.2J	0	7	0.7
BolC07g059520.2J	1	7	0.6
BolC04g012950.2J	1	7	0.6
BolC02g046620.2J	0	7	0.6
BolC06g040990.2J	1	7	0.7
BolC04g014130.2J	0	3	0.6
BolC07g051390.2J	0	4	0.5
BolC03g042770.2J	1	4	0.5
BolC05g057340.2J	0	4	0.5
BolC04g030850.2J	0	7	0.6
BolC04g040220.2J	0	7	0.5
BolC03g084160.2J	0	4	0.5
BolC05g048400.2J	0	8	0.5
BolC05g013680.2J	0	7	0.7
BolC05g002870.2J	0	7	0.6
BolC05g045600.2J	0	7	0.7
BolC05g049970.2J	0	7	0.5
BolC02g048550.2J	0	7	0.5
BolC07g029420.2J	1	4	0.6
BolC04g068410.2J	0	4	0.5
BolC09g008500.2J	1	7	0.6
BolC03g022000.2J	0	4	0.5
BolC06g044130.2J	0	4	0.6
BolC06g014400.2J	0	7	0.6
BolC05g028390.2J	0	1	0.5
BolC01g047140.2J	0	7	0.8
BolC09g015440.2J	0	1	0.6
BolC08g019160.2J	0	7	0.6
BolC01g012860.2J	0	4	0.5
BolC09g063900.2J	1	8	0.5
BolC04g042950.2J	0	7	0.6
BolC04g059630.2J	0	7	0.7
BolC06g022840.2J	1	7	0.5
BolC03g027090.2J	1	7	0.7
BolC03g037990.2J	0	7	0.5
BolC07g036360.2J	0	7	0.7
BolC01g012780.2J	0	5	0.5
BolC06g050210.2J	0	7	0.5
BolC02g043560.2J	0	8	0.5
BolC01g014720.2J	1	7	0.5
BolC07g024500.2J	0	4	0.5
BolC09g037380.2J	1	3	0.6
BolC02g057100.2J	0	7	0.7
BolC04g014940.2J	0	7	0.7
BolC04g004590.2J	0	6	0.6
BolC06g044600.2J	0	7	0.5
BolC08g032760.2J	1	4	0.5
BolC09g004000.2J	0	4	0.5
BolC05g042190.2J	0	7	0.7
BolC02g051630.2J	1	6	0.5
BolC03g028710.2J	0	7	0.5
BolC04g003430.2J	0	7	0.5
BolC02g023280.2J	0	7	0.6
BolC04g016570.2J	0	7	0.6
BolC09g010670.2J	0	7	0.6
BolC05g050050.2J	0	4	0.5
BolC09g067190.2J	0	2	0.5
BolC02g029320.2J	0	7	0.5
BolC01g016400.2J	0	4	0.6
BolC04g015570.2J	0	7	0.6
BolC06g036370.2J	0	4	0.5
BolC07g038720.2J	1	6	0.6
BolC01g010000.2J	1	2	0.5
BolC09g049100.2J	0	7	0.5
BolC06g004870.2J	0	4	0.5
BolC04g004330.2J	0	7	0.8
BolC05g028290.2J	0	4	0.5
BolC03g044020.2J	0	8	0.5
BolC03g007340.2J	0	1	0.6
BolC05g001480.2J	0	4	0.5
BolC03g011730.2J	0	7	0.5
BolC01g040750.2J	0	7	0.7
BolC02g010750.2J	0	7	0.8
BolC09g044650.2J	0	7	0.5
BolC05g018600.2J	0	4	0.5
BolC09g025380.2J	0	4	0.5
BolC04g017450.2J	0	4	0.5
BolC01g019500.2J	0	4	0.5
BolC03g023630.2J	0	7	0.6
BolC09g052150.2J	0	4	0.6
BolC07g043440.2J	0	4	0.5
BolC02g010840.2J	1	3	0.5
BolC02g014790.2J	0	4	0.6
BolC03g001640.2J	0	7	0.6
BolC05g007530.2J	1	7	0.5
BolC01g000490.2J	1	7	0.5
BolC03g026040.2J	0	7	0.6
BolC07g032990.2J	1	7	0.7
BolC04g000560.2J	1	9	0.6
BolC01g037090.2J	0	6	0.5
BolC08g039010.2J	0	7	0.5
BolC04g015660.2J	0	7	0.6
BolC08g031920.2J	1	7	0.7
BolC09g011750.2J	0	7	0.6
BolC01g037680.2J	0	7	0.6
BolC08g035190.2J	1	7	0.8
BolC02g059620.2J	0	7	0.7
BolC07g040660.2J	1	7	0.7
BolC06g048040.2J	0	7	0.7
BolC05g044910.2J	1	7	0.6
BolC02g057490.2J	1	7	0.5
BolC05g055640.2J	1	7	0.5
BolC02g019310.2J	1	6	0.5
BolC07g046920.2J	1	7	0.6
BolC08g032500.2J	0	4	0.5
BolC04g023440.2J	0	7	0.5
BolC07g013690.2J	0	7	0.6
BolC07g053550.2J	0	4	0.5
BolC07g001670.2J	0	1	0.5
BolC05g062430.2J	1	8	0.6
BolC08g028590.2J	0	4	0.5
BolC09g066950.2J	0	2	0.5
BolC03g039150.2J	0	7	0.5
BolC06g027880.2J	0	7	0.7
BolC02g012260.2J	1	6	1
BolC04g031890.2J	0	7	0.6
BolC02g057680.2J	0	7	0.6
BolC09g010210.2J	0	4	0.5
BolC04g004300.2J	0	7	0.7
BolC08g038280.2J	1	4	0.5
BolC02g013460.2J	0	1	0.5
BolC06g049100.2J	1	7	0.5
BolC04g013700.2J	0	1	0.6
BolC08g025230.2J	1	4	0.5
BolC08g059130.2J	0	7	0.7
BolC08g037500.2J	0	4	0.5
BolC05g049770.2J	0	6	0.5
BolC09g000180.2J	1	6	0.5
BolC08g030410.2J	0	7	0.6
BolC03g010170.2J	0	7	0.5
BolC05g062140.2J	0	4	0.5
BolC01g053640.2J	0	4	0.5
BolC06g020630.2J	1	7	0.8
BolC06g030900.2J	1	7	0.9
BolC02g004830.2J	0	7	0.8
BolC06g027410.2J	0	7	0.5
BolC05g059530.2J	0	7	0.6
BolC05g007210.2J	0	7	0.6
BolC06g048170.2J	0	7	0.8
BolC01g026680.2J	0	4	0.5
BolC05g058500.2J	0	7	0.7
BolC01g010750.2J	0	7	0.5
BolC09g055420.2J	1	9	0.5
BolC05g062190.2J	0	4	0.5
BolC03g030860.2J	0	7	0.5
BolC04g030170.2J	0	4	0.5
BolC05g006420.2J	0	4	0.5
BolC07g024810.2J	0	3	0.5
BolC07g038330.2J	1	4	0.5
BolC08g049510.2J	0	3	0.6
BolC09g000390.2J	1	7	0.7
BolC08g033500.2J	0	7	0.8
BolC09g059080.2J	1	6	0.5
BolC06g003640.2J	1	4	0.6
BolC02g033140.2J	0	7	0.5
BolC09g000150.2J	1	4	0.8
BolC02g017130.2J	0	4	0.5
BolC04g018640.2J	1	7	0.8
BolC04g042820.2J	0	7	0.5
BolC06g045850.2J	1	6	0.5
BolC03g051760.2J	0	7	0.6
BolC06g027570.2J	0	7	0.6
BolC03g067010.2J	0	7	0.6
BolC01g019670.2J	0	7	0.6
BolC06g035380.2J	1	6	0.6
BolC05g021750.2J	1	7	1
BolC08g004950.2J	0	7	0.6
BolC06g021720.2J	0	7	0.5
BolC01g019070.2J	1	7	0.8
BolC04g002070.2J	1	7	0.6
BolC06g037050.2J	1	7	0.7
BolC04g062880.2J	0	7	0.7
BolC05g021890.2J	0	8	0.5
BolC04g012530.2J	1	7	0.8
BolC04g051970.2J	1	9	0.5
BolC01g013150.2J	1	7	0.5
BolC03g012070.2J	1	7	0.8
BolC07g017890.2J	0	7	0.5
BolC09g036310.2J	0	7	0.5
BolC02g030630.2J	0	4	0.5
BolC08g041810.2J	1	7	0.5
BolC02g023240.2J	0	2	0.6
BolC04g060230.2J	0	7	0.6
BolC09g065080.2J	0	7	0.6
BolC07g056090.2J	1	9	0.5
BolC05g043350.2J	0	5	0.6
BolC02g004230.2J	1	7	0.6
BolC03g004940.2J	1	7	0.7
BolC08g044170.2J	0	7	0.7
BolC09g012480.2J	0	7	0.5
BolC02g003070.2J	1	4	0.5
BolC07g058700.2J	0	8	0.5
BolC03g029850.2J	0	4	0.5
BolC04g040690.2J	0	7	0.7
BolC03g012250.2J	0	7	0.5
BolC04g034470.2J	1	7	0.5
BolC08g012040.2J	0	4	0.5
BolC06g001410.2J	1	7	0.5
BolC04g043870.2J	0	7	0.5
BolC06g040070.2J	0	5	0.5
BolC05g014590.2J	0	3	0.5
BolC02g049840.2J	1	7	0.7
BolC07g059790.2J	0	1	0.5
BolC04g061500.2J	0	2	0.5
BolC01g020070.2J	0	7	0.5
BolC02g035970.2J	1	6	0.5
BolC09g005420.2J	0	7	0.7
BolC09g060080.2J	0	7	0.7
BolC08g056360.2J	0	8	0.5
BolC01g021330.2J	0	2	0.5
BolC01g013910.2J	0	7	0.8
BolC08g035410.2J	1	7	0.8
BolC08g041590.2J	0	1	0.5
BolC03g028740.2J	1	7	1
BolC09g005460.2J	0	7	0.6
BolC03g019390.2J	0	4	0.5
BolC07g003900.2J	1	7	0.5
BolC04g055120.2J	0	7	0.6
BolC03g011130.2J	0	4	0.5
BolC07g026780.2J	0	1	0.5
BolC04g061350.2J	1	8	0.5
BolC03g046240.2J	0	4	0.5
BolC04g008510.2J	0	4	0.5
BolC08g054410.2J	0	4	0.5
BolC03g071770.2J	0	7	0.5
BolC08g053220.2J	1	4	0.8
BolC04g013300.2J	0	7	0.6
BolC09g046340.2J	0	4	0.6
BolC03g026670.2J	0	4	0.7
BolC07g022770.2J	1	7	0.6
BolC02g029820.2J	0	7	0.7
BolC02g056590.2J	0	7	0.5
BolC05g030190.2J	0	4	0.5
BolC06g010030.2J	0	4	0.5
BolC06g040190.2J	0	4	0.5
BolC01g005280.2J	0	7	0.7
BolC07g017240.2J	0	7	0.6
BolC08g007340.2J	0	4	0.7
BolC03g017770.2J	1	7	0.7
BolC04g065600.2J	1	7	0.7
BolC08g055690.2J	0	7	0.6
BolC08g057080.2J	0	3	0.5
BolC07g042450.2J	0	1	0.5
BolC09g053140.2J	0	4	0.6
BolC06g050530.2J	1	4	0.5
BolC01g021210.2J	0	4	0.5
BolC04g008480.2J	0	6	0.5
BolC04g025590.2J	0	7	0.5
BolC03g042820.2J	0	7	0.6
BolC02g016240.2J	0	7	0.7
BolC02g061950.2J	0	4	0.5
BolC06g039330.2J	1	2	0.7
BolC09g006590.2J	1	4	0.5
BolC03g055710.2J	0	6	0.5
BolC05g012180.2J	1	3	0.5
BolC07g033300.2J	0	7	0.8
BolC06g045060.2J	0	7	0.7
BolC07g025060.2J	1	7	0.7
BolC01g004720.2J	0	7	0.6
BolC06g043820.2J	0	7	0.5
BolC03g051930.2J	1	7	0.6
BolC09g043710.2J	0	7	0.5
BolC01g047980.2J	0	7	0.5
BolC04g006360.2J	1	3	0.6
BolC08g013490.2J	0	7	0.8
BolC03g075280.2J	1	7	0.7
BolC07g033950.2J	0	7	0.8
BolC03g046730.2J	0	7	0.7
BolC01g057230.2J	1	4	0.7
BolC07g050920.2J	1	7	0.7
BolC03g033430.2J	0	7	0.7
BolC05g026110.2J	1	7	0.8
BolC08g006920.2J	1	7	0.6
BolC07g011250.2J	0	7	0.8
BolC01g001950.2J	0	8	0.5
BolC07g032310.2J	0	7	0.6
BolC01g050130.2J	0	4	0.5
BolC04g042720.2J	0	4	0.5
BolC07g027070.2J	0	4	0.6
BolC09g010370.2J	0	7	0.8
BolC07g057670.2J	1	7	0.7
BolC05g043480.2J	0	4	0.6
BolC02g013020.2J	0	8	0.5
BolC08g038360.2J	0	7	0.6
BolC04g016410.2J	0	7	0.7
BolC05g027390.2J	0	7	0.5
BolC04g064650.2J	1	6	0.5
BolC04g047760.2J	0	4	0.5
BolC08g020280.2J	0	1	0.5
BolC09g010450.2J	1	7	0.7
BolC09g060010.2J	0	7	0.5
BolC05g000130.2J	0	7	0.5
BolC01g005360.2J	0	7	0.5
BolC03g027700.2J	0	7	0.5
BolC01g050080.2J	0	7	0.6
BolC03g083370.2J	0	7	0.5
BolC03g004440.2J	0	6	0.5
BolC02g046230.2J	0	4	0.7
BolC01g053040.2J	0	7	0.6
BolC02g004120.2J	1	6	0.6
BolC07g044380.2J	1	7	0.7
BolC05g028460.2J	1	7	1
BolC05g028170.2J	0	1	0.5
BolC05g062030.2J	0	5	0.6
BolC01g010260.2J	0	7	0.7
BolC08g022610.2J	0	7	0.5
BolC08g038240.2J	0	7	0.6
BolC06g001650.2J	0	7	0.5
BolC07g037840.2J	0	7	0.6
BolC09g051740.2J	0	7	0.6
BolC09g065960.2J	0	7	0.6
BolC04g045570.2J	0	7	0.6
BolC09g045760.2J	0	4	0.6
BolC02g015530.2J	0	7	0.8
BolC06g025820.2J	1	7	0.5
BolC09g058900.2J	0	4	0.6
BolC08g012750.2J	0	8	0.5
BolC05g049280.2J	0	4	0.6
BolC08g041930.2J	1	1	0.6
BolC02g025130.2J	0	7	0.5
BolC07g014460.2J	1	7	0.5
BolC08g048980.2J	0	4	0.5
BolC02g001500.2J	1	7	0.6
BolC01g007160.2J	0	4	0.6
BolC08g019120.2J	0	1	0.5
BolC07g023540.2J	0	6	0.5
BolC08g022700.2J	0	4	0.7
BolC06g024630.2J	1	2	0.6
BolC07g017670.2J	1	2	0.5
BolC07g023780.2J	0	7	0.6
BolC09g051160.2J	0	4	0.5
BolC05g057460.2J	0	7	0.7
BolC04g067840.2J	0	7	0.5
BolC07g050150.2J	0	4	0.5
BolC06g037650.2J	0	6	0.5
BolC05g051240.2J	0	7	0.5
BolC08g054820.2J	0	4	0.5
BolC02g000570.2J	1	7	0.7
BolC06g040490.2J	1	7	0.8
BolC08g022970.2J	0	7	0.8
BolC05g026920.2J	0	7	0.6
BolC04g009210.2J	0	4	0.5
BolC03g003690.2J	0	4	0.5
BolC03g069510.2J	1	8	0.6
BolC02g031510.2J	1	7	0.8
BolC04g037810.2J	1	4	0.6
BolC03g083910.2J	0	7	0.6
BolC03g044340.2J	0	7	0.5
BolC09g012170.2J	0	4	0.6
BolC02g021100.2J	0	6	0.7
BolC09g061170.2J	1	7	0.6
BolC07g059300.2J	1	3	0.5
BolC05g038660.2J	0	4	0.5
BolC08g024320.2J	1	4	0.6
BolC06g020690.2J	0	4	0.6
BolC02g060880.2J	0	7	0.5
BolC08g038100.2J	0	4	0.5
BolC06g030780.2J	1	1	0.5
BolC06g029120.2J	0	7	0.7
BolC06g050760.2J	0	7	0.6
BolC04g062850.2J	1	7	0.5
BolC08g044020.2J	0	4	0.5
BolC03g010940.2J	0	7	0.6
BolC05g026010.2J	1	4	0.7
BolC02g039080.2J	0	4	0.5
BolC07g033330.2J	0	7	0.5
BolC09g046840.2J	0	4	0.5
BolC03g032980.2J	0	4	0.5
BolC07g013680.2J	0	7	0.5
BolC08g004560.2J	1	4	0.5
BolC03g019330.2J	0	4	0.5
BolC08g055060.2J	0	6	0.6
BolC09g016150.2J	0	5	0.5
BolC02g006560.2J	0	4	0.5
BolC03g043700.2J	1	7	0.8
BolC03g061570.2J	0	4	0.6
BolC08g006940.2J	1	7	0.7
BolC01g007130.2J	0	7	0.8
BolC06g037990.2J	0	7	0.5
BolC07g033510.2J	1	9	0.5
BolC01g014950.2J	0	7	0.5
BolC04g002750.2J	0	7	0.5
BolC03g064260.2J	1	9	0.5
BolC03g053460.2J	0	7	0.5
BolC05g051560.2J	0	7	0.6
BolC03g033810.2J	0	7	0.6
BolC09g006060.2J	1	3	0.5
BolC03g036260.2J	0	7	0.5
BolC06g048520.2J	0	7	0.8
BolC03g056120.2J	0	7	0.6
BolC05g000630.2J	0	8	0.5
BolC04g034640.2J	0	7	0.5
BolC09g054040.2J	1	8	0.5
BolC06g023150.2J	0	7	0.5
BolC05g016380.2J	0	4	0.5
BolC05g027880.2J	1	4	0.6
BolC04g020970.2J	0	4	0.5
BolC06g046880.2J	0	7	0.8
BolC06g017390.2J	0	4	0.6
BolC06g037480.2J	1	8	0.5
BolC05g047010.2J	0	7	0.5
BolC03g050510.2J	0	7	0.6
BolC09g020840.2J	0	7	0.5
BolC03g036720.2J	0	4	0.7
BolC03g057330.2J	0	7	0.6
BolC09g051720.2J	0	6	0.5
BolC03g031960.2J	0	7	0.8
BolC03g067020.2J	0	4	0.5
BolC06g039220.2J	0	4	0.5
BolC07g033480.2J	0	4	0.6
BolC03g034820.2J	0	4	0.5
BolC07g012700.2J	0	1	0.5
BolC07g047980.2J	0	2	0.5
BolC02g049640.2J	1	7	0.7
BolC02g010640.2J	0	7	0.5
BolC05g002320.2J	0	7	0.5
BolC06g043010.2J	0	7	0.7
BolC08g058440.2J	0	7	0.6
BolC04g019850.2J	0	7	0.5
BolC02g051270.2J	1	4	0.5
BolC02g051250.2J	0	7	0.6
BolC07g023800.2J	1	7	0.7
BolC05g014000.2J	0	4	0.5
BolC04g046830.2J	1	7	0.6
BolC03g035690.2J	0	5	0.6
BolC07g054270.2J	0	7	0.7
BolC04g014110.2J	0	2	0.5
BolC04g040260.2J	0	7	0.7
BolC09g019120.2J	0	4	0.5
BolC01g049990.2J	0	6	0.5
BolC09g068360.2J	0	7	0.5
BolC02g017110.2J	0	4	0.5
BolC09g039650.2J	0	7	0.5
BolC07g042800.2J	0	7	0.5
BolC04g010080.2J	1	7	0.5
BolC08g008200.2J	1	7	0.6
BolC05g021720.2J	0	7	0.7
BolC01g054210.2J	1	7	0.5
BolC08g034960.2J	0	1	0.5
BolC06g036850.2J	0	4	0.6
BolC03g035420.2J	1	7	0.7
BolC03g038890.2J	0	7	0.7
BolC05g055380.2J	0	3	0.5
BolC05g040390.2J	0	4	0.5
BolC05g054210.2J	0	4	0.5
BolC06g016780.2J	1	7	0.5
BolC08g009750.2J	0	1	0.5
BolC02g035470.2J	0	4	0.7
BolC05g024070.2J	1	3	0.5
BolC03g086420.2J	0	4	0.5
BolC04g048650.2J	1	7	0.5
BolC05g036450.2J	0	1	0.5
BolC06g046640.2J	1	6	0.6
BolC09g068510.2J	0	7	0.5
BolC03g034680.2J	0	7	0.6
BolC01g011180.2J	0	6	0.5
BolC04g021640.2J	0	7	0.8
BolC06g036460.2J	0	7	0.5
BolC07g028200.2J	0	5	0.5
BolC01g011350.2J	0	7	0.5
BolC08g049570.2J	0	4	0.5
BolC02g026420.2J	1	7	0.7
BolC06g041080.2J	1	7	0.7
BolC06g021750.2J	0	7	0.7
BolC06g040890.2J	1	8	0.6
BolC09g047920.2J	0	1	0.5
BolC09g016610.2J	0	4	0.5
BolC09g018020.2J	0	4	0.5
BolC05g021030.2J	0	4	0.5
BolC05g038480.2J	0	4	0.5
BolC07g012000.2J	0	3	0.5
BolC09g058040.2J	0	7	0.5
BolC01g006120.2J	1	1	0.5
BolC08g027960.2J	0	7	0.5
BolC03g008830.2J	0	7	0.5
BolC05g060480.2J	0	2	0.6
BolC06g021730.2J	0	4	0.6
BolC07g030600.2J	0	7	0.5
BolC03g055130.2J	1	7	0.8
BolC03g035220.2J	0	7	0.5
BolC03g019370.2J	0	4	0.5
BolC03g014920.2J	0	7	0.7
BolC05g055040.2J	0	4	0.6
BolC02g022100.2J	1	6	0.5
BolC09g021960.2J	0	4	0.5
BolC03g042840.2J	0	7	0.5
BolC09g003890.2J	1	6	0.6
BolC05g015570.2J	1	7	0.6
BolC04g020410.2J	0	4	0.6
BolC04g014120.2J	0	4	0.5
BolC08g004660.2J	0	7	0.6
BolC08g060680.2J	0	4	0.6
BolC06g020100.2J	0	7	0.5
BolC07g042920.2J	0	4	0.5
BolC08g031370.2J	0	8	0.5
BolC01g006280.2J	0	7	0.7
BolC06g046170.2J	0	4	0.5
BolC09g054510.2J	0	4	0.8
BolC06g032130.2J	0	4	0.5
BolC03g015430.2J	0	4	0.5
BolC01g056800.2J	0	4	0.5
BolC03g057550.2J	0	1	0.5
BolC08g038840.2J	0	4	0.6
BolC03g072230.2J	1	7	0.7
BolC03g073550.2J	0	4	0.5
BolC01g054100.2J	1	7	0.6
BolC03g063880.2J	0	7	0.6
BolC04g057530.2J	0	7	0.6
BolC09g049700.2J	1	7	1
BolC08g042790.2J	0	4	0.5
BolC06g049880.2J	0	2	0.6
BolC02g062770.2J	1	7	0.7
BolC07g033490.2J	0	4	0.5
BolC05g007900.2J	0	4	0.5
BolC05g051180.2J	0	4	0.5
BolC04g016670.2J	0	7	0.5
BolC08g039190.2J	0	4	0.5
BolC04g062540.2J	0	7	0.5
BolC07g028870.2J	0	7	0.6
BolC09g045640.2J	0	7	0.7
BolC03g007180.2J	0	7	0.5
BolC08g034320.2J	0	4	0.5
BolC04g065100.2J	0	7	0.8
BolC08g002510.2J	0	4	0.5
BolC09g030750.2J	0	7	0.7
BolC06g026270.2J	0	4	0.5
BolC06g026130.2J	1	7	0.5
BolC04g067980.2J	1	9	0.5
BolC06g040480.2J	1	3	0.5
BolC09g059730.2J	0	7	0.6
BolC05g013480.2J	0	4	0.5
BolC08g057410.2J	0	7	0.5
BolC04g060720.2J	0	7	0.6
BolC06g039710.2J	0	7	0.8
BolC09g003600.2J	0	7	0.6
BolC05g062610.2J	0	7	0.8
BolC03g085880.2J	0	7	0.6
BolC02g061870.2J	0	7	0.6
BolC03g051740.2J	0	1	0.5
BolC03g011240.2J	0	7	0.5
BolC05g038980.2J	0	7	0.7
BolC06g040930.2J	1	7	0.7
BolC04g003950.2J	1	7	0.6
BolC05g059990.2J	0	2	0.6
BolC02g006270.2J	0	7	0.6
BolC01g023460.2J	0	7	0.5
BolC05g050820.2J	0	8	0.6
BolC05g000620.2J	0	7	0.6
BolC06g043830.2J	0	7	0.5
BolC06g012890.2J	0	4	0.5
BolC06g047200.2J	0	6	0.5
BolC06g046910.2J	0	4	0.5
BolC04g020240.2J	0	4	0.5
BolC04g041440.2J	0	4	0.6
BolC02g006810.2J	1	7	0.5
BolC03g074220.2J	0	7	0.5
BolC04g059640.2J	0	4	0.5
BolC08g034480.2J	0	7	0.5
BolC09g004700.2J	0	4	0.6
BolC04g060650.2J	0	4	0.5
BolC02g053590.2J	0	4	0.5
BolC04g049180.2J	0	1	0.5
BolC03g072260.2J	0	4	0.5
BolC08g000380.2J	0	4	0.5
BolC05g024000.2J	0	1	0.5
BolC08g059950.2J	0	7	0.7
BolC03g060860.2J	0	4	0.5
BolC06g046260.2J	0	4	0.5
BolC07g034690.2J	0	7	0.5
BolC09g064740.2J	0	7	0.7
BolC07g056250.2J	0	6	0.7
BolC07g052220.2J	0	4	0.5
BolC01g033040.2J	0	4	0.5
BolC04g016040.2J	0	3	0.5
BolC03g023380.2J	0	4	0.5
BolC04g022470.2J	0	7	0.7
BolC07g028680.2J	0	4	0.5
BolC01g020930.2J	0	4	0.5
BolC04g015730.2J	0	7	0.8
BolC03g080630.2J	0	4	0.5
BolC05g051060.2J	0	6	0.8
BolC05g042490.2J	1	7	0.5
BolC01g019170.2J	0	7	0.7
BolC03g006710.2J	0	4	0.6
BolC06g038910.2J	0	4	0.5
BolC04g035020.2J	0	7	0.7
BolC07g013760.2J	0	4	0.5
BolC08g010620.2J	1	3	0.5
BolC01g020300.2J	0	7	0.7
BolC02g048380.2J	0	7	0.8
BolC04g058170.2J	0	7	0.6
BolC08g028730.2J	0	7	0.6
BolC03g007470.2J	1	7	0.7
BolC09g058090.2J	0	8	0.7
BolC09g042880.2J	0	7	0.8
BolC03g011650.2J	0	7	0.5
BolC05g030390.2J	0	7	0.8
BolC05g054540.2J	0	4	0.5
BolC05g039580.2J	1	7	0.6
BolC03g070820.2J	0	4	0.6
BolC05g061160.2J	0	7	0.7
BolC03g018990.2J	0	1	0.5
BolC09g002430.2J	0	7	0.6
BolC01g039110.2J	0	7	0.8
BolC05g029450.2J	0	4	0.5
BolC07g023490.2J	0	7	0.7
BolC07g024230.2J	0	7	0.7
BolC05g002860.2J	0	7	0.5
BolC03g075800.2J	0	7	0.6
BolC03g012730.2J	0	4	0.6
BolC03g017690.2J	0	2	0.7
BolC06g039810.2J	0	4	0.6
BolC03g024950.2J	1	6	0.5
BolC05g050520.2J	0	4	0.5
BolC05g033950.2J	0	7	0.6
BolC09g042830.2J	0	4	0.6
BolC07g037780.2J	0	7	0.6
BolC06g049200.2J	0	4	0.6
BolC03g017080.2J	1	7	0.5
BolC08g019410.2J	0	4	0.5
BolC01g023280.2J	0	7	0.8
BolC04g067460.2J	0	7	0.7
BolC06g017960.2J	0	4	0.5
BolC09g022760.2J	0	4	0.5
BolC06g048960.2J	1	7	0.5
BolC03g016630.2J	0	7	0.5
BolC01g016790.2J	0	3	0.5
BolC04g041480.2J	0	7	0.6
BolC08g026230.2J	0	7	0.7
BolC03g082530.2J	0	7	0.7
BolC03g077590.2J	0	7	0.5
BolC09g009500.2J	0	7	0.5
BolC02g005310.2J	1	7	0.5
BolC04g053590.2J	0	4	0.5
BolC09g030050.2J	0	4	0.6
BolC04g048530.2J	0	7	0.5
BolC09g021550.2J	0	4	0.6
BolC07g003940.2J	0	7	0.8
BolC04g002190.2J	1	9	0.5
BolC04g001970.2J	0	4	0.6
BolC09g064830.2J	0	4	0.5
BolC04g050910.2J	0	7	0.6
BolC01g015320.2J	0	7	0.8
BolC09g027180.2J	0	4	0.5
BolC05g035280.2J	0	7	0.6
BolC03g009720.2J	0	7	0.6
BolC03g036120.2J	0	7	0.5
BolC09g064000.2J	0	8	0.6
BolC09g044430.2J	0	7	0.8
BolC03g062590.2J	0	7	0.5
BolC03g031810.2J	0	4	0.5
BolC06g001010.2J	0	6	0.5
BolC02g051310.2J	0	8	0.5
BolC03g049330.2J	0	1	0.5
BolC06g006780.2J	0	4	0.5
BolC09g061410.2J	0	7	0.6
BolC06g036940.2J	0	7	0.6
BolC03g031940.2J	0	7	0.6
BolC08g056830.2J	0	4	0.6
BolC04g055310.2J	0	5	0.5
BolC06g027440.2J	0	3	0.6
BolC03g053370.2J	0	4	0.5
BolC07g016740.2J	0	4	0.7
BolC02g008790.2J	0	4	0.7
BolC09g016950.2J	0	7	0.8
BolC05g026040.2J	0	7	0.5
BolC08g058450.2J	0	7	0.7
BolC05g042170.2J	0	4	0.5
BolC05g037870.2J	1	4	0.5
BolC06g041860.2J	0	7	0.7
BolC08g017220.2J	0	4	0.5
BolC08g002330.2J	0	2	0.6
BolC08g046000.2J	0	4	0.5
BolC07g042820.2J	0	7	0.7
BolC09g020000.2J	0	4	0.5
BolC06g022430.2J	0	7	0.7
BolC02g021530.2J	0	3	0.5
BolC05g002580.2J	0	4	0.6
BolC04g000910.2J	1	7	0.6
BolC02g060900.2J	0	7	0.6
BolC09g002080.2J	0	7	0.6
BolC02g052730.2J	0	8	0.7
BolC02g026590.2J	1	7	0.7
BolC05g009780.2J	0	7	0.5
BolC02g008760.2J	0	4	0.5
BolC06g008550.2J	0	7	0.5
BolC09g018360.2J	0	7	0.6
BolC09g000220.2J	0	5	0.5
BolC05g055780.2J	0	7	0.7
BolC05g059870.2J	0	7	0.6
BolC05g001650.2J	0	7	0.5
BolC06g045920.2J	0	4	0.5
BolC08g033760.2J	0	3	0.5
BolC09g035410.2J	0	5	0.5
BolC08g033720.2J	1	6	0.5
BolC06g013710.2J	0	6	0.6
BolC05g002010.2J	0	4	0.5
BolC08g006730.2J	0	7	0.6
BolC08g037160.2J	0	7	0.7
BolC05g060940.2J	0	8	0.5
BolC05g006280.2J	0	4	0.5
BolC09g026340.2J	0	4	0.5
BolC05g002830.2J	0	7	0.7
BolC09g017340.2J	0	3	0.5
BolC03g008690.2J	0	7	0.5
BolC08g043020.2J	0	7	0.5
BolC04g001130.2J	0	4	0.5
BolC07g041430.2J	0	7	0.5
BolC01g001330.2J	0	7	0.8
BolC08g055820.2J	0	7	0.8
BolC04g063810.2J	0	4	0.5
BolC03g004610.2J	0	7	0.6
BolC06g050790.2J	0	7	0.6
BolC03g048250.2J	1	7	0.7
BolC04g059480.2J	0	7	0.8
BolC08g002070.2J	0	7	0.8
BolC01g027640.2J	0	7	0.6
BolC07g030390.2J	0	7	0.7
BolC04g009960.2J	0	4	0.6
BolC08g011080.2J	0	4	0.5
BolC01g041340.2J	0	1	0.5
BolC08g030550.2J	0	7	0.5
BolC07g042850.2J	0	4	0.5
BolC01g046130.2J	1	7	0.5
BolC07g046190.2J	0	7	0.5
BolC04g062860.2J	0	6	0.5
BolC06g034890.2J	1	7	0.9
BolC04g039600.2J	0	4	0.5
BolC02g005240.2J	1	4	0.6
BolC09g060480.2J	1	4	0.6
BolC02g002380.2J	0	4	0.6
BolC04g034210.2J	0	3	0.5
BolC02g002670.2J	0	7	0.5
BolC09g041510.2J	0	4	0.5
BolC02g026220.2J	0	7	0.5
BolC02g014710.2J	0	4	0.5
BolC02g057080.2J	0	7	0.5
BolC07g014350.2J	0	7	0.8
BolC06g022900.2J	0	4	0.5
BolC03g059830.2J	0	4	0.7
BolC02g007130.2J	0	8	0.5
BolC08g044350.2J	1	7	0.7
BolC04g062820.2J	0	7	0.8
BolC08g004180.2J	0	4	0.6
BolC02g005020.2J	0	7	0.6
BolC07g013830.2J	0	7	0.7
BolC07g041270.2J	0	6	0.5
BolC08g036060.2J	0	4	0.5
BolC01g032470.2J	0	4	0.5
BolC01g047740.2J	0	7	0.7
BolC03g020510.2J	0	7	0.5
BolC09g028850.2J	0	4	0.5
BolC01g012390.2J	0	7	0.6
BolC07g060640.2J	0	1	0.6
BolC07g005260.2J	0	1	0.5
BolC09g024050.2J	0	7	0.6
BolC09g062400.2J	0	7	0.8
BolC04g031280.2J	0	4	0.5
BolC05g004820.2J	0	4	0.5
BolC07g045230.2J	0	4	0.5
BolC08g001800.2J	0	7	0.7
BolC03g068610.2J	0	7	0.5
BolC06g027900.2J	0	7	0.5
BolC07g058670.2J	0	4	0.6
BolC09g060930.2J	0	7	0.6
BolC07g037450.2J	1	7	0.5
BolC03g032730.2J	0	7	0.5
BolC02g055390.2J	0	7	0.5
BolC06g032110.2J	0	4	0.5
BolC01g014150.2J	0	7	0.7
BolC07g029330.2J	1	3	0.5
BolC02g026860.2J	0	7	0.5
BolC07g039890.2J	0	7	0.7
BolC09g018100.2J	0	4	0.5
BolC09g009690.2J	1	4	0.6
BolC03g051660.2J	0	4	0.5
BolC05g023230.2J	0	4	0.5
BolC06g035950.2J	0	4	0.5
BolC03g074290.2J	0	3	0.6
BolC03g031150.2J	0	4	0.5
BolC03g070660.2J	0	7	0.5
BolC05g012060.2J	0	7	0.7
BolC02g001020.2J	0	5	0.6
BolC06g025440.2J	1	7	0.5
BolC06g017100.2J	0	4	0.5
BolC05g021390.2J	0	7	0.8
BolC09g008830.2J	0	7	0.6
BolC01g043420.2J	1	2	0.7
BolC09g008790.2J	0	7	0.6
BolC08g022640.2J	0	4	0.5
BolC02g006670.2J	1	7	0.5
BolC08g041990.2J	0	7	0.5
BolC03g039390.2J	0	7	0.6
BolC03g056800.2J	0	5	0.5
BolC04g002950.2J	1	9	0.6
BolC02g020700.2J	0	7	0.7
BolC07g022010.2J	0	5	0.6
BolC09g003180.2J	0	4	0.7
BolC04g001900.2J	0	4	0.6
BolC03g018440.2J	0	7	0.6
BolC01g010540.2J	0	4	0.6
BolC04g006220.2J	0	4	0.5
BolC09g053070.2J	0	7	0.5
BolC03g084310.2J	0	8	0.5
BolC03g013060.2J	0	4	0.5
BolC08g045340.2J	0	7	0.8
BolC01g002640.2J	0	7	0.7
BolC01g006520.2J	0	7	0.7
BolC01g018450.2J	0	4	0.5
BolC03g035010.2J	0	7	0.8
BolC01g008380.2J	0	7	0.7
BolC07g046400.2J	1	7	0.7
BolC03g022670.2J	0	7	0.5
BolC07g057770.2J	1	7	0.6
BolC08g022200.2J	0	7	0.6
BolC02g031040.2J	0	4	0.5
BolC01g048330.2J	0	4	0.5
BolC05g040640.2J	0	8	0.5
BolC09g045110.2J	0	1	0.5
BolC01g020250.2J	0	4	0.5
BolC01g028800.2J	0	3	0.5
BolC03g003230.2J	0	7	0.7
BolC01g027400.2J	0	4	0.6
BolC07g048820.2J	0	7	0.7
BolC03g074690.2J	0	7	0.5
BolC05g007700.2J	0	4	0.5
BolC01g010380.2J	1	7	0.5
BolC09g059560.2J	0	4	0.5
BolC01g030440.2J	0	3	0.5
BolC09g013570.2J	0	7	0.7
BolC08g017940.2J	0	7	0.5
BolC03g002810.2J	0	4	0.5
BolC04g062170.2J	0	4	0.5
BolC04g047360.2J	0	7	0.5
BolC02g001610.2J	0	7	0.5
BolC04g021380.2J	0	4	0.5
BolC03g071850.2J	0	7	0.7
BolC01g043900.2J	0	7	0.6
BolC08g009340.2J	0	1	0.5
BolC02g017720.2J	0	4	0.6
BolC04g008000.2J	0	7	0.8
BolC06g031230.2J	0	6	0.5
BolC09g048040.2J	0	6	0.5
BolC06g050340.2J	0	7	0.5
BolC09g001500.2J	0	1	0.6
BolC01g033300.2J	0	4	0.5
BolC08g047110.2J	0	7	0.6
BolC03g068630.2J	1	6	0.5
BolC08g025140.2J	1	4	0.5
BolC07g056100.2J	1	7	0.7
BolC09g001230.2J	1	7	0.5
BolC05g045180.2J	0	7	0.7
BolC05g015080.2J	0	7	0.6
BolC09g064960.2J	1	4	0.5
BolC05g053180.2J	0	7	0.5
BolC03g071830.2J	0	7	0.5
BolC03g070030.2J	1	1	0.6
BolC05g026440.2J	0	1	0.5
BolC08g059460.2J	0	7	0.8
BolC03g025270.2J	1	7	0.6
BolC08g057330.2J	1	7	0.5
BolC01g027000.2J	0	4	0.6
BolC07g026800.2J	0	4	0.5
BolC03g024650.2J	0	7	0.7
BolC08g027270.2J	0	7	0.5
BolC05g006400.2J	0	4	0.5
BolC07g020620.2J	0	5	0.5
BolC01g028530.2J	0	7	0.8
BolC02g048820.2J	0	4	0.5
BolC01g054800.2J	1	6	0.5
BolC03g048030.2J	0	7	0.5
BolC05g009970.2J	0	7	0.5
BolC08g036790.2J	0	4	0.5
BolC02g020580.2J	1	7	0.7
BolC03g004460.2J	0	7	0.5
BolC03g066970.2J	0	4	0.5
BolC03g066710.2J	0	4	0.5
BolC05g044050.2J	0	7	0.7
BolC02g031340.2J	0	8	0.5
BolC01g035970.2J	0	4	0.5
BolC01g048820.2J	0	7	0.5
BolC05g053700.2J	0	7	0.8
BolC07g060140.2J	1	7	0.6
BolC03g019610.2J	1	4	0.6
BolC03g030110.2J	0	7	0.8
BolC01g052490.2J	0	7	0.7
BolC03g076960.2J	0	4	0.5
BolC08g044610.2J	0	4	0.6
BolC02g044500.2J	0	3	0.5
BolC05g017000.2J	0	7	0.7
BolC09g067870.2J	0	4	0.6
BolC07g016520.2J	0	4	0.6
BolC04g027230.2J	0	4	0.5
BolC07g029950.2J	0	4	0.5
BolC04g068730.2J	0	4	0.5
BolC04g055960.2J	0	7	0.6
BolC01g010440.2J	0	4	0.5
BolC01g006770.2J	0	4	0.5
BolC06g028900.2J	0	4	0.5
BolC03g000840.2J	0	7	0.5
BolC05g030220.2J	0	4	0.5
BolC09g015290.2J	0	7	0.8
BolC01g023140.2J	1	7	0.7
BolC01g023980.2J	0	7	0.5
BolC08g044920.2J	0	4	0.5
BolC09g051880.2J	0	7	0.8
BolC02g012610.2J	0	2	1
BolC01g005210.2J	0	4	0.5
BolC04g009790.2J	0	1	0.5
BolC04g006100.2J	0	4	0.5
BolC07g023830.2J	0	4	0.5
BolC04g058200.2J	0	8	0.5
BolC03g001110.2J	0	7	0.5
BolC09g014750.2J	0	4	0.5
BolC06g025010.2J	0	4	0.5
BolC05g014790.2J	0	7	0.6
BolC09g067850.2J	0	7	0.7
BolC01g004030.2J	0	7	0.5
BolC08g052200.2J	0	7	0.5
BolC02g007890.2J	0	4	0.5
BolC05g002040.2J	0	4	0.5
BolC08g009510.2J	0	4	0.5
BolC03g017450.2J	0	4	0.5
BolC02g018940.2J	1	7	0.6
BolC02g036130.2J	0	4	0.5
BolC08g049250.2J	0	4	0.5
BolC07g022650.2J	0	4	0.5
BolC04g056070.2J	0	7	0.5
BolC08g012900.2J	0	4	0.5
BolC05g019170.2J	0	7	0.8
BolC05g017040.2J	0	4	0.5
BolC02g037670.2J	0	7	0.7
BolC05g013550.2J	0	7	0.6
BolC06g038870.2J	0	4	0.5
BolC09g015460.2J	1	7	0.7
BolC07g058810.2J	1	8	0.5
BolC08g002150.2J	1	4	0.6
BolC02g020550.2J	0	5	0.5
BolC08g027020.2J	0	4	0.6
BolC04g047000.2J	0	7	0.6
BolC08g046750.2J	0	7	0.7
BolC09g017950.2J	0	7	0.7
BolC07g004100.2J	0	8	0.5
BolC08g055330.2J	0	7	0.8
BolC01g022570.2J	0	7	0.6
BolC06g026540.2J	0	6	0.5
BolC05g053570.2J	0	4	0.5
BolC01g056220.2J	0	7	0.5
BolC01g010410.2J	0	4	0.6
BolC05g059030.2J	0	7	0.5
BolC07g044280.2J	1	4	0.6
BolC05g026420.2J	0	4	0.6
BolC03g002510.2J	0	4	0.5
BolC03g046590.2J	0	7	0.5
BolC03g080800.2J	1	6	1
BolC04g014680.2J	0	4	0.5
BolC06g047110.2J	0	7	0.7
BolC02g032590.2J	0	5	0.5
BolC02g015500.2J	0	4	0.5
BolC07g020930.2J	0	7	0.7
BolC04g061370.2J	0	7	0.5
BolC01g026880.2J	0	2	0.6
BolC06g044540.2J	0	4	0.5
BolC04g014260.2J	1	7	1
BolC07g044060.2J	0	6	0.7
BolC02g023780.2J	0	7	0.7
BolC02g006630.2J	0	4	0.6
BolC07g039730.2J	0	7	0.5
BolC04g050650.2J	0	7	0.5
BolC04g036310.2J	0	4	0.5
BolC02g050450.2J	1	7	0.8
BolC04g050770.2J	0	7	0.6
BolC08g061020.2J	0	4	0.5
BolC07g051730.2J	0	7	0.7
BolC04g035520.2J	0	4	0.5
BolC03g041800.2J	0	7	0.5
BolC03g040710.2J	0	7	0.5
BolC04g009200.2J	0	7	0.5
BolC06g002080.2J	1	1	0.6
BolC08g007530.2J	0	4	0.5
BolC04g060580.2J	0	7	0.6
BolC08g052450.2J	0	7	0.7
BolC09g052130.2J	0	7	0.6
BolC06g049530.2J	0	4	0.5
BolC05g030060.2J	0	7	0.5
BolC09g011840.2J	0	7	0.5
BolC05g042970.2J	0	1	0.5
BolC09g035440.2J	0	4	0.5
BolC02g028250.2J	0	7	0.5
BolC09g026140.2J	0	7	0.7
BolC02g002700.2J	1	7	0.5
BolC01g053770.2J	0	3	0.6
BolC08g042920.2J	0	7	0.7
BolC04g007030.2J	0	3	0.6
BolC01g013510.2J	0	7	0.5
BolC04g013570.2J	0	7	0.6
BolC08g005060.2J	0	4	0.5
BolC02g048670.2J	0	7	0.6
BolC04g051550.2J	0	4	0.5
BolC06g049680.2J	0	7	0.5
BolC05g018380.2J	0	7	0.6
BolC07g041350.2J	0	6	0.8
BolC05g007100.2J	0	4	0.6
BolC03g034610.2J	0	7	0.6
BolC08g057840.2J	0	4	0.6
BolC03g066680.2J	0	1	0.5
BolC08g041920.2J	0	1	0.5
BolC04g059650.2J	1	7	0.7
BolC03g010440.2J	0	4	0.5
BolC03g006560.2J	0	4	0.5
BolC05g055520.2J	0	7	0.8
BolC05g013150.2J	0	7	0.7
BolC01g041260.2J	0	1	0.5
BolC02g031560.2J	0	1	0.5
BolC04g057700.2J	0	7	0.6
BolC03g003140.2J	0	8	0.5
BolC01g008400.2J	0	4	0.5
[truncated: 5,646 more rows]

## Sheet: S8
Table S8. Gene interactions in the B.rapa gene regulatory network.
Source	Target	Weight
BraA09g050540.3.5C	BraA07g024030.3.5C	0.0416701
BraA07g024030.3.5C	BraA09g050540.3.5C	0.0378507
BraA09g015860.3.5C	BraA01g006130.3.5C	0.0375713
BraA09g035130.3.5C	BraA07g010400.3.5C	0.0371719
BraA09g015860.3.5C	BraA09g013390.3.5C	0.0370241
BraA09g015860.3.5C	BraA04g004560.3.5C	0.036935
BraA09g015860.3.5C	BraA09g009990.3.5C	0.0360544
BraA09g013390.3.5C	BraA01g040720.3.5C	0.0359885
BraA07g024030.3.5C	BraA05g002830.3.5C	0.0358671
BraA02g031170.3.5C	BraA01g039820.3.5C	0.0354805
BraA09g015860.3.5C	BraA03g045990.3.5C	0.0351072
BraA09g013390.3.5C	BraA09g015860.3.5C	0.0349564
BraA03g004830.3.5C	BraA04g010890.3.5C	0.0344269
BraA02g031170.3.5C	BraA01g019420.3.5C	0.034098
BraA09g015860.3.5C	BraA09g048330.3.5C	0.0340447
BraA09g015860.3.5C	BraA08g011630.3.5C	0.0339865
BraA03g004830.3.5C	BraA05g009150.3.5C	0.0339775
BraA09g015860.3.5C	BraA08g033720.3.5C	0.0336324
BraA02g031170.3.5C	BraA07g028560.3.5C	0.0330763
BraA06g019300.3.5C	BraA06g037990.3.5C	0.0328602
BraA09g015860.3.5C	BraA03g007360.3.5C	0.0327092
BraA02g031170.3.5C	BraA04g018250.3.5C	0.0327036
BraA10g026010.3.5C	BraA03g005490.3.5C	0.0326891
BraA03g004830.3.5C	BraA10g026710.3.5C	0.0326771
BraA02g031170.3.5C	BraA01g040720.3.5C	0.0326541
BraA09g062740.3.5C	BraA08g028230.3.5C	0.0325464
BraA09g015860.3.5C	BraA02g031170.3.5C	0.0324617
BraA09g015860.3.5C	BraA01g037820.3.5C	0.0323821
BraA09g015860.3.5C	BraA08g021140.3.5C	0.0322762
BraA09g015860.3.5C	BraA07g040890.3.5C	0.0320276
BraA02g008890.3.5C	BraA09g047170.3.5C	0.0317176
BraA04g031900.3.5C	BraA03g023750.3.5C	0.0316797
BraA02g015160.3.5C	BraA10g011810.3.5C	0.0315909
BraA02g031170.3.5C	BraA08g033720.3.5C	0.0315582
BraA02g031170.3.5C	BraA03g027100.3.5C	0.0315333
BraA09g015860.3.5C	BraA10g023460.3.5C	0.0313979
BraA06g028050.3.5C	BraA05g024870.3.5C	0.0313899
BraA02g026410.3.5C	BraA09g003200.3.5C	0.0313412
BraA09g015860.3.5C	BraA10g001380.3.5C	0.0313376
BraA03g009560.3.5C	BraA09g047170.3.5C	0.0313196
BraA02g031170.3.5C	BraA04g027660.3.5C	0.031307
BraA05g012560.3.5C	BraA08g000580.3.5C	0.0312265
BraA09g015860.3.5C	BraA09g001840.3.5C	0.0311901
BraA09g013390.3.5C	BraA06g014100.3.5C	0.031103
BraA10g011810.3.5C	BraA02g015160.3.5C	0.0310478
BraA09g023230.3.5C	BraA06g043000.3.5C	0.0309808
BraA02g031170.3.5C	BraA09g055100.3.5C	0.0308531
BraA07g039960.3.5C	BraA02g023450.3.5C	0.0308502
BraA07g032730.3.5C	BraA04g010900.3.5C	0.0308239
BraA05g002830.3.5C	BraA07g024030.3.5C	0.0307572
BraA09g015860.3.5C	BraA10g002270.3.5C	0.0307169
BraA09g015860.3.5C	BraA03g002440.3.5C	0.0306397
BraA02g008890.3.5C	BraA03g009560.3.5C	0.0305991
BraA09g015860.3.5C	BraA09g066910.3.5C	0.0305689
BraA03g026720.3.5C	BraA08g027050.3.5C	0.0305325
BraA09g015860.3.5C	BraA03g009050.3.5C	0.0304478
BraA10g026710.3.5C	BraA07g024330.3.5C	0.0304189
BraA09g050540.3.5C	BraA09g042470.3.5C	0.0303487
BraA09g050540.3.5C	BraA05g002830.3.5C	0.0303289
BraA03g062260.3.5C	BraA01g001210.3.5C	0.0303076
BraA09g015860.3.5C	BraA04g021180.3.5C	0.0302779
BraA02g031170.3.5C	BraA10g014420.3.5C	0.0302505
BraA02g031170.3.5C	BraA03g060810.3.5C	0.0302481
BraA09g015860.3.5C	BraA02g006080.3.5C	0.0302287
BraA09g013390.3.5C	BraA03g002440.3.5C	0.0301743
BraA09g013390.3.5C	BraA06g033750.3.5C	0.0301651
BraA09g044020.3.5C	BraA03g060140.3.5C	0.0301502
BraA05g030850.3.5C	BraA10g024450.3.5C	0.0300964
BraA09g013390.3.5C	BraA01g014550.3.5C	0.0300209
BraA09g015860.3.5C	BraA07g032240.3.5C	0.03001
BraA10g011810.3.5C	BraA07g026530.3.5C	0.0299714
BraA03g004830.3.5C	BraA02g027750.3.5C	0.0299143
BraA02g031170.3.5C	BraA02g027750.3.5C	0.0298742
BraA09g015860.3.5C	BraA08g006790.3.5C	0.029834
BraA02g015160.3.5C	BraA07g026530.3.5C	0.0298279
BraA09g015860.3.5C	BraA03g027100.3.5C	0.0297564
BraA03g004830.3.5C	BraA09g009590.3.5C	0.029735
BraA03g022340.3.5C	BraA01g043500.3.5C	0.0296921
BraA06g018130.3.5C	BraA09g050020.3.5C	0.0296457
BraA09g015860.3.5C	BraA06g014100.3.5C	0.0296211
BraA09g015860.3.5C	BraA09g025880.3.5C	0.029619
BraA02g031170.3.5C	BraA05g032520.3.5C	0.0296038
BraA09g015860.3.5C	BraA10g010480.3.5C	0.0296032
BraA03g004830.3.5C	BraA09g067830.3.5C	0.0296001
BraA09g015860.3.5C	BraA07g015910.3.5C	0.0295932
BraA08g026580.3.5C	BraA09g040540.3.5C	0.0295557
BraA09g015860.3.5C	BraA09g055100.3.5C	0.0295122
BraA09g015860.3.5C	BraA01g004750.3.5C	0.0294381
BraA01g021980.3.5C	BraA02g007060.3.5C	0.0293463
BraA09g015860.3.5C	BraA08g030220.3.5C	0.0293392
BraA09g013390.3.5C	BraA05g037520.3.5C	0.0293038
BraA02g008890.3.5C	BraA04g005910.3.5C	0.0292987
BraA09g015860.3.5C	BraA08g003430.3.5C	0.0292124
BraA09g015860.3.5C	BraA06g043800.3.5C	0.0291625
BraA09g015860.3.5C	BraA01g039820.3.5C	0.0291365
BraA03g004830.3.5C	BraA09g066910.3.5C	0.0290946
BraA09g015860.3.5C	BraA07g022950.3.5C	0.0290902
BraA09g015860.3.5C	BraA01g022480.3.5C	0.0290721
BraA09g015860.3.5C	BraA02g007060.3.5C	0.0290586
BraA09g013390.3.5C	BraA10g023460.3.5C	0.0290434
BraA07g010400.3.5C	BraA09g035130.3.5C	0.029035
BraA09g015860.3.5C	BraA06g033750.3.5C	0.0290148
BraA03g004830.3.5C	BraA01g009240.3.5C	0.0289603
BraA02g031170.3.5C	BraA08g011950.3.5C	0.028925
BraA09g015860.3.5C	BraA02g038160.3.5C	0.0289029
BraA09g013390.3.5C	BraA09g055100.3.5C	0.0288858
BraA08g027050.3.5C	BraA03g026720.3.5C	0.0288852
BraA02g006380.3.5C	BraA02g037630.3.5C	0.0288343
BraA09g015860.3.5C	BraA07g004690.3.5C	0.0288288
BraA09g015860.3.5C	BraA03g060810.3.5C	0.0288194
BraA10g011810.3.5C	BraA03g057950.3.5C	0.0288107
BraA09g015860.3.5C	BraA04g025160.3.5C	0.0288061
BraA09g062740.3.5C	BraA09g030070.3.5C	0.0288033
BraA09g015860.3.5C	BraA06g014310.3.5C	0.0288014
BraA09g013390.3.5C	BraA05g032520.3.5C	0.0287992
BraA02g031170.3.5C	BraA03g007360.3.5C	0.0287737
BraA09g013390.3.5C	BraA09g002400.3.5C	0.0287723
BraA02g031170.3.5C	BraA03g009050.3.5C	0.0287617
BraA02g031170.3.5C	BraA06g033750.3.5C	0.0287489
BraA02g031170.3.5C	BraA01g014550.3.5C	0.0287326
BraA09g062740.3.5C	BraA10g004660.3.5C	0.0287056
BraA01g008990.3.5C	BraAnng004570.3.5C	0.0286935
BraA09g013390.3.5C	BraA04g023190.3.5C	0.0286388
BraA02g031170.3.5C	BraA08g011630.3.5C	0.0286245
BraA06g028050.3.5C	BraA07g035190.3.5C	0.0285829
BraA05g002830.3.5C	BraA09g050540.3.5C	0.0285413
BraA09g015860.3.5C	BraA06g005790.3.5C	0.0285343
BraA09g013390.3.5C	BraA03g045990.3.5C	0.0285333
BraA09g013390.3.5C	BraA03g007360.3.5C	0.0285214
BraA09g015860.3.5C	BraA01g009240.3.5C	0.028516
BraA02g031170.3.5C	BraA08g015540.3.5C	0.0284899
BraA09g015860.3.5C	BraA04g027660.3.5C	0.0284683
BraA09g015860.3.5C	BraA02g001940.3.5C	0.0284479
BraA09g015860.3.5C	BraA01g001380.3.5C	0.0284199
BraA02g031170.3.5C	BraA06g014100.3.5C	0.0284182
BraA09g015860.3.5C	BraA06g019610.3.5C	0.0284079
BraA08g027050.3.5C	BraA09g016480.3.5C	0.0283573
BraA09g015860.3.5C	BraA08g011950.3.5C	0.0283559
BraA09g013390.3.5C	BraA10g001380.3.5C	0.028354
BraA09g013390.3.5C	BraA03g006010.3.5C	0.0283182
BraA09g062740.3.5C	BraA01g003050.3.5C	0.0282904
BraA02g031170.3.5C	BraA09g041180.3.5C	0.0282865
BraA06g019300.3.5C	BraA06g045380.3.5C	0.0282616
BraA02g026410.3.5C	BraA06g018130.3.5C	0.02826
BraA09g013390.3.5C	BraA02g031170.3.5C	0.0282087
BraA09g015860.3.5C	BraA01g009060.3.5C	0.0282042
BraA09g015860.3.5C	BraA01g019640.3.5C	0.0281631
BraA01g023520.3.5C	BraA04g020570.3.5C	0.028139
BraA09g015860.3.5C	BraA05g032520.3.5C	0.0281141
BraA09g015860.3.5C	BraA06g031510.3.5C	0.0280948
BraA03g007110.3.5C	BraA02g008890.3.5C	0.0280671
BraA09g015860.3.5C	BraA05g009150.3.5C	0.0280429
BraA03g007110.3.5C	BraA09g038840.3.5C	0.0280306
BraA05g034100.3.5C	BraA02g018960.3.5C	0.0279653
BraA03g004830.3.5C	BraA08g034460.3.5C	0.027965
BraA03g053920.3.5C	BraA01g016980.3.5C	0.0279331
BraA04g027150.3.5C	BraA05g008750.3.5C	0.0278828
BraA06g030010.3.5C	BraA02g047100.3.5C	0.0278417
BraA03g004830.3.5C	BraA05g040430.3.5C	0.0278293
BraA09g015860.3.5C	BraA07g024330.3.5C	0.0278186
BraA06g018130.3.5C	BraA07g018250.3.5C	0.0277989
BraA09g015860.3.5C	BraA01g014550.3.5C	0.0277913
BraA09g008850.3.5C	BraA02g047100.3.5C	0.0277621
BraA07g012040.3.5C	BraA05g028620.3.5C	0.0277497
BraA03g004830.3.5C	BraA01g009060.3.5C	0.0277031
BraA09g015860.3.5C	BraA09g035220.3.5C	0.0276943
BraA02g031170.3.5C	BraA08g022330.3.5C	0.027676
BraA09g013390.3.5C	BraA10g002270.3.5C	0.0276549
BraA09g013390.3.5C	BraA06g028170.3.5C	0.0276529
BraA09g013390.3.5C	BraA08g011630.3.5C	0.0276297
BraA06g019300.3.5C	BraA09g006720.3.5C	0.0276074
BraA09g013390.3.5C	BraA02g007060.3.5C	0.027582
BraA09g013390.3.5C	BraA09g066910.3.5C	0.0275546
BraA09g015860.3.5C	BraA09g041180.3.5C	0.0275061
BraA09g015860.3.5C	BraA01g004820.3.5C	0.0274826
BraA03g037230.3.5C	BraA05g033130.3.5C	0.027465
BraA09g013390.3.5C	BraA09g009310.3.5C	0.0274642
BraA09g001110.3.5C	BraA06g001450.3.5C	0.027462
BraA07g012040.3.5C	BraA03g008010.3.5C	0.0274451
BraA03g004830.3.5C	BraA09g041180.3.5C	0.0273671
BraA03g009560.3.5C	BraA09g038840.3.5C	0.0273297
BraA06g019300.3.5C	BraA05g015680.3.5C	0.0273094
BraA02g031170.3.5C	BraA01g037820.3.5C	0.0272905
BraA09g015860.3.5C	BraA06g027220.3.5C	0.0272617
BraA09g062740.3.5C	BraA10g032080.3.5C	0.0272597
BraA09g062740.3.5C	BraA09g019060.3.5C	0.0272517
BraA03g004830.3.5C	BraA09g058910.3.5C	0.0272408
BraA09g013390.3.5C	BraA06g035410.3.5C	0.027235
BraA09g013390.3.5C	BraA10g014420.3.5C	0.0272254
BraA05g034100.3.5C	BraA05g003110.3.5C	0.0272231
BraA09g016480.3.5C	BraA08g027050.3.5C	0.0272211
BraA09g015860.3.5C	BraA04g003810.3.5C	0.0271981
BraA09g015860.3.5C	BraA09g047290.3.5C	0.0271963
BraA09g015860.3.5C	BraA04g010890.3.5C	0.027191
BraA09g026390.3.5C	BraA02g004940.3.5C	0.0271851
BraA02g031170.3.5C	BraA05g040430.3.5C	0.027164
BraA01g008990.3.5C	BraA02g007160.3.5C	0.0271639
BraA09g013390.3.5C	BraA09g021470.3.5C	0.0271544
BraA02g015160.3.5C	BraA09g032370.3.5C	0.0271444
BraA09g015860.3.5C	BraA08g034460.3.5C	0.0271269
BraA09g013390.3.5C	BraA08g030220.3.5C	0.0271105
BraA09g015860.3.5C	BraA10g014420.3.5C	0.0271023
BraA01g045260.3.5C	BraA04g013090.3.5C	0.0270778
BraA09g015860.3.5C	BraA01g045030.3.5C	0.0270735
BraA03g023750.3.5C	BraA04g031900.3.5C	0.0270548
BraA09g015860.3.5C	BraA06g012570.3.5C	0.0270238
BraA01g008990.3.5C	BraA08g024360.3.5C	0.0270052
BraA02g031170.3.5C	BraA02g001940.3.5C	0.0269904
BraA09g015860.3.5C	BraA09g058910.3.5C	0.0269745
BraA02g031170.3.5C	BraA09g048330.3.5C	0.0269698
BraA09g015860.3.5C	BraA06g044420.3.5C	0.0269238
BraA03g004830.3.5C	BraA01g022700.3.5C	0.0269015
BraA05g008750.3.5C	BraA04g027150.3.5C	0.0268853
BraA02g031170.3.5C	BraA09g015860.3.5C	0.0268513
BraA03g004830.3.5C	BraA06g014310.3.5C	0.0268378
BraA10g026710.3.5C	BraA03g057970.3.5C	0.026835
BraA06g018130.3.5C	BraA07g036590.3.5C	0.026829
BraA09g015860.3.5C	BraA02g013610.3.5C	0.0268279
BraA06g010580.3.5C	BraA07g022070.3.5C	0.026819
BraA01g021980.3.5C	BraA03g029100.3.5C	0.0268137
BraA02g037960.3.5C	BraA06g040190.3.5C	0.0267786
BraA05g030850.3.5C	BraA07g014560.3.5C	0.0267713
BraA06g028050.3.5C	BraA05g027740.3.5C	0.0267503
BraA09g062740.3.5C	BraA10g008230.3.5C	0.0267454
BraA09g015860.3.5C	BraA05g035290.3.5C	0.0267073
BraA04g027150.3.5C	BraA06g035770.3.5C	0.0266949
BraA01g023520.3.5C	BraA01g007920.3.5C	0.0266911
BraA02g031170.3.5C	BraA09g047290.3.5C	0.0266897
BraA02g031170.3.5C	BraA05g037520.3.5C	0.0266517
BraA05g010300.3.5C	BraA04g025970.3.5C	0.0266494
BraA09g013390.3.5C	BraA06g042550.3.5C	0.0266061
BraA02g031170.3.5C	BraA04g021180.3.5C	0.0266022
BraA09g013390.3.5C	BraA03g027100.3.5C	0.0265996
BraA09g035130.3.5C	BraA01g008500.3.5C	0.0265891
BraA03g022340.3.5C	BraA09g050540.3.5C	0.026571
BraA09g015860.3.5C	BraA08g015540.3.5C	0.0265645
BraA09g015860.3.5C	BraA03g030810.3.5C	0.0265512
BraA02g036890.3.5C	BraA05g043560.3.5C	0.0265486
BraA03g004830.3.5C	BraA09g063410.3.5C	0.0265428
BraA09g035130.3.5C	BraA05g003110.3.5C	0.0265148
BraA02g031170.3.5C	BraA01g045030.3.5C	0.0265046
BraA02g031170.3.5C	BraA06g014310.3.5C	0.0264979
BraA08g025220.3.5C	BraA06g022210.3.5C	0.0264728
BraA09g015860.3.5C	BraA01g012550.3.5C	0.0264634
BraA03g004830.3.5C	BraA10g010480.3.5C	0.0264436
BraA03g009560.3.5C	BraA04g005910.3.5C	0.0263947
BraA02g006380.3.5C	BraA05g040230.3.5C	0.0263946
BraA09g013390.3.5C	BraA10g014100.3.5C	0.0263754
BraA03g007110.3.5C	BraA03g009560.3.5C	0.0263717
BraA09g015860.3.5C	BraA08g017770.3.5C	0.0263383
BraA03g004830.3.5C	BraA05g010830.3.5C	0.0263371
BraA07g012040.3.5C	BraA09g049350.3.5C	0.0263051
BraA09g013390.3.5C	BraA01g039820.3.5C	0.0262885
BraA03g004830.3.5C	BraA09g063280.3.5C	0.0262875
BraA02g031170.3.5C	BraA03g002440.3.5C	0.0262762
BraA03g004830.3.5C	BraA03g044420.3.5C	0.0262566
BraA09g038840.3.5C	BraA03g049460.3.5C	0.0262544
BraA09g015860.3.5C	BraA01g005250.3.5C	0.0262382
BraA03g004830.3.5C	BraA06g005790.3.5C	0.0261949
BraA09g013390.3.5C	BraA05g035290.3.5C	0.0261699
BraA06g019300.3.5C	BraA07g008130.3.5C	0.0261592
BraA03g004830.3.5C	BraA04g011220.3.5C	0.0261473
BraA09g001110.3.5C	BraA09g025570.3.5C	0.0261317
BraA06g010580.3.5C	BraA05g043560.3.5C	0.0261267
BraA09g015860.3.5C	BraA07g038110.3.5C	0.0261225
BraA01g008990.3.5C	BraA03g030830.3.5C	0.0261189
BraA01g008990.3.5C	BraA05g015300.3.5C	0.0261159
BraA02g031170.3.5C	BraA09g025580.3.5C	0.0261074
BraA02g031170.3.5C	BraA02g006080.3.5C	0.0261005
BraA09g013390.3.5C	BraA08g022330.3.5C	0.026093
BraA03g004830.3.5C	BraA01g011510.3.5C	0.0260893
BraA06g018130.3.5C	BraA03g059650.3.5C	0.0260822
BraA02g031170.3.5C	BraA06g043800.3.5C	0.0260708
BraA03g004830.3.5C	BraA06g026980.3.5C	0.0260542
BraA09g015860.3.5C	BraA03g042610.3.5C	0.0260526
BraA09g013390.3.5C	BraA05g027980.3.5C	0.0260505
BraA03g004830.3.5C	BraA09g009990.3.5C	0.0260472
BraA03g004830.3.5C	BraA04g025160.3.5C	0.0260463
BraA02g006380.3.5C	BraA04g001000.3.5C	0.0260407
BraA08g029610.3.5C	BraA08g029970.3.5C	0.0260024
BraA09g015860.3.5C	BraA09g021470.3.5C	0.025998
BraA01g008990.3.5C	BraA09g000700.3.5C	0.0259921
BraA05g008750.3.5C	BraA03g018920.3.5C	0.02599
BraA02g026410.3.5C	BraA03g028730.3.5C	0.0259812
BraA02g006380.3.5C	BraA06g022450.3.5C	0.0259804
BraA06g033600.3.5C	BraA09g006160.3.5C	0.0259748
BraA06g043000.3.5C	BraA09g023230.3.5C	0.0259664
BraA03g004830.3.5C	BraA04g018250.3.5C	0.0259468
BraA02g006380.3.5C	BraA01g015450.3.5C	0.0259385
BraA01g021980.3.5C	BraA04g023190.3.5C	0.0259238
BraA09g062740.3.5C	BraA10g032720.3.5C	0.0259107
BraA10g018510.3.5C	BraA09g041430.3.5C	0.0258951
BraA02g031170.3.5C	BraA09g001840.3.5C	0.0258865
BraA02g006380.3.5C	BraA10g023340.3.5C	0.0258303
BraA03g004830.3.5C	BraA01g017570.3.5C	0.0258264
BraA03g004830.3.5C	BraA10g001380.3.5C	0.0258078
BraA02g031170.3.5C	BraA02g038160.3.5C	0.025794
BraA03g004830.3.5C	BraA09g005260.3.5C	0.025777
BraA02g015160.3.5C	BraA03g057950.3.5C	0.0257331
BraA08g004060.3.5C	BraA03g037750.3.5C	0.0257295
BraA01g008990.3.5C	BraA07g022930.3.5C	0.0256715
BraA10g026710.3.5C	BraA03g004830.3.5C	0.0256468
BraA02g031170.3.5C	BraA01g004820.3.5C	0.0256443
BraA07g016660.3.5C	BraA08g028680.3.5C	0.025639
BraA09g015860.3.5C	BraA04g020300.3.5C	0.0256055
BraA02g026410.3.5C	BraA09g050020.3.5C	0.0256049
BraA09g013390.3.5C	BraA09g044870.3.5C	0.0255963
BraA03g004830.3.5C	BraA08g006790.3.5C	0.0255957
BraA03g004830.3.5C	BraA04g006080.3.5C	0.0255893
BraA03g004830.3.5C	BraA03g002440.3.5C	0.0255856
BraA09g013390.3.5C	BraA09g002260.3.5C	0.0255838
BraA02g031170.3.5C	BraA02g007060.3.5C	0.0255796
BraA09g062740.3.5C	BraA09g066190.3.5C	0.0255752
BraA09g015860.3.5C	BraA03g006010.3.5C	0.0255683
BraA09g015860.3.5C	BraA09g025580.3.5C	0.0255636
BraA09g013390.3.5C	BraA05g021430.3.5C	0.0255206
BraA09g038840.3.5C	BraA09g047170.3.5C	0.0255028
BraA06g028050.3.5C	BraA09g046940.3.5C	0.0254775
BraA03g004830.3.5C	BraA01g037820.3.5C	0.0254677
BraA04g030280.3.5C	BraA07g034910.3.5C	0.0254624
BraA06g033600.3.5C	BraA04g019450.3.5C	0.025447
BraA06g028050.3.5C	BraA05g010400.3.5C	0.0254295
BraA09g015860.3.5C	BraA01g022700.3.5C	0.0254286
BraA02g031170.3.5C	BraA07g015910.3.5C	0.0253961
BraA09g015860.3.5C	BraA05g021430.3.5C	0.0253909
BraA01g008990.3.5C	BraA10g001550.3.5C	0.0253883
BraA10g011810.3.5C	BraA09g032370.3.5C	0.0253815
BraA01g002890.3.5C	BraA03g060720.3.5C	0.0253732
BraA02g031170.3.5C	BraA01g008570.3.5C	0.025368
BraA09g015860.3.5C	BraA05g030900.3.5C	0.0253491
BraA09g015860.3.5C	BraA02g044760.3.5C	0.0253446
BraA02g023450.3.5C	BraA07g039960.3.5C	0.0253389
BraA09g015860.3.5C	BraA09g009310.3.5C	0.0253211
BraA09g013390.3.5C	BraA01g037820.3.5C	0.025318
BraA09g015860.3.5C	BraA09g046140.3.5C	0.0252995
BraA01g023520.3.5C	BraA09g058680.3.5C	0.0252893
BraA09g013390.3.5C	BraA01g006130.3.5C	0.0252739
BraA02g031170.3.5C	BraA08g017770.3.5C	0.0252722
BraA07g023280.3.5C	BraA02g002680.3.5C	0.0252646
BraA09g013390.3.5C	BraA02g013610.3.5C	0.0252582
BraA05g031410.3.5C	BraA09g022310.3.5C	0.0252576
BraA09g015860.3.5C	BraA04g028220.3.5C	0.0252456
BraA03g004830.3.5C	BraA03g057970.3.5C	0.025231
BraA02g006380.3.5C	BraA10g000600.3.5C	0.0252226
BraA02g031170.3.5C	BraA06g005790.3.5C	0.0252136
BraA02g031170.3.5C	BraA02g006960.3.5C	0.0252116
BraA02g031170.3.5C	BraA09g021470.3.5C	0.02521
BraA03g004830.3.5C	BraA07g004690.3.5C	0.0252094
BraA09g015860.3.5C	BraA01g034080.3.5C	0.0252072
BraA05g034100.3.5C	BraA03g051060.3.5C	0.0252009
BraA02g031170.3.5C	BraA05g011300.3.5C	0.0251952
BraA09g013390.3.5C	BraA05g009150.3.5C	0.0251833
BraA02g031170.3.5C	BraA08g034460.3.5C	0.0251697
BraA09g015860.3.5C	BraA04g008280.3.5C	0.0251579
BraA09g015860.3.5C	BraA04g018250.3.5C	0.0251571
BraA02g015160.3.5C	BraA10g002550.3.5C	0.0251318
BraA02g031170.3.5C	BraA09g050350.3.5C	0.0251144
BraA09g015860.3.5C	BraA06g022370.3.5C	0.025111
BraA09g015860.3.5C	BraA05g031110.3.5C	0.0250989
BraA05g009310.3.5C	BraA10g010480.3.5C	0.0250985
BraA09g062740.3.5C	BraA07g019760.3.5C	0.0250954
BraA06g002250.3.5C	BraA08g002290.3.5C	0.0250936
BraA09g015860.3.5C	BraA08g018400.3.5C	0.02509
BraA06g018130.3.5C	BraA06g013480.3.5C	0.0250888
BraA03g004830.3.5C	BraA06g027220.3.5C	0.0250768
BraA09g015860.3.5C	BraA06g029260.3.5C	0.0250699
BraA03g004830.3.5C	BraA03g060810.3.5C	0.0250691
BraA09g015860.3.5C	BraA01g019420.3.5C	0.0250605
BraA03g004830.3.5C	BraA08g030220.3.5C	0.0250399
BraA02g031170.3.5C	BraA04g023190.3.5C	0.0250367
BraA06g010580.3.5C	BraA05g040910.3.5C	0.0250351
BraA09g013390.3.5C	BraA08g011950.3.5C	0.0250345
BraA03g004830.3.5C	BraA01g006130.3.5C	0.0250331
BraA01g021980.3.5C	BraA08g016590.3.5C	0.0250323
BraA09g013390.3.5C	BraA07g022950.3.5C	0.0250256
BraA02g031170.3.5C	BraA08g030220.3.5C	0.0250163
BraA06g026150.3.5C	BraA03g012590.3.5C	0.0249572
BraA09g013390.3.5C	BraA06g014310.3.5C	0.0249269
BraA03g004830.3.5C	BraA06g022370.3.5C	0.0249184
BraA02g006380.3.5C	BraA03g024470.3.5C	0.0249127
BraA09g062740.3.5C	BraA03g064300.3.5C	0.0248945
BraA06g010580.3.5C	BraA09g044020.3.5C	0.0248744
BraA06g019300.3.5C	BraA06g020110.3.5C	0.0248738
BraA09g015860.3.5C	BraA09g057810.3.5C	0.0248534
BraA03g018920.3.5C	BraA04g027150.3.5C	0.024846
BraA01g008990.3.5C	BraA01g046020.3.5C	0.0248413
BraA09g015860.3.5C	BraA09g035910.3.5C	0.0248406
BraA06g010580.3.5C	BraA02g022150.3.5C	0.0248356
BraA09g038840.3.5C	BraA02g008890.3.5C	0.0248013
BraA09g036210.3.5C	BraA08g023790.3.5C	0.0247977
BraA08g025220.3.5C	BraA02g011160.3.5C	0.0247944
BraA09g062740.3.5C	BraA02g026330.3.5C	0.0247927
BraA02g031170.3.5C	BraA09g025880.3.5C	0.0247923
BraA09g013390.3.5C	BraA06g022370.3.5C	0.0247809
BraA01g021980.3.5C	BraA06g011570.3.5C	0.024764
BraA03g004830.3.5C	BraA03g039680.3.5C	0.0247376
BraA02g031170.3.5C	BraA07g040890.3.5C	0.0247157
BraA02g031170.3.5C	BraA06g037990.3.5C	0.0247142
BraA02g031170.3.5C	BraA07g041310.3.5C	0.0246995
BraA08g029610.3.5C	BraA07g019650.3.5C	0.0246962
BraA09g013390.3.5C	BraA02g006080.3.5C	0.0246911
BraA09g015860.3.5C	BraA01g008570.3.5C	0.0246893
BraA02g031170.3.5C	BraA05g031110.3.5C	0.0246846
BraA09g001110.3.5C	BraA07g034770.3.5C	0.0246804
BraA09g015860.3.5C	BraA06g020530.3.5C	0.0246789
BraA09g015860.3.5C	BraA04g021610.3.5C	0.0246383
BraA10g026710.3.5C	BraA01g022700.3.5C	0.0246357
BraA02g031170.3.5C	BraA05g035290.3.5C	0.0246236
BraA01g023520.3.5C	BraA08g031250.3.5C	0.0246109
BraA08g026590.3.5C	BraA02g006630.3.5C	0.0246089
BraA09g013390.3.5C	BraA05g031110.3.5C	0.0245874
BraA09g013390.3.5C	BraA08g021140.3.5C	0.0245576
BraA03g004830.3.5C	BraA06g031510.3.5C	0.0245434
BraA09g062740.3.5C	BraA07g015970.3.5C	0.0245409
BraA09g062740.3.5C	BraA09g000700.3.5C	0.024535
BraA05g030850.3.5C	BraA09g015720.3.5C	0.0245327
BraA09g015860.3.5C	BraA02g018130.3.5C	0.0245263
BraA05g031410.3.5C	BraA02g002650.3.5C	0.0245215
BraA05g009310.3.5C	BraA08g017330.3.5C	0.0245177
BraA05g033130.3.5C	BraA03g037230.3.5C	0.0245126
BraA01g008990.3.5C	BraA09g064770.3.5C	0.0244939
BraA06g039460.3.5C	BraA02g022150.3.5C	0.024487
BraA06g028050.3.5C	BraA01g016080.3.5C	0.0244767
BraA06g018130.3.5C	BraA06g026150.3.5C	0.0244754
BraA09g023230.3.5C	BraA09g055200.3.5C	0.0244635
BraA09g013390.3.5C	BraA09g009990.3.5C	0.0244625
BraA02g031170.3.5C	BraA05g012460.3.5C	0.0244609
BraA02g031170.3.5C	BraA06g031510.3.5C	0.0244569
BraA01g008990.3.5C	BraA05g008200.3.5C	0.0244567
BraA03g060720.3.5C	BraA01g002890.3.5C	0.0244344
BraA05g034100.3.5C	BraA07g017530.3.5C	0.0244326
BraA03g004830.3.5C	BraA10g017960.3.5C	0.0244237
BraA02g031170.3.5C	BraA08g023640.3.5C	0.0244154
BraA09g013390.3.5C	BraA09g001840.3.5C	0.0244132
BraA09g062740.3.5C	BraA03g047990.3.5C	0.0244087
BraA10g011810.3.5C	BraA03g055820.3.5C	0.0244023
BraA04g007820.3.5C	BraA06g009310.3.5C	0.0244005
BraA02g031170.3.5C	BraA01g008560.3.5C	0.0243905
BraA03g009560.3.5C	BraA03g007110.3.5C	0.0243859
BraA01g023520.3.5C	BraA07g039360.3.5C	0.0243725
BraA09g015860.3.5C	BraA03g002880.3.5C	0.0243714
BraA01g023520.3.5C	BraA06g026150.3.5C	0.0243671
BraA01g008990.3.5C	BraA07g040550.3.5C	0.0243657
BraA01g021980.3.5C	BraA05g031110.3.5C	0.0243571
BraA03g062230.3.5C	BraA09g045930.3.5C	0.0243427
BraA02g015160.3.5C	BraA01g008510.3.5C	0.0243377
BraA03g004830.3.5C	BraA09g048330.3.5C	0.0243302
BraA03g004830.3.5C	BraA09g035220.3.5C	0.0243256
BraA01g008990.3.5C	BraA01g017400.3.5C	0.0243236
BraA02g015160.3.5C	BraA03g059790.3.5C	0.0243169
BraA01g021980.3.5C	BraA08g023640.3.5C	0.0243065
BraA06g019300.3.5C	BraA07g017370.3.5C	0.0242975
BraA07g012040.3.5C	BraA04g004020.3.5C	0.0242888
BraA05g030540.3.5C	BraA03g038700.3.5C	0.0242888
BraA09g015860.3.5C	BraA04g010730.3.5C	0.0242823
BraA01g008990.3.5C	BraA03g039860.3.5C	0.024267
BraA09g023230.3.5C	BraA01g008510.3.5C	0.0242663
BraA02g031170.3.5C	BraA04g003810.3.5C	0.0242619
BraA09g013280.3.5C	BraA03g052230.3.5C	0.0242585
BraA06g019300.3.5C	BraA07g012350.3.5C	0.0242536
BraA09g013390.3.5C	BraA07g037750.3.5C	0.0242506
BraA09g013390.3.5C	BraA01g019640.3.5C	0.0242485
BraA09g013390.3.5C	BraA03g033610.3.5C	0.0242464
BraA01g008990.3.5C	BraA05g027600.3.5C	0.0242399
BraA06g019300.3.5C	BraA01g011830.3.5C	0.0242258
BraA02g031170.3.5C	BraA04g011640.3.5C	0.0242234
BraA02g031170.3.5C	BraA06g012570.3.5C	0.0241936
BraA02g044640.3.5C	BraA03g044470.3.5C	0.024188
BraA01g008990.3.5C	BraA09g015720.3.5C	0.0241868
BraA02g031170.3.5C	BraA01g012550.3.5C	0.0241694
BraA02g031170.3.5C	BraA06g022370.3.5C	0.024163
BraA09g015860.3.5C	BraA04g019080.3.5C	0.0241534
BraA02g031170.3.5C	BraA07g022950.3.5C	0.0241449
BraA07g012040.3.5C	BraA02g011160.3.5C	0.0241289
BraA09g013390.3.5C	BraA02g001940.3.5C	0.024115
BraA08g027050.3.5C	BraA09g041430.3.5C	0.024111
BraA06g019300.3.5C	BraA06g008160.3.5C	0.0240872
BraA09g015860.3.5C	BraA08g005450.3.5C	0.0240737
BraA03g004830.3.5C	BraA03g030810.3.5C	0.0240636
BraA03g022340.3.5C	BraA07g009570.3.5C	0.0240557
BraA05g012560.3.5C	BraA10g001410.3.5C	0.0240535
BraA03g004830.3.5C	BraA09g006510.3.5C	0.0240439
BraA01g045260.3.5C	BraA03g006660.3.5C	0.0240288
BraA09g015860.3.5C	BraA02g027750.3.5C	0.0240238
BraA02g031170.3.5C	BraA02g035270.3.5C	0.0239984
BraA02g031170.3.5C	BraA01g005250.3.5C	0.0239837
BraA09g013390.3.5C	BraA09g058910.3.5C	0.0239784
BraA03g004830.3.5C	BraA01g004820.3.5C	0.0239711
BraA02g031170.3.5C	BraA09g057810.3.5C	0.0239603
BraA01g021980.3.5C	BraA01g004150.3.5C	0.0239417
BraA01g008990.3.5C	BraA02g000350.3.5C	0.0239394
BraA09g023510.3.5C	BraA01g037890.3.5C	0.0239364
BraA06g019300.3.5C	BraA07g032640.3.5C	0.0239288
BraA09g062740.3.5C	BraA07g000280.3.5C	0.0239057
BraA04g010900.3.5C	BraA07g032730.3.5C	0.0239055
BraA09g023230.3.5C	BraA09g023570.3.5C	0.0239022
BraA09g062740.3.5C	BraA08g027020.3.5C	0.0238932
BraA09g038840.3.5C	BraA04g005910.3.5C	0.0238921
BraA09g015860.3.5C	BraA05g011300.3.5C	0.0238781
BraA06g018130.3.5C	BraA03g028730.3.5C	0.0238693
BraA03g028690.3.5C	BraA09g026390.3.5C	0.0238633
BraA09g013390.3.5C	BraA08g017770.3.5C	0.0238599
BraA03g062260.3.5C	BraA09g044840.3.5C	0.0238263
BraA06g019300.3.5C	BraA02g004680.3.5C	0.023823
BraA09g013390.3.5C	BraA08g015540.3.5C	0.0238114
BraA09g015860.3.5C	BraA09g050350.3.5C	0.0238111
BraA03g062140.3.5C	BraA01g001260.3.5C	0.0238061
BraA06g019300.3.5C	BraA03g041930.3.5C	0.0237976
BraA02g031170.3.5C	BraA07g024330.3.5C	0.0237914
BraA09g015860.3.5C	BraA04g032700.3.5C	0.0237886
BraA01g008990.3.5C	BraA06g044820.3.5C	0.0237869
BraA07g028880.3.5C	BraA01g039180.3.5C	0.0237849
BraA09g013390.3.5C	BraA05g013700.3.5C	0.0237839
BraA05g010300.3.5C	BraA03g044900.3.5C	0.0237781
BraA09g044020.3.5C	BraA07g025670.3.5C	0.0237765
BraA09g013390.3.5C	BraA09g065210.3.5C	0.0237722
BraA09g013390.3.5C	BraA09g025580.3.5C	0.0237572
BraA03g004830.3.5C	BraA06g019610.3.5C	0.0237457
BraA08g025760.3.5C	BraA09g038840.3.5C	0.0237406
BraA01g023520.3.5C	BraA03g012590.3.5C	0.0237398
BraA02g031170.3.5C	BraA10g028420.3.5C	0.0237393
BraA09g062740.3.5C	BraA02g000830.3.5C	0.0237359
BraA01g008990.3.5C	BraA09g038430.3.5C	0.0237342
BraA03g004830.3.5C	BraA01g022480.3.5C	0.0237293
BraA09g050540.3.5C	BraA03g022340.3.5C	0.02372
BraA01g023520.3.5C	BraA03g028730.3.5C	0.0237163
BraA07g012040.3.5C	BraA01g002620.3.5C	0.0237156
BraA09g001110.3.5C	BraA06g016200.3.5C	0.0237124
BraA09g062740.3.5C	BraA10g001060.3.5C	0.0237118
BraA09g061170.3.5C	BraA02g022150.3.5C	0.023704
BraA07g039960.3.5C	BraA07g023910.3.5C	0.0236958
BraA06g028050.3.5C	BraA09g046380.3.5C	0.0236923
BraA09g015860.3.5C	BraA05g037520.3.5C	0.0236837
BraA10g026710.3.5C	BraA02g006960.3.5C	0.0236827
BraA09g013390.3.5C	BraA01g001380.3.5C	0.0236751
BraA01g008990.3.5C	BraA03g000950.3.5C	0.0236683
BraA02g031170.3.5C	BraA01g022700.3.5C	0.0236623
BraA09g015860.3.5C	BraA10g026710.3.5C	0.0236598
BraA08g025220.3.5C	BraA03g002550.3.5C	0.0236478
BraA10g026710.3.5C	BraA05g040430.3.5C	0.0236349
BraA02g031170.3.5C	BraA09g035220.3.5C	0.023632
BraA05g031410.3.5C	BraA08g020390.3.5C	0.0236248
BraA04g007820.3.5C	BraA01g029340.3.5C	0.0236098
BraA09g015860.3.5C	BraA01g006060.3.5C	0.023609
BraA03g004830.3.5C	BraA07g028560.3.5C	0.0235995
BraA03g007110.3.5C	BraA04g003180.3.5C	0.0235972
BraA09g064850.3.5C	BraA08g031770.3.5C	0.0235945
BraA06g005700.3.5C	BraA03g025610.3.5C	0.0235918
BraA08g018100.3.5C	BraA03g021580.3.5C	0.0235871
BraA08g025220.3.5C	BraA08g016830.3.5C	0.0235849
BraA07g012650.3.5C	BraA07g040490.3.5C	0.0235621
BraA03g007110.3.5C	BraA04g005910.3.5C	0.0235614
BraA06g030010.3.5C	BraA09g008850.3.5C	0.023555
BraA09g015860.3.5C	BraA06g020550.3.5C	0.0235431
BraA03g004830.3.5C	BraA09g025580.3.5C	0.0235419
BraA09g015860.3.5C	BraA01g017570.3.5C	0.0235413
BraA09g013390.3.5C	BraA04g003810.3.5C	0.0235277
BraA09g015860.3.5C	BraA01g040720.3.5C	0.0235194
BraA02g006380.3.5C	BraA09g041440.3.5C	0.0235095
BraA03g004830.3.5C	BraA04g021180.3.5C	0.0235077
BraA06g043220.3.5C	BraA09g010160.3.5C	0.0235066
BraA03g004830.3.5C	BraA04g004560.3.5C	0.0234972
BraA09g013390.3.5C	BraA03g043650.3.5C	0.0234819
BraA09g015860.3.5C	BraA03g057970.3.5C	0.02348
BraA07g012040.3.5C	BraA06g038440.3.5C	0.023472
BraA07g012040.3.5C	BraA08g028740.3.5C	0.0234646
BraA09g013390.3.5C	BraA01g045030.3.5C	0.0234605
BraA09g001110.3.5C	BraA06g029820.3.5C	0.0234598
BraA08g017300.3.5C	BraA01g005190.3.5C	0.0234557
BraA06g033600.3.5C	BraA03g015600.3.5C	0.0234475
BraA01g008990.3.5C	BraA07g027940.3.5C	0.023446
BraA02g031170.3.5C	BraA04g008280.3.5C	0.0234372
BraA02g036890.3.5C	BraA06g043000.3.5C	0.0234342
BraA03g004830.3.5C	BraA01g040720.3.5C	0.0234319
BraA09g013390.3.5C	BraA03g060810.3.5C	0.0234257
BraA03g046330.3.5C	BraA07g022070.3.5C	0.0234221
BraA09g064620.3.5C	BraA08g033770.3.5C	0.0234131
BraA08g027050.3.5C	BraA02g020470.3.5C	0.0234108
BraA07g039960.3.5C	BraA07g010400.3.5C	0.0234043
BraA09g013390.3.5C	BraA01g009240.3.5C	0.0234035
BraA03g052300.3.5C	BraA01g014540.3.5C	0.0234033
BraA09g015860.3.5C	BraA04g032690.3.5C	0.0234032
BraA02g031170.3.5C	BraA03g029290.3.5C	0.023403
BraA06g028050.3.5C	BraA01g024700.3.5C	0.0233965
BraA09g013390.3.5C	BraA09g045250.3.5C	0.0233872
BraA06g018130.3.5C	BraA01g023520.3.5C	0.0233825
BraA02g031170.3.5C	BraA01g019640.3.5C	0.0233747
BraA03g004830.3.5C	BraA06g014100.3.5C	0.0233687
BraA08g004060.3.5C	BraA08g006650.3.5C	0.0233683
BraA09g006160.3.5C	BraA06g033600.3.5C	0.023363
BraA09g015860.3.5C	BraA05g021200.3.5C	0.0233568
BraA07g031590.3.5C	BraA01g005190.3.5C	0.0233516
BraA09g013390.3.5C	BraA09g005260.3.5C	0.0233363
BraA06g043220.3.5C	BraA03g033400.3.5C	0.0233276
BraA03g004830.3.5C	BraA09g057810.3.5C	0.0233274
BraA06g028050.3.5C	BraA08g025960.3.5C	0.0233204
BraA07g039960.3.5C	BraA07g028880.3.5C	0.0233162
BraA06g043220.3.5C	BraA06g018290.3.5C	0.0233159
BraA01g008990.3.5C	BraA08g027000.3.5C	0.023313
BraA10g026710.3.5C	BraA08g003170.3.5C	0.0232951
BraA09g013390.3.5C	BraA09g047290.3.5C	0.023286
BraA01g021980.3.5C	BraA02g035270.3.5C	0.0232858
BraA09g044020.3.5C	BraA05g043560.3.5C	0.0232798
BraA02g031170.3.5C	BraA01g022480.3.5C	0.0232736
BraA09g001110.3.5C	BraA03g040000.3.5C	0.023269
BraA09g013390.3.5C	BraA02g018310.3.5C	0.0232646
BraA08g023160.3.5C	BraA01g045640.3.5C	0.0232631
BraA09g061170.3.5C	BraA06g010580.3.5C	0.0232494
BraA03g004830.3.5C	BraA07g038710.3.5C	0.0232454
BraA09g013390.3.5C	BraA01g000770.3.5C	0.0232305
BraA03g004830.3.5C	BraA10g021500.3.5C	0.0232255
BraA02g031170.3.5C	BraA05g022130.3.5C	0.0232157
BraA07g013660.3.5C	BraA03g021580.3.5C	0.0232117
BraA09g038840.3.5C	BraA03g007110.3.5C	0.0232007
BraA09g062740.3.5C	BraA06g006870.3.5C	0.0232
BraA09g013390.3.5C	BraA06g031510.3.5C	0.0231767
BraA06g028050.3.5C	BraA08g034820.3.5C	0.0231737
BraA02g031170.3.5C	BraA01g017570.3.5C	0.0231668
BraA09g047490.3.5C	BraA07g022580.3.5C	0.0231429
BraA02g031170.3.5C	BraA03g045990.3.5C	0.0231428
BraA05g009310.3.5C	BraA06g044420.3.5C	0.0231426
BraA09g015860.3.5C	BraA06g013990.3.5C	0.023132
BraA05g041280.3.5C	BraA01g024400.3.5C	0.0231316
BraA09g015860.3.5C	BraA05g040430.3.5C	0.0231284
BraA09g020600.3.5C	BraA06g045220.3.5C	0.0231236
BraA04g025970.3.5C	BraA09g036060.3.5C	0.0231152
BraA09g015860.3.5C	BraA03g044420.3.5C	0.0231084
BraA09g013390.3.5C	BraA09g048330.3.5C	0.0231063
BraA08g017300.3.5C	BraA02g002510.3.5C	0.0230925
BraA02g031170.3.5C	BraA10g010480.3.5C	0.0230907
BraA08g002290.3.5C	BraA06g002250.3.5C	0.0230875
BraA09g013390.3.5C	BraA10g017790.3.5C	0.0230869
BraA09g062740.3.5C	BraA03g049120.3.5C	0.0230826
BraA07g031590.3.5C	BraA02g002510.3.5C	0.023082
BraA02g031170.3.5C	BraA07g038110.3.5C	0.0230798
BraA09g015860.3.5C	BraA06g042550.3.5C	0.0230701
BraA02g031170.3.5C	BraA09g013390.3.5C	0.023059
BraA02g031170.3.5C	BraA05g010830.3.5C	0.0230531
BraA09g015860.3.5C	BraA09g002260.3.5C	0.0230415
BraA03g004830.3.5C	BraA06g012570.3.5C	0.0230404
BraA09g015860.3.5C	BraA05g009310.3.5C	0.0230213
BraA03g004830.3.5C	BraA06g033750.3.5C	0.0229862
BraA10g026710.3.5C	BraA09g066910.3.5C	0.0229835
BraA05g009310.3.5C	BraA07g028560.3.5C	0.0229833
BraA09g013390.3.5C	BraA02g027750.3.5C	0.0229827
BraA09g013390.3.5C	BraA07g028560.3.5C	0.0229802
BraA02g020010.3.5C	BraA01g029240.3.5C	0.0229582
BraA06g010580.3.5C	BraA03g055430.3.5C	0.0229498
BraA02g006380.3.5C	BraA05g034830.3.5C	0.0229487
BraA09g015860.3.5C	BraA09g044870.3.5C	0.0229418
BraA09g013390.3.5C	BraA07g032240.3.5C	0.0229262
BraA09g013390.3.5C	BraA01g012550.3.5C	0.022926
BraA08g025220.3.5C	BraA03g008010.3.5C	0.0229203
BraA02g031170.3.5C	BraA09g046140.3.5C	0.0229159
BraA09g015860.3.5C	BraA02g044350.3.5C	0.0229159
BraA05g031410.3.5C	BraA09g019320.3.5C	0.0229116
BraA03g004830.3.5C	BraA09g027080.3.5C	0.0229058
BraA09g015860.3.5C	BraA07g041310.3.5C	0.0229047
BraA09g013390.3.5C	BraA06g020530.3.5C	0.0228988
BraA09g013390.3.5C	BraA04g018250.3.5C	0.0228983
BraA05g030850.3.5C	BraA01g046020.3.5C	0.0228943
BraA06g033600.3.5C	BraA10g002090.3.5C	0.0228901
BraA05g009310.3.5C	BraA02g024970.3.5C	0.0228817
BraA02g031170.3.5C	BraA01g006130.3.5C	0.0228658
BraA06g035650.3.5C	BraA02g042270.3.5C	0.0228643
BraA06g018130.3.5C	BraA03g012590.3.5C	0.0228499
BraA01g021980.3.5C	BraA05g021430.3.5C	0.0228494
BraA03g004830.3.5C	BraA01g008570.3.5C	0.0228369
BraA09g061170.3.5C	BraA03g055820.3.5C	0.022828
BraA03g004830.3.5C	BraA07g040890.3.5C	0.0228203
BraA09g015860.3.5C	BraA01g019000.3.5C	0.0228195
BraA09g015860.3.5C	BraA09g006510.3.5C	0.0228191
BraA03g004830.3.5C	BraA02g038160.3.5C	0.0228106
BraA02g031170.3.5C	BraA09g063410.3.5C	0.0228014
BraA09g001110.3.5C	BraA02g038950.3.5C	0.0227882
BraA06g043220.3.5C	BraA09g001110.3.5C	0.0227859
BraA03g004830.3.5C	BraA01g016050.3.5C	0.0227819
BraA03g004830.3.5C	BraA05g022130.3.5C	0.0227602
BraA09g001110.3.5C	BraA08g004770.3.5C	0.022759
BraA02g031170.3.5C	BraA04g020300.3.5C	0.0227547
BraA09g023230.3.5C	BraA03g014600.3.5C	0.0227491
BraA03g004830.3.5C	BraA04g015440.3.5C	0.0227491
BraA03g004830.3.5C	BraA07g024330.3.5C	0.0227443
BraA06g019300.3.5C	BraA03g003270.3.5C	0.0227378
BraA06g019300.3.5C	BraA06g026980.3.5C	0.0227374
BraA09g015860.3.5C	BraA02g035270.3.5C	0.0227283
BraA09g061170.3.5C	BraA02g015160.3.5C	0.022725
BraA02g017340.3.5C	BraA05g030850.3.5C	0.0227211
BraA05g030850.3.5C	BraA01g015050.3.5C	0.0227129
BraA09g015860.3.5C	BraA04g001030.3.5C	0.0227118
BraA01g012220.3.5C	BraA03g047110.3.5C	0.0227099
BraA06g026150.3.5C	BraA09g050020.3.5C	0.0227084
BraA09g015860.3.5C	BraA04g015440.3.5C	0.0226933
BraA06g019300.3.5C	BraA03g012830.3.5C	0.0226888
BraA05g030850.3.5C	BraAnng004570.3.5C	0.022688
BraA08g004060.3.5C	BraA06g039940.3.5C	0.022683
BraA03g004830.3.5C	BraA08g033720.3.5C	0.0226805
BraA09g015860.3.5C	BraA07g038710.3.5C	0.0226769
BraA09g015860.3.5C	BraA05g002720.3.5C	0.0226742
BraA09g015860.3.5C	BraA06g032970.3.5C	0.0226737
BraA09g013390.3.5C	BraA05g030900.3.5C	0.0226713
BraA09g015860.3.5C	BraA09g065210.3.5C	0.0226679
BraA09g061170.3.5C	BraA07g025470.3.5C	0.0226642
BraA09g062740.3.5C	BraA06g044820.3.5C	0.0226629
BraA06g019300.3.5C	BraA02g034300.3.5C	0.0226628
BraA06g015770.3.5C	BraA01g000990.3.5C	0.0226508
BraA03g007110.3.5C	BraA03g028790.3.5C	0.0226378
BraA03g004830.3.5C	BraA06g032970.3.5C	0.0226366
BraA10g026710.3.5C	BraA05g029160.3.5C	0.0226349
BraA05g030850.3.5C	BraA01g010550.3.5C	0.0226231
BraA06g019300.3.5C	BraA04g011220.3.5C	0.0226198
BraA07g023280.3.5C	BraA03g030380.3.5C	0.0226196
BraA09g013390.3.5C	BraA01g022480.3.5C	0.0226188
BraA09g013390.3.5C	BraA09g041180.3.5C	0.0226181
BraA03g004830.3.5C	BraA05g035290.3.5C	0.0226173
BraA09g015860.3.5C	BraA08g023640.3.5C	0.0226135
BraA09g044020.3.5C	BraA01g010340.3.5C	0.0226128
BraA03g004830.3.5C	BraA02g027840.3.5C	0.0226107
BraA06g028050.3.5C	BraA06g018360.3.5C	0.0226049
BraA09g015860.3.5C	BraA10g018760.3.5C	0.0226019
BraA09g015860.3.5C	BraA03g060960.3.5C	0.0226005
BraA09g013390.3.5C	BraA05g011300.3.5C	0.0226004
BraA09g064850.3.5C	BraA06g005260.3.5C	0.0225883
BraA05g030540.3.5C	BraA06g030010.3.5C	0.0225839
BraA06g026150.3.5C	BraA06g018130.3.5C	0.0225788
BraA02g031170.3.5C	BraA09g058910.3.5C	0.0225695
BraA09g015860.3.5C	BraA07g037750.3.5C	0.0225635
BraA01g021980.3.5C	BraA09g001320.3.5C	0.0225598
BraA06g018130.3.5C	BraA09g003200.3.5C	0.0225485
BraA09g015860.3.5C	BraA05g012460.3.5C	0.0225408
BraA01g008990.3.5C	BraA07g043390.3.5C	0.0225365
BraA10g026710.3.5C	BraA05g021430.3.5C	0.0225298
BraA02g031170.3.5C	BraA05g027460.3.5C	0.0225231
BraA04g027150.3.5C	BraA03g018920.3.5C	0.0225181
BraA09g062740.3.5C	BraA01g035490.3.5C	0.0225122
BraA09g013390.3.5C	BraA07g015910.3.5C	0.0225112
BraA04g025970.3.5C	BraA05g010300.3.5C	0.0225107
BraA03g045730.3.5C	BraA09g043090.3.5C	0.0225041
BraA08g025220.3.5C	BraA01g007920.3.5C	0.0224891
BraA03g004830.3.5C	BraA01g019420.3.5C	0.022489
BraA03g004830.3.5C	BraA04g022370.3.5C	0.0224846
BraA08g004060.3.5C	BraA02g017480.3.5C	0.0224844
BraA06g019300.3.5C	BraA09g063470.3.5C	0.0224832
BraA09g013390.3.5C	BraA04g008280.3.5C	0.0224831
BraA02g031170.3.5C	BraA06g019610.3.5C	0.0224675
BraA09g044020.3.5C	BraA09g056100.3.5C	0.0224671
BraA09g013390.3.5C	BraA07g039880.3.5C	0.02246
BraA09g013390.3.5C	BraA06g032970.3.5C	0.0224523
BraA09g015860.3.5C	BraA07g019790.3.5C	0.0224509
BraA09g001110.3.5C	BraA07g009560.3.5C	0.0224493
BraA03g004830.3.5C	BraA09g009310.3.5C	0.0224476
BraA09g015860.3.5C	BraA04g006080.3.5C	0.0224446
BraA01g005190.3.5C	BraA02g026330.3.5C	0.0224397
BraA07g022580.3.5C	BraA09g047490.3.5C	0.0224335
BraA01g008990.3.5C	BraA06g039160.3.5C	0.02241
BraA03g004830.3.5C	BraA08g017330.3.5C	0.0224016
BraA10g026010.3.5C	BraA06g010460.3.5C	0.0223973
BraA01g008990.3.5C	BraA02g000790.3.5C	0.0223954
BraA09g013390.3.5C	BraA01g017570.3.5C	0.0223915
BraA06g028050.3.5C	BraA04g027550.3.5C	0.0223887
BraA09g015860.3.5C	BraA03g028240.3.5C	0.022374
BraA06g019300.3.5C	BraA07g021480.3.5C	0.0223486
BraA10g003780.3.5C	BraA03g048030.3.5C	0.0223431
BraA06g019300.3.5C	BraA03g029730.3.5C	0.022333
BraA09g015860.3.5C	BraA04g023190.3.5C	0.0223314
BraA06g026150.3.5C	BraA07g018250.3.5C	0.0223295
BraA09g015860.3.5C	BraA04g009390.3.5C	0.0223283
BraA05g009310.3.5C	BraA09g057770.3.5C	0.0223091
BraA08g017300.3.5C	BraA09g061390.3.5C	0.0222987
BraA02g031170.3.5C	BraA04g015440.3.5C	0.0222984
BraA09g062740.3.5C	BraA03g019990.3.5C	0.0222901
BraA01g001220.3.5C	BraA03g062230.3.5C	0.0222879
BraA05g008750.3.5C	BraA06g035770.3.5C	0.0222856
BraA02g008890.3.5C	BraA03g007110.3.5C	0.0222834
BraA02g031170.3.5C	BraA09g009990.3.5C	0.0222694
BraA07g023910.3.5C	BraA04g031900.3.5C	0.022264
BraA06g028050.3.5C	BraA05g008140.3.5C	0.0222626
BraA09g001110.3.5C	BraA01g044360.3.5C	0.0222623
BraA05g030850.3.5C	BraA01g009530.3.5C	0.0222619
BraA09g015860.3.5C	BraA09g067830.3.5C	0.0222576
BraA09g013390.3.5C	BraA04g010890.3.5C	0.0222547
BraA08g026590.3.5C	BraA03g002900.3.5C	0.0222535
BraA09g015860.3.5C	BraA10g021500.3.5C	0.0222524
BraA09g013390.3.5C	BraA09g063410.3.5C	0.0222503
BraA01g023520.3.5C	BraA03g015940.3.5C	0.0222486
BraA03g004830.3.5C	BraA10g025750.3.5C	0.0222458
BraA03g004830.3.5C	BraA10g023460.3.5C	0.0222436
BraA07g010400.3.5C	BraA03g050660.3.5C	0.0222354
BraA06g033600.3.5C	BraA06g008970.3.5C	0.0222337
BraA06g028050.3.5C	BraA04g000240.3.5C	0.0222302
BraA09g001110.3.5C	BraA10g015500.3.5C	0.0222296
BraA09g061170.3.5C	BraA09g055200.3.5C	0.0222143
BraA10g026710.3.5C	BraA07g004690.3.5C	0.0222097
BraA01g008990.3.5C	BraA10g021330.3.5C	0.0222079
BraA06g027660.3.5C	BraAnng004570.3.5C	0.0222041
BraA09g015860.3.5C	BraA09g005260.3.5C	0.0222034
BraA09g013390.3.5C	BraA04g021180.3.5C	0.0222017
BraA09g015860.3.5C	BraA03g059660.3.5C	0.0221983
BraA06g033600.3.5C	BraAnng003320.3.5C	0.0221937
BraA01g008990.3.5C	BraA03g019990.3.5C	0.0221873
BraA09g050540.3.5C	BraA05g000460.3.5C	0.0221855
BraA01g008990.3.5C	BraA06g005450.3.5C	0.0221826
BraA10g003780.3.5C	BraA09g026390.3.5C	0.0221782
BraA03g004830.3.5C	BraA08g022330.3.5C	0.0221779
BraA07g012040.3.5C	BraA08g025220.3.5C	0.0221752
BraA02g026410.3.5C	BraA07g036590.3.5C	0.0221649
BraA02g020470.3.5C	BraA08g027050.3.5C	0.0221411
BraA09g015860.3.5C	BraA03g013550.3.5C	0.0221325
BraA10g026710.3.5C	BraA02g021650.3.5C	0.0221184
BraA03g004830.3.5C	BraA01g002430.3.5C	0.0221138
BraA10g026710.3.5C	BraA09g057770.3.5C	0.0221097
BraA07g039960.3.5C	BraA08g029610.3.5C	0.0221055
BraA03g004830.3.5C	BraA04g023190.3.5C	0.0220976
BraA09g015860.3.5C	BraA02g017460.3.5C	0.0220919
BraA07g024030.3.5C	BraA09g010160.3.5C	0.0220902
BraA03g004830.3.5C	BraA07g015910.3.5C	0.0220824
BraA01g021980.3.5C	BraA07g022950.3.5C	0.0220787
BraA03g004830.3.5C	BraA06g008160.3.5C	0.0220712
BraA06g043070.3.5C	BraA03g047660.3.5C	0.0220658
BraA05g031410.3.5C	BraA09g051430.3.5C	0.0220658
BraA02g031170.3.5C	BraA07g008130.3.5C	0.0220628
BraA09g015860.3.5C	BraA06g019300.3.5C	0.0220586
BraA09g015860.3.5C	BraA09g060660.3.5C	0.0220584
BraA09g026390.3.5C	BraA03g028690.3.5C	0.0220566
BraA05g041280.3.5C	BraA07g018460.3.5C	0.0220538
BraA05g030850.3.5C	BraA06g009720.3.5C	0.0220418
BraA05g034100.3.5C	BraA01g008500.3.5C	0.0220369
BraA10g000100.3.5C	BraA06g015630.3.5C	0.0220337
BraA06g005260.3.5C	BraA07g016710.3.5C	0.022031
BraA03g004830.3.5C	BraA07g008130.3.5C	0.0220297
BraA09g037790.3.5C	BraA03g006420.3.5C	0.022015
BraA04g007820.3.5C	BraA09g045100.3.5C	0.0220105
BraA09g013390.3.5C	BraA04g007720.3.5C	0.0219953
BraA09g023230.3.5C	BraA05g043560.3.5C	0.0219924
BraA06g010580.3.5C	BraA01g027440.3.5C	0.0219861
BraA05g030850.3.5C	BraA06g043900.3.5C	0.0219837
BraA07g039960.3.5C	BraA01g039180.3.5C	0.0219827
BraA09g013390.3.5C	BraA10g033310.3.5C	0.0219679
BraA09g015860.3.5C	BraA08g022330.3.5C	0.0219674
BraA09g050540.3.5C	BraA03g032790.3.5C	0.021963
BraA08g002290.3.5C	BraA04g031100.3.5C	0.0219604
BraA10g023290.3.5C	BraA03g007580.3.5C	0.0219479
BraA01g023520.3.5C	BraA04g003280.3.5C	0.021935
BraA03g004830.3.5C	BraA07g017750.3.5C	0.0219341
BraA10g026710.3.5C	BraA04g010890.3.5C	0.0219322
BraA08g026430.3.5C	BraA07g010400.3.5C	0.0219285
BraA02g031170.3.5C	BraA09g057770.3.5C	0.0219252
BraA03g009560.3.5C	BraA02g008890.3.5C	0.0219192
BraA05g002690.3.5C	BraA04g030840.3.5C	0.0219028
BraA02g031170.3.5C	BraA01g016660.3.5C	0.0218994
BraA06g035650.3.5C	BraA06g035640.3.5C	0.0218977
BraA06g026150.3.5C	BraA03g059650.3.5C	0.0218852
BraA09g001110.3.5C	BraA09g017770.3.5C	0.0218831
BraA01g008990.3.5C	BraA01g037650.3.5C	0.0218816
BraA10g026710.3.5C	BraA04g023190.3.5C	0.0218798
BraA03g004830.3.5C	BraA09g001840.3.5C	0.0218781
BraA09g061170.3.5C	BraA04g001380.3.5C	0.0218778
BraA07g023910.3.5C	BraA02g001440.3.5C	0.0218743
BraA02g031170.3.5C	BraA02g001160.3.5C	0.0218739
BraA03g044470.3.5C	BraA02g044640.3.5C	0.0218717
BraA06g019300.3.5C	BraA08g005450.3.5C	0.0218707
BraA09g013390.3.5C	BraA02g004710.3.5C	0.0218622
BraA06g019300.3.5C	BraA08g018400.3.5C	0.0218587
BraA02g031170.3.5C	BraA07g004690.3.5C	0.0218553
BraA03g004830.3.5C	BraA05g031110.3.5C	0.0218515
BraA06g019300.3.5C	BraA02g018130.3.5C	0.0218467
BraA09g015860.3.5C	BraA09g045250.3.5C	0.0218465
BraA01g021980.3.5C	BraA04g004560.3.5C	0.0218449
BraA09g013390.3.5C	BraA06g012570.3.5C	0.0218377
BraA02g031170.3.5C	BraA07g017750.3.5C	0.021834
BraA05g009310.3.5C	BraA09g048330.3.5C	0.0218287
BraA06g019300.3.5C	BraA10g023170.3.5C	0.0218277
BraA06g019300.3.5C	BraA07g009580.3.5C	0.0218219
BraA06g010580.3.5C	BraA10g010570.3.5C	0.0218188
BraA07g010400.3.5C	BraA01g039180.3.5C	0.0218034
BraA02g031170.3.5C	BraA08g006790.3.5C	0.0217967
BraA02g031170.3.5C	BraA06g027220.3.5C	0.021792
BraA09g023230.3.5C	BraA04g031210.3.5C	0.0217915
BraA09g013390.3.5C	BraA03g005550.3.5C	0.0217885
BraA09g013390.3.5C	BraA09g006720.3.5C	0.0217879
BraA02g031170.3.5C	BraA05g021430.3.5C	0.021787
BraA01g023520.3.5C	BraA02g022580.3.5C	0.0217811
BraA05g009310.3.5C	BraA09g005260.3.5C	0.0217788
BraA07g012040.3.5C	BraA09g003590.3.5C	0.0217747
BraA05g009310.3.5C	BraA07g024330.3.5C	0.0217639
BraA06g028050.3.5C	BraA07g022020.3.5C	0.0217555
BraA01g016980.3.5C	BraA03g053920.3.5C	0.0217543
BraA02g031170.3.5C	BraA03g058720.3.5C	0.0217498
BraA07g023910.3.5C	BraA03g009790.3.5C	0.0217486
BraA06g019300.3.5C	BraA03g043650.3.5C	0.0217485
BraA02g031170.3.5C	BraA04g025160.3.5C	0.0217465
BraA02g020470.3.5C	BraA06g007880.3.5C	0.0217396
BraA02g031170.3.5C	BraA09g045250.3.5C	0.0217301
BraA09g013390.3.5C	BraA10g010480.3.5C	0.0217298
BraA10g026710.3.5C	BraA09g035910.3.5C	0.021728
BraA09g013390.3.5C	BraA08g006790.3.5C	0.0217237
BraA10g026710.3.5C	BraA05g041010.3.5C	0.021717
BraA10g021920.3.5C	BraA01g021140.3.5C	0.0217127
BraA09g015860.3.5C	BraA08g005860.3.5C	0.0217041
BraA09g015860.3.5C	BraA03g042290.3.5C	0.0216954
BraA09g036210.3.5C	BraA02g005470.3.5C	0.0216934
BraA06g019300.3.5C	BraA05g009150.3.5C	0.0216928
BraA06g019300.3.5C	BraA03g025440.3.5C	0.021689
BraA10g006490.3.5C	BraA09g051440.3.5C	0.0216866
BraA09g015860.3.5C	BraA02g021650.3.5C	0.0216736
BraA02g031170.3.5C	BraA08g003370.3.5C	0.0216734
BraA10g000100.3.5C	BraA02g014650.3.5C	0.0216679
BraA09g001110.3.5C	BraA09g037470.3.5C	0.0216661
BraA03g004830.3.5C	BraA05g012460.3.5C	0.0216622
BraA09g015860.3.5C	BraA10g017790.3.5C	0.0216621
BraA01g008990.3.5C	BraA09g020280.3.5C	0.0216612
BraA09g013390.3.5C	BraA04g004560.3.5C	0.0216595
BraA02g020010.3.5C	BraA09g004780.3.5C	0.021658
BraA03g004830.3.5C	BraA05g029160.3.5C	0.021656
BraA09g001110.3.5C	BraA09g030780.3.5C	0.0216519
BraA09g015860.3.5C	BraA06g043410.3.5C	0.0216366
BraA04g001180.3.5C	BraA09g053150.3.5C	0.0216361
BraA06g019300.3.5C	BraA06g044370.3.5C	0.0216358
BraA09g013390.3.5C	BraA01g019420.3.5C	0.0216326
BraA06g018130.3.5C	BraA09g040640.3.5C	0.0216312
BraA07g024030.3.5C	BraA03g033320.3.5C	0.0216256
BraA09g062740.3.5C	BraA05g033950.3.5C	0.0216247
BraA06g028050.3.5C	BraA01g010330.3.5C	0.0216245
BraA06g028050.3.5C	BraA09g056350.3.5C	0.0216244
BraA09g015860.3.5C	BraA09g049630.3.5C	0.0216213
BraA09g015860.3.5C	BraA09g044400.3.5C	0.0216012
BraA09g001110.3.5C	BraA03g052900.3.5C	0.0215976
BraA09g015860.3.5C	BraA05g027460.3.5C	0.0215969
BraA03g009560.3.5C	BraA03g028790.3.5C	0.0215883
BraA01g008990.3.5C	BraA03g064300.3.5C	0.0215856
BraA03g004830.3.5C	BraA10g013760.3.5C	0.0215832
BraA08g028680.3.5C	BraA07g016660.3.5C	0.0215797
BraA02g031170.3.5C	BraA01g009060.3.5C	0.0215734
BraA02g047100.3.5C	BraA09g008850.3.5C	0.0215684
BraA09g062740.3.5C	BraA02g002510.3.5C	0.0215626
BraA03g014600.3.5C	BraA06g043220.3.5C	0.0215567
BraA03g004830.3.5C	BraA02g031170.3.5C	0.0215432
BraA03g004830.3.5C	BraA02g001940.3.5C	0.0215429
BraA07g012040.3.5C	BraA06g022210.3.5C	0.0215425
BraA09g061170.3.5C	BraA02g047100.3.5C	0.0215412
BraA06g019300.3.5C	BraA06g016580.3.5C	0.0215401
BraA03g004830.3.5C	BraA08g021140.3.5C	0.0215383
BraA09g013390.3.5C	BraA02g038160.3.5C	0.0215343
BraA10g011810.3.5C	BraA03g057020.3.5C	0.0215281
BraA02g031170.3.5C	BraA07g032240.3.5C	0.0215268
BraA02g031170.3.5C	BraA01g034080.3.5C	0.0215253
BraA09g013390.3.5C	BraA02g037120.3.5C	0.0215237
BraA09g013390.3.5C	BraA09g035910.3.5C	0.0215204
BraA03g022340.3.5C	BraA01g003520.3.5C	0.0215137
BraA02g042270.3.5C	BraA06g035650.3.5C	0.0215073
BraA09g001110.3.5C	BraA09g053390.3.5C	0.0215063
BraA04g027150.3.5C	BraA10g021030.3.5C	0.021505
BraA02g031170.3.5C	BraA09g009310.3.5C	0.0214978
BraA02g036890.3.5C	BraA02g029600.3.5C	0.0214831
BraA01g005370.3.5C	BraA08g017450.3.5C	0.0214733
BraA03g004830.3.5C	BraA09g046140.3.5C	0.0214687
BraA03g046330.3.5C	BraA05g008010.3.5C	0.0214637
BraA06g010580.3.5C	BraA10g030030.3.5C	0.0214569
BraA08g029610.3.5C	BraA01g008500.3.5C	0.0214552
BraA08g025220.3.5C	BraA04g031150.3.5C	0.0214548
BraA05g001290.3.5C	BraA05g002760.3.5C	0.0214411
BraA08g028680.3.5C	BraA06g015770.3.5C	0.0214334
BraA06g033600.3.5C	BraA09g046830.3.5C	0.0214293
BraA02g031170.3.5C	BraA08g021140.3.5C	0.0214271
BraA09g062740.3.5C	BraA05g007410.3.5C	0.0214261
BraA06g039460.3.5C	BraA07g005710.3.5C	0.021424
BraA02g031170.3.5C	BraA07g021480.3.5C	0.0214227
BraA09g015860.3.5C	BraA02g047400.3.5C	0.0214223
BraA09g015860.3.5C	BraA07g028560.3.5C	0.0214095
BraA06g010460.3.5C	BraA03g003550.3.5C	0.0214063
BraA03g022340.3.5C	BraA08g010180.3.5C	0.0214028
BraA06g019300.3.5C	BraA05g029500.3.5C	0.0214007
BraA09g013390.3.5C	BraA03g057970.3.5C	0.0213916
BraA03g004830.3.5C	BraA09g050350.3.5C	0.0213889
BraA07g039960.3.5C	BraA03g009790.3.5C	0.0213885
BraA03g007110.3.5C	BraA03g014460.3.5C	0.0213858
BraA08g005580.3.5C	BraA08g024780.3.5C	0.0213832
BraA07g013300.3.5C	BraA02g038920.3.5C	0.0213818
BraA03g004830.3.5C	BraA02g013610.3.5C	0.0213814
BraA09g013390.3.5C	BraA04g006080.3.5C	0.0213795
BraA09g015860.3.5C	BraA09g057770.3.5C	0.0213689
BraA01g021980.3.5C	BraA09g063410.3.5C	0.0213681
BraA03g004830.3.5C	BraA06g043800.3.5C	0.0213653
BraA09g013390.3.5C	BraA07g009580.3.5C	0.0213599
BraA08g025220.3.5C	BraA07g012040.3.5C	0.0213485
BraA02g031170.3.5C	BraA10g023460.3.5C	0.0213461
BraA02g015160.3.5C	BraA03g014600.3.5C	0.0213433
BraA02g031170.3.5C	BraA09g066910.3.5C	0.0213408
BraA10g026010.3.5C	BraA03g021580.3.5C	0.0213352
BraA10g026710.3.5C	BraA02g027750.3.5C	0.0213219
BraA09g001110.3.5C	BraA10g025860.3.5C	0.0213216
BraA09g013390.3.5C	BraA01g034080.3.5C	0.021321
BraA04g007820.3.5C	BraA01g005790.3.5C	0.0213195
BraA05g031410.3.5C	BraA03g035750.3.5C	0.0213152
BraA06g033600.3.5C	BraA09g016090.3.5C	0.0213139
BraA04g021790.3.5C	BraA04g007390.3.5C	0.0212965
BraA06g015770.3.5C	BraA07g016660.3.5C	0.0212938
BraA06g039460.3.5C	BraA05g026910.3.5C	0.021291
BraA06g019300.3.5C	BraA09g064030.3.5C	0.0212904
BraA06g034270.3.5C	BraA10g019680.3.5C	0.0212793
BraA09g013390.3.5C	BraA09g013630.3.5C	0.0212783
BraA03g010890.3.5C	BraA03g034520.3.5C	0.0212757
BraA05g009310.3.5C	BraA01g022480.3.5C	0.0212649
BraA01g023520.3.5C	BraA09g053820.3.5C	0.021263
BraA06g030010.3.5C	BraA05g030540.3.5C	0.0212601
BraA03g004830.3.5C	BraA08g023620.3.5C	0.0212598
BraA02g026410.3.5C	BraA10g015830.3.5C	0.0212576
BraA03g004830.3.5C	BraA01g012550.3.5C	0.021249
BraA03g004830.3.5C	BraA06g012250.3.5C	0.0212387
BraA09g007680.3.5C	BraA06g043910.3.5C	0.0212367
BraA09g013390.3.5C	BraA03g044420.3.5C	0.021235
BraA09g042850.3.5C	BraA02g012540.3.5C	0.0212326
BraA05g041280.3.5C	BraA04g030010.3.5C	0.0212307
BraA05g009310.3.5C	BraA06g019610.3.5C	0.0212255
BraA09g013390.3.5C	BraA03g037600.3.5C	0.0212078
BraA09g062740.3.5C	BraA09g053360.3.5C	0.0212076
BraA03g004830.3.5C	BraA03g027100.3.5C	0.0212073
BraA03g004830.3.5C	BraA06g012080.3.5C	0.0212015
BraA10g026710.3.5C	BraA01g009060.3.5C	0.0211886
BraA06g043000.3.5C	BraA09g023570.3.5C	0.0211848
BraA08g017300.3.5C	BraA07g031590.3.5C	0.021183
BraA09g015860.3.5C	BraA01g004150.3.5C	0.0211827
BraA02g015160.3.5C	BraA03g055820.3.5C	0.0211824
BraA05g009310.3.5C	BraA09g009590.3.5C	0.0211817
BraA02g031170.3.5C	BraA07g041160.3.5C	0.0211779
BraA02g026410.3.5C	BraA09g048440.3.5C	0.0211752
BraA02g036890.3.5C	BraA03g055820.3.5C	0.0211703
BraA10g027440.3.5C	BraA04g013220.3.5C	0.0211667
BraA02g031170.3.5C	BraA08g000870.3.5C	0.0211652
BraA09g001110.3.5C	BraA09g023460.3.5C	0.0211644
BraA01g014840.3.5C	BraA08g021390.3.5C	0.0211583
BraA03g004830.3.5C	BraA04g027660.3.5C	0.0211516
BraA02g023450.3.5C	BraA09g035130.3.5C	0.0211477
BraA09g035130.3.5C	BraA02g001440.3.5C	0.0211476
BraA02g026410.3.5C	BraA09g040640.3.5C	0.0211429
BraA03g004830.3.5C	BraA03g029730.3.5C	0.0211399
BraA09g062740.3.5C	BraA02g016070.3.5C	0.0211374
BraA02g031170.3.5C	BraA05g002720.3.5C	0.021135
BraA09g063880.3.5C	BraA09g013500.3.5C	0.021133
BraA03g004830.3.5C	BraA09g035910.3.5C	0.0211293
BraA09g015860.3.5C	BraA07g017750.3.5C	0.021127
BraA03g004830.3.5C	BraA09g054310.3.5C	0.0211198
BraA09g013390.3.5C	BraA03g043040.3.5C	0.0211159
BraA01g021980.3.5C	BraA06g042550.3.5C	0.0211146
BraA09g015860.3.5C	BraA06g012250.3.5C	0.0211105
BraA02g010620.3.5C	BraA02g017340.3.5C	0.0211098
BraA09g062740.3.5C	BraA03g000050.3.5C	0.0211085
BraA09g050540.3.5C	BraA03g053230.3.5C	0.021107
BraA02g031170.3.5C	BraA04g004560.3.5C	0.0211051
BraA06g019300.3.5C	BraA03g029720.3.5C	0.0211012
BraA03g004830.3.5C	BraA05g027980.3.5C	0.0210944
BraA03g050170.3.5C	BraA03g046910.3.5C	0.0210907
BraA09g013390.3.5C	BraA07g038110.3.5C	0.0210898
BraA06g039460.3.5C	BraA09g023230.3.5C	0.0210867
BraA09g013390.3.5C	BraA05g012460.3.5C	0.0210823
BraA02g031170.3.5C	BraA02g013610.3.5C	0.0210642
BraA06g026150.3.5C	BraA04g020570.3.5C	0.0210586
BraA09g015860.3.5C	BraA09g063610.3.5C	0.0210532
BraA03g004830.3.5C	BraA02g027780.3.5C	0.0210505
BraA03g004830.3.5C	BraA09g065210.3.5C	0.021029
BraA07g010400.3.5C	BraA01g008500.3.5C	0.021027
BraA01g023520.3.5C	BraA09g056510.3.5C	0.0210209
BraA07g035180.3.5C	BraA08g032090.3.5C	0.0210201
BraA09g015860.3.5C	BraA03g043650.3.5C	0.0210167
BraA09g013390.3.5C	BraA04g010730.3.5C	0.0210166
BraA03g004830.3.5C	BraA04g011640.3.5C	0.0210141
BraA09g015860.3.5C	BraA06g037990.3.5C	0.0210129
BraA02g026410.3.5C	BraA07g018250.3.5C	0.0210104
BraA02g023450.3.5C	BraA05g034100.3.5C	0.0210091
BraA01g032550.3.5C	BraA08g016590.3.5C	0.0210089
BraA09g013390.3.5C	BraA01g002430.3.5C	0.0210064
BraA01g008990.3.5C	BraA10g014960.3.5C	0.0210061
BraA09g062740.3.5C	BraA09g015840.3.5C	0.0210006
BraA07g023910.3.5C	BraA07g005710.3.5C	0.0210005
BraA09g015860.3.5C	BraA03g039680.3.5C	0.0209992
BraA04g031900.3.5C	BraA07g023910.3.5C	0.0209983
BraA02g031170.3.5C	BraA03g034100.3.5C	0.0209816
BraA02g031170.3.5C	BraA06g035410.3.5C	0.020972
BraA08g026590.3.5C	BraA03g007340.3.5C	0.0209642
BraA09g015860.3.5C	BraA02g006960.3.5C	0.0209642
BraA06g019300.3.5C	BraA01g044120.3.5C	0.0209634
BraA07g035510.3.5C	BraA08g026430.3.5C	0.02096
BraA04g025970.3.5C	BraA03g058360.3.5C	0.0209536
BraA01g023520.3.5C	BraA07g018250.3.5C	0.0209407
BraA03g028690.3.5C	BraA03g011960.3.5C	0.0209373
BraA09g013390.3.5C	BraA08g033720.3.5C	0.020934
BraA06g019300.3.5C	BraA09g051320.3.5C	0.0209302
BraA07g039960.3.5C	BraA06g035770.3.5C	0.0209241
BraA01g008990.3.5C	BraAnng004560.3.5C	0.0209226
BraA01g001220.3.5C	BraA09g001180.3.5C	0.0209219
BraA09g040540.3.5C	BraA08g026580.3.5C	0.0209115
BraA10g011810.3.5C	BraA10g002550.3.5C	0.0209051
BraA09g001110.3.5C	BraA01g018220.3.5C	0.0209046
BraA09g015860.3.5C	BraA07g021480.3.5C	0.020904
BraA07g039960.3.5C	BraA02g001440.3.5C	0.0209037
BraA08g004060.3.5C	BraA01g029180.3.5C	0.0209019
BraA07g011070.3.5C	BraA08g024070.3.5C	0.0208936
BraA07g039960.3.5C	BraA08g026430.3.5C	0.0208917
BraA01g005190.3.5C	BraA08g017300.3.5C	0.0208801
BraA01g005370.3.5C	BraA06g026980.3.5C	0.020873
BraA08g004060.3.5C	BraA09g023460.3.5C	0.0208633
BraA09g026390.3.5C	BraA09g051200.3.5C	0.0208631
BraA03g004830.3.5C	BraA08g003430.3.5C	0.0208602
BraA06g019300.3.5C	BraA07g033680.3.5C	0.0208593
BraA03g004830.3.5C	BraA07g022950.3.5C	0.0208539
BraA05g009310.3.5C	BraA04g010890.3.5C	0.0208539
BraA08g033770.3.5C	BraA09g064620.3.5C	0.020849
BraA09g013390.3.5C	BraA01g019000.3.5C	0.020844
BraA09g050540.3.5C	BraA03g037930.3.5C	0.0208397
BraA03g046330.3.5C	BraA08g029370.3.5C	0.0208365
BraA02g031170.3.5C	BraA03g044420.3.5C	0.0208349
BraA09g015860.3.5C	BraA10g028420.3.5C	0.0208295
BraA10g026010.3.5C	BraA09g005500.3.5C	0.0208278
BraA03g004830.3.5C	BraA01g008560.3.5C	0.0208277
BraA03g004830.3.5C	BraA08g003170.3.5C	0.0208275
BraA02g031170.3.5C	BraA09g009590.3.5C	0.0208227
BraA01g005190.3.5C	BraA09g064770.3.5C	0.0208216
BraA09g013390.3.5C	BraA07g040890.3.5C	0.0208051
BraA02g006380.3.5C	BraA03g025920.3.5C	0.0208002
BraA09g007680.3.5C	BraA01g010540.3.5C	0.0208
BraA03g007110.3.5C	BraA06g038540.3.5C	0.0207884
BraA03g004830.3.5C	BraA05g014890.3.5C	0.0207878
BraA08g027050.3.5C	BraA06g036740.3.5C	0.0207834
BraA09g013390.3.5C	BraA02g021650.3.5C	0.0207831
BraA09g013390.3.5C	BraA09g049630.3.5C	0.0207831
BraA05g010300.3.5C	BraA07g041570.3.5C	0.0207762
BraA01g023520.3.5C	BraA09g048440.3.5C	0.0207642
BraA02g031170.3.5C	BraA02g018130.3.5C	0.0207615
BraA05g009310.3.5C	BraA10g001380.3.5C	0.0207605
BraA06g010580.3.5C	BraA03g032530.3.5C	0.0207598
BraA01g021980.3.5C	BraA09g049630.3.5C	0.0207586
BraA03g004830.3.5C	BraA02g007060.3.5C	0.020754
BraA05g009310.3.5C	BraA04g023190.3.5C	0.0207504
BraA09g015860.3.5C	BraA03g029290.3.5C	0.0207475
BraA09g036210.3.5C	BraA02g020010.3.5C	0.0207423
BraA02g031170.3.5C	BraA01g009240.3.5C	0.0207354
BraA09g015860.3.5C	BraA05g035150.3.5C	0.0207328
BraA07g010400.3.5C	BraA05g038560.3.5C	0.0207321
BraA02g031170.3.5C	BraA04g005650.3.5C	0.0207317
BraA03g062260.3.5C	BraA03g026370.3.5C	0.0207293
BraA09g015860.3.5C	BraA09g000650.3.5C	0.0207264
BraA06g028050.3.5C	BraA06g018380.3.5C	0.0207227
BraA07g012040.3.5C	BraA01g007920.3.5C	0.0207177
BraA06g027660.3.5C	BraA05g030850.3.5C	0.0207157
BraA09g041430.3.5C	BraA08g027050.3.5C	0.0207126
BraA09g044020.3.5C	BraA06g010580.3.5C	0.0207085
BraA01g005190.3.5C	BraA05g015300.3.5C	0.020704
BraA06g039460.3.5C	BraA07g022070.3.5C	0.0207033
BraA05g009310.3.5C	BraA01g019000.3.5C	0.0207013
BraA09g013390.3.5C	BraA06g044420.3.5C	0.0207011
BraA10g026010.3.5C	BraA01g007650.3.5C	0.0206989
BraA02g020010.3.5C	BraA07g010070.3.5C	0.0206988
BraA03g024810.3.5C	BraA04g000170.3.5C	0.0206983
BraA01g008990.3.5C	BraA03g049120.3.5C	0.0206962
BraA02g031170.3.5C	BraA07g037750.3.5C	0.0206948
BraA06g029680.3.5C	BraA04g012850.3.5C	0.0206841
BraA10g026010.3.5C	BraA09g064480.3.5C	0.0206815
BraA09g015860.3.5C	BraA09g027230.3.5C	0.0206797
BraA02g006380.3.5C	BraA04g033530.3.5C	0.0206782
BraA06g002250.3.5C	BraA01g033390.3.5C	0.020678
BraA05g025190.3.5C	BraA01g046140.3.5C	0.0206777
BraA09g006160.3.5C	BraA06g046000.3.5C	0.0206766
BraA04g007820.3.5C	BraA09g005500.3.5C	0.0206744
BraA03g062140.3.5C	BraA10g008740.3.5C	0.02067
BraA09g015860.3.5C	BraA09g024590.3.5C	0.0206645
BraA05g009310.3.5C	BraA02g001940.3.5C	0.0206593
BraA09g064850.3.5C	BraA10g028610.3.5C	0.0206592
BraA02g031170.3.5C	BraA09g056410.3.5C	0.0206584
BraA07g028880.3.5C	BraA09g035130.3.5C	0.0206572
BraA08g030780.3.5C	BraA07g035190.3.5C	0.0206565
BraA09g015860.3.5C	BraA08g004300.3.5C	0.0206562
BraA10g011810.3.5C	BraA03g023750.3.5C	0.0206551
BraA01g032550.3.5C	BraA01g000770.3.5C	0.0206548
BraA06g005700.3.5C	BraA06g036300.3.5C	0.0206538
BraA09g015860.3.5C	BraA09g047770.3.5C	0.0206486
BraA04g033480.3.5C	BraA07g025820.3.5C	0.0206479
BraA03g004830.3.5C	BraA05g011300.3.5C	0.0206434
BraA03g026010.3.5C	BraA04g027150.3.5C	0.0206429
BraA09g015860.3.5C	BraA06g027430.3.5C	0.0206424
BraA06g003850.3.5C	BraA06g036670.3.5C	0.0206393
BraA03g004830.3.5C	BraA02g013520.3.5C	0.0206374
BraA08g004060.3.5C	BraA03g006580.3.5C	0.0206248
BraA06g043000.3.5C	BraA09g055200.3.5C	0.0206185
BraA06g033600.3.5C	BraA04g027430.3.5C	0.0206183
BraA10g026010.3.5C	BraA09g047630.3.5C	0.020618
BraA01g012470.3.5C	BraA08g015100.3.5C	0.0206163
BraA10g026710.3.5C	BraA01g011510.3.5C	0.0206161
BraA07g023280.3.5C	BraA09g004630.3.5C	0.0206154
BraA05g008750.3.5C	BraA09g022250.3.5C	0.0206082
BraA09g015860.3.5C	BraA09g063410.3.5C	0.0206037
BraA07g039960.3.5C	BraA06g030010.3.5C	0.020603
BraA09g026390.3.5C	BraA05g006870.3.5C	0.0205911
BraA03g004830.3.5C	BraA10g014420.3.5C	0.0205868
BraA07g028880.3.5C	BraA07g023910.3.5C	0.0205864
BraA07g021750.3.5C	BraA05g034100.3.5C	0.0205813
BraA09g015860.3.5C	BraA08g003370.3.5C	0.0205799
BraA09g015860.3.5C	BraA05g013700.3.5C	0.0205503
BraA01g021980.3.5C	BraA07g017190.3.5C	0.0205496
BraA10g026710.3.5C	BraA06g019610.3.5C	0.0205487
BraA02g008890.3.5C	BraA09g038840.3.5C	0.0205471
BraA09g015860.3.5C	BraA01g021980.3.5C	0.0205461
BraA09g015860.3.5C	BraA03g005550.3.5C	0.0205441
BraA08g004060.3.5C	BraA09g053390.3.5C	0.0205346
BraA06g005260.3.5C	BraA09g064850.3.5C	0.0205333
BraA02g031170.3.5C	BraA08g004300.3.5C	0.020532
BraA01g021980.3.5C	BraA01g019640.3.5C	0.0205268
BraA05g031410.3.5C	BraA05g003420.3.5C	0.0205248
BraA03g004830.3.5C	BraA01g039820.3.5C	0.0205207
BraA06g018130.3.5C	BraA02g026410.3.5C	0.0205189
BraA09g061170.3.5C	BraA02g029600.3.5C	0.0205174
BraA09g013390.3.5C	BraA08g023640.3.5C	0.0205144
BraA02g031170.3.5C	BraA07g038710.3.5C	0.0205026
BraA10g027440.3.5C	BraA04g008280.3.5C	0.0204967
BraA09g015860.3.5C	BraA06g035410.3.5C	0.020494
BraA10g018270.3.5C	BraA02g016320.3.5C	0.0204932
BraA09g013390.3.5C	BraA09g035220.3.5C	0.020488
BraA09g013390.3.5C	BraA08g000870.3.5C	0.0204844
BraA09g061170.3.5C	BraA09g047590.3.5C	0.0204841
BraA02g031170.3.5C	BraA09g005260.3.5C	0.0204744
BraA03g004830.3.5C	BraA03g000330.3.5C	0.020465
BraA09g001110.3.5C	BraA01g029180.3.5C	0.0204648
BraA09g013390.3.5C	BraA01g006060.3.5C	0.0204641
BraA09g013390.3.5C	BraA06g027220.3.5C	0.0204626
BraA10g026710.3.5C	BraA02g027780.3.5C	0.0204622
BraA09g015860.3.5C	BraA03g004830.3.5C	0.0204595
BraA09g013390.3.5C	BraA09g044400.3.5C	0.020455
BraA03g004830.3.5C	BraA03g045990.3.5C	0.0204542
BraA05g002830.3.5C	BraA03g038740.3.5C	0.0204536
BraA03g004830.3.5C	BraA02g006160.3.5C	0.0204504
BraA06g005260.3.5C	BraA09g033700.3.5C	0.0204504
BraA09g050540.3.5C	BraA07g042380.3.5C	0.0204468
BraA02g010620.3.5C	BraA02g000280.3.5C	0.0204461
BraA06g019300.3.5C	BraA04g007720.3.5C	0.0204456
BraA06g026150.3.5C	BraA09g058680.3.5C	0.0204415
BraA08g021390.3.5C	BraA05g014630.3.5C	0.0204354
BraA06g033600.3.5C	BraA06g029560.3.5C	0.0204277
BraA09g015860.3.5C	BraA02g042280.3.5C	0.0204266
BraA05g009310.3.5C	BraA08g027730.3.5C	0.020421
BraA06g019300.3.5C	BraA09g051330.3.5C	0.0204092
BraA02g031170.3.5C	BraA03g030810.3.5C	0.0204086
BraA09g007680.3.5C	BraA06g043920.3.5C	0.0204047
BraA10g026710.3.5C	BraA09g041180.3.5C	0.0203986
BraA09g013390.3.5C	BraA08g003430.3.5C	0.0203983
BraA09g026390.3.5C	BraA09g023570.3.5C	0.0203947
BraA09g015860.3.5C	BraA03g055910.3.5C	0.0203932
BraA09g013390.3.5C	BraA02g013520.3.5C	0.0203912
BraA09g015860.3.5C	BraA06g017000.3.5C	0.0203903
BraA03g004830.3.5C	BraA04g026960.3.5C	0.0203846
BraA07g023280.3.5C	BraA06g039940.3.5C	0.0203845
BraA08g017300.3.5C	BraA05g001990.3.5C	0.020382
BraA04g006760.3.5C	BraA10g023260.3.5C	0.020377
BraA02g031170.3.5C	BraA03g057970.3.5C	0.0203671
BraA09g015860.3.5C	BraA02g024970.3.5C	0.0203629
BraA05g030540.3.5C	BraA03g049270.3.5C	0.0203578
BraA05g002830.3.5C	BraA03g032790.3.5C	0.0203536
BraA07g024030.3.5C	BraA03g037930.3.5C	0.0203471
BraA02g023450.3.5C	BraA02g001440.3.5C	0.0203454
BraA06g019300.3.5C	BraA04g030820.3.5C	0.0203453
BraA10g011770.3.5C	BraA03g040450.3.5C	0.0203338
BraA04g027010.3.5C	BraA09g011820.3.5C	0.0203324
BraA03g012760.3.5C	BraA01g017080.3.5C	0.0203324
BraA06g005700.3.5C	BraA01g022980.3.5C	0.0203269
BraA09g061170.3.5C	BraA05g043560.3.5C	0.0203259
BraA09g015860.3.5C	BraA02g027780.3.5C	0.0203204
BraA01g008990.3.5C	BraA09g048590.3.5C	0.02032
BraA09g015860.3.5C	BraA08g017330.3.5C	0.0203188
BraA02g031170.3.5C	BraA03g039680.3.5C	0.0203155
BraA09g023230.3.5C	BraA02g022150.3.5C	0.0203141
BraA01g008990.3.5C	BraA10g024450.3.5C	0.0203133
BraA09g001110.3.5C	BraA08g013060.3.5C	0.0203079
BraA08g017300.3.5C	BraA01g041710.3.5C	0.0203053
BraA09g013390.3.5C	BraA06g005790.3.5C	0.0203051
BraA02g020470.3.5C	BraA03g026720.3.5C	0.0202971
BraA09g015860.3.5C	BraA01g019660.3.5C	0.0202899
BraA03g032200.3.5C	BraA07g009400.3.5C	0.0202867
BraA05g042170.3.5C	BraA09g054190.3.5C	0.0202845
BraA03g010890.3.5C	BraA09g044870.3.5C	0.0202769
BraA03g004830.3.5C	BraA02g004680.3.5C	0.0202731
BraA06g033600.3.5C	BraA02g033730.3.5C	0.020263
BraA01g021980.3.5C	BraA04g021610.3.5C	0.0202561
BraA02g031170.3.5C	BraA09g027080.3.5C	0.0202558
BraA08g025220.3.5C	BraA10g019170.3.5C	0.0202509
BraA07g035180.3.5C	BraA10g000100.3.5C	0.0202503
BraA09g061170.3.5C	BraA02g036890.3.5C	0.0202477
BraA05g031410.3.5C	BraA10g021070.3.5C	0.0202397
BraA05g009310.3.5C	BraA05g030900.3.5C	0.0202357
BraA06g028050.3.5C	BraA03g003430.3.5C	0.0202294
BraA01g001260.3.5C	BraA03g043200.3.5C	0.0202263
BraA02g020470.3.5C	BraA05g012230.3.5C	0.0202256
BraA01g009630.3.5C	BraA04g017450.3.5C	0.020221
BraA05g030850.3.5C	BraA07g040290.3.5C	0.0202186
BraA03g004830.3.5C	BraA04g003810.3.5C	0.0202176
BraA10g024270.3.5C	BraA09g056100.3.5C	0.0202173
BraA03g062260.3.5C	BraA05g006130.3.5C	0.020205
BraA10g003780.3.5C	BraA06g045800.3.5C	0.0202044
BraA02g031170.3.5C	BraA06g029260.3.5C	0.0202025
BraA07g023280.3.5C	BraA05g004580.3.5C	0.0202021
BraA06g035810.3.5C	BraA08g034840.3.5C	0.0202017
BraA02g015160.3.5C	BraA08g019250.3.5C	0.0202004
BraA06g019300.3.5C	BraA06g029260.3.5C	0.0201994
BraA06g028050.3.5C	BraA05g024650.3.5C	0.0201989
BraA02g031170.3.5C	BraA06g042550.3.5C	0.0201967
BraA06g019300.3.5C	BraA06g043700.3.5C	0.0201905
BraA02g031170.3.5C	BraA04g028220.3.5C	0.0201903
BraA09g013390.3.5C	BraA04g027660.3.5C	0.0201839
BraA09g062740.3.5C	BraA07g014590.3.5C	0.0201837
BraA04g021400.3.5C	BraA02g006140.3.5C	0.0201835
BraA06g026150.3.5C	BraA07g036590.3.5C	0.0201827
BraA09g008850.3.5C	BraA07g023280.3.5C	0.0201786
BraA03g004830.3.5C	BraA01g005250.3.5C	0.020169
BraA09g013390.3.5C	BraA07g008130.3.5C	0.020165
BraA05g030850.3.5C	BraA10g001550.3.5C	0.0201631
BraA09g013390.3.5C	BraA04g020300.3.5C	0.0201569
BraA04g025970.3.5C	BraA01g002630.3.5C	0.020153
BraA06g040670.3.5C	BraA06g036680.3.5C	0.0201446
BraA06g019300.3.5C	BraA06g034700.3.5C	0.0201423
BraA03g004830.3.5C	BraA09g025880.3.5C	0.0201412
BraA09g013390.3.5C	BraA01g022700.3.5C	0.0201387
BraA09g015860.3.5C	BraA06g028170.3.5C	0.0201379
BraA03g019560.3.5C	BraA09g047660.3.5C	0.0201367
BraA09g015860.3.5C	BraA03g029100.3.5C	0.0201349
BraA09g037790.3.5C	BraA04g028320.3.5C	0.0201292
BraA09g061170.3.5C	BraA03g006580.3.5C	0.020126
BraA09g044020.3.5C	BraA01g003540.3.5C	0.020126
BraA09g015860.3.5C	BraA03g036780.3.5C	0.0201251
BraA04g007820.3.5C	BraA07g019350.3.5C	0.0201233
BraA09g013390.3.5C	BraA01g005250.3.5C	0.0201188
BraA06g028050.3.5C	BraA09g000070.3.5C	0.0201134
BraA01g023520.3.5C	BraA06g018130.3.5C	0.0201095
BraA08g025220.3.5C	BraA09g003590.3.5C	0.0201057
BraA03g004830.3.5C	BraA09g057770.3.5C	0.020103
BraA03g004830.3.5C	BraA05g029500.3.5C	0.0201024
BraA09g013390.3.5C	BraA10g026710.3.5C	0.0200999
BraA03g004830.3.5C	BraA08g011950.3.5C	0.0200964
BraA03g004830.3.5C	BraA04g032700.3.5C	0.0200957
BraA06g010580.3.5C	BraA04g031210.3.5C	0.0200943
BraA09g015860.3.5C	BraA09g027080.3.5C	0.0200933
BraA06g010460.3.5C	BraA07g043560.3.5C	0.0200914
BraA01g021980.3.5C	BraA07g038110.3.5C	0.0200907
BraA06g019300.3.5C	BraA04g021180.3.5C	0.0200891
BraA05g009310.3.5C	BraA09g066910.3.5C	0.0200889
BraA08g004060.3.5C	BraA08g013060.3.5C	0.0200877
BraA09g015860.3.5C	BraA10g007670.3.5C	0.0200855
BraA02g031170.3.5C	BraA08g003430.3.5C	0.0200849
BraA03g004830.3.5C	BraA09g006940.3.5C	0.0200846
BraA01g018000.3.5C	BraA03g006570.3.5C	0.0200843
BraA05g034100.3.5C	BraA01g013140.3.5C	0.0200833
BraA03g022340.3.5C	BraA07g027770.3.5C	0.0200818
BraA01g008990.3.5C	BraA01g015050.3.5C	0.0200794
BraA01g021980.3.5C	BraA01g005390.3.5C	0.0200762
BraA01g023520.3.5C	BraA07g022580.3.5C	0.020075
BraA02g031170.3.5C	BraA01g004750.3.5C	0.020072
BraA08g004060.3.5C	BraA05g002680.3.5C	0.0200683
BraA06g015770.3.5C	BraA06g010910.3.5C	0.0200674
BraA09g015860.3.5C	BraA07g009650.3.5C	0.020065
BraA09g044020.3.5C	BraA07g022070.3.5C	0.0200635
BraA09g037790.3.5C	BraA01g008990.3.5C	0.0200626
BraA03g038700.3.5C	BraA08g029970.3.5C	0.0200617
BraA03g004830.3.5C	BraA05g041620.3.5C	0.0200603
BraA01g032550.3.5C	BraA10g028750.3.5C	0.0200598
BraA08g004060.3.5C	BraA06g026070.3.5C	0.020058
BraA03g004830.3.5C	BraA03g060960.3.5C	0.0200578
BraA09g061170.3.5C	BraA09g023230.3.5C	0.02005
BraA01g015350.3.5C	BraA09g020600.3.5C	0.020046
BraA02g031170.3.5C	BraA04g025350.3.5C	0.0200458
BraA05g009310.3.5C	BraA01g040720.3.5C	0.0200443
BraA06g010580.3.5C	BraA09g054470.3.5C	0.0200385
BraA01g023520.3.5C	BraA09g003590.3.5C	0.020036
BraA08g017300.3.5C	BraA03g044900.3.5C	0.0200345
BraA09g015860.3.5C	BraA09g052480.3.5C	0.020016
BraA04g025970.3.5C	BraA03g021160.3.5C	0.0200143
BraA07g011070.3.5C	BraA09g028460.3.5C	0.0199992
BraA10g026710.3.5C	BraA09g025580.3.5C	0.019995
BraA05g030540.3.5C	BraA09g008850.3.5C	0.0199919
BraA01g008990.3.5C	BraA09g019060.3.5C	0.0199901
BraA09g015860.3.5C	BraA10g033310.3.5C	0.0199868
BraA07g012040.3.5C	BraA04g020570.3.5C	0.01998
BraA07g032730.3.5C	BraA02g036480.3.5C	0.019978
BraA06g033600.3.5C	BraA04g027890.3.5C	0.0199739
BraA06g019300.3.5C	BraA05g007830.3.5C	0.0199724
BraA06g019300.3.5C	BraA09g012260.3.5C	0.0199721
BraA09g050540.3.5C	BraA01g020710.3.5C	0.0199712
BraA05g002830.3.5C	BraA05g000460.3.5C	0.0199684
BraA07g039960.3.5C	BraA09g055200.3.5C	0.0199645
BraA09g015860.3.5C	BraA03g041930.3.5C	0.0199642
BraA05g031410.3.5C	BraA03g031960.3.5C	0.0199589
BraA09g015860.3.5C	BraA08g034790.3.5C	0.019958
BraA03g004830.3.5C	BraA04g008280.3.5C	0.0199552
BraA09g013390.3.5C	BraA06g040860.3.5C	0.0199541
BraA06g010460.3.5C	BraA10g026250.3.5C	0.0199518
BraA04g025970.3.5C	BraA06g012080.3.5C	0.0199515
BraA05g009310.3.5C	BraA08g003170.3.5C	0.0199433
BraA09g001110.3.5C	BraA02g005130.3.5C	0.0199416
BraA08g030780.3.5C	BraA01g017490.3.5C	0.0199411
BraA09g044020.3.5C	BraA09g042410.3.5C	0.019938
BraA09g013390.3.5C	BraA01g009060.3.5C	0.0199358
BraA02g036890.3.5C	BraA01g008510.3.5C	0.0199341
BraA06g028050.3.5C	BraA09g005660.3.5C	0.0199324
BraA04g007820.3.5C	BraA08g029130.3.5C	0.0199324
BraA05g030850.3.5C	BraA09g013590.3.5C	0.0199312
BraA01g008990.3.5C	BraA01g034210.3.5C	0.019931
BraA07g035180.3.5C	BraA07g034650.3.5C	0.0199304
BraA09g013390.3.5C	BraA01g004820.3.5C	0.0199304
BraA06g019300.3.5C	BraA07g039880.3.5C	0.0199291
BraA10g026710.3.5C	BraA09g058910.3.5C	0.0199281
BraA01g023520.3.5C	BraA06g014520.3.5C	0.0199268
BraA03g012760.3.5C	BraA05g016470.3.5C	0.0199248
BraA06g043000.3.5C	BraA01g008510.3.5C	0.0199247
BraA05g034100.3.5C	BraA07g020460.3.5C	0.0199242
BraA09g013280.3.5C	BraA03g001220.3.5C	0.019915
BraA03g038700.3.5C	BraA08g029610.3.5C	0.0199047
BraA09g015860.3.5C	BraA10g013760.3.5C	0.0199046
BraA05g009310.3.5C	BraA04g003810.3.5C	0.019894
BraA05g002830.3.5C	BraA03g022340.3.5C	0.0198935
BraA09g013390.3.5C	BraA06g007920.3.5C	0.0198927
BraA05g013710.3.5C	BraA04g023720.3.5C	0.0198904
BraA05g030850.3.5C	BraA06g005450.3.5C	0.0198889
BraA09g015860.3.5C	BraA06g018180.3.5C	0.0198856
BraA01g008990.3.5C	BraA02g042980.3.5C	0.0198837
BraA07g023910.3.5C	BraA02g022150.3.5C	0.0198835
BraA02g036890.3.5C	BraA07g005710.3.5C	0.0198763
BraA09g062740.3.5C	BraA07g040000.3.5C	0.0198647
BraA06g033600.3.5C	BraA08g019290.3.5C	0.0198622
BraA06g003850.3.5C	BraA03g044770.3.5C	0.019862
BraA05g008750.3.5C	BraA04g000090.3.5C	0.0198566
BraA09g061170.3.5C	BraA04g031210.3.5C	0.0198506
BraA03g062230.3.5C	BraA03g026010.3.5C	0.0198426
BraA05g031410.3.5C	BraA05g020550.3.5C	0.0198416
BraA03g010890.3.5C	BraA03g044170.3.5C	0.0198406
BraA06g019300.3.5C	BraA01g019660.3.5C	0.0198402
BraA09g015860.3.5C	BraA05g010830.3.5C	0.0198396
BraA10g026710.3.5C	BraA10g014420.3.5C	0.0198287
BraA01g021980.3.5C	BraA10g028750.3.5C	0.0198275
BraA01g001260.3.5C	BraA09g052480.3.5C	0.0198163
BraA01g008990.3.5C	BraA05g033950.3.5C	0.0198129
BraA09g061170.3.5C	BraA01g023610.3.5C	0.0198128
BraA10g026710.3.5C	BraA06g005790.3.5C	0.0198072
BraA05g041280.3.5C	BraA07g004310.3.5C	0.0198049
BraA02g010620.3.5C	BraA03g010890.3.5C	0.0198047
BraA08g017300.3.5C	BraA10g028140.3.5C	0.0198025
BraA09g015860.3.5C	BraA01g008560.3.5C	0.0198004
BraA03g010890.3.5C	BraA05g006130.3.5C	0.0197998
BraA03g004830.3.5C	BraA10g029580.3.5C	0.0197995
BraA06g028050.3.5C	BraA02g009100.3.5C	0.0197871
BraA05g034100.3.5C	BraA09g035130.3.5C	0.0197857
BraA07g028880.3.5C	BraA03g018050.3.5C	0.0197853
BraA06g019300.3.5C	BraA09g002260.3.5C	0.0197814
BraA07g024030.3.5C	BraA03g053230.3.5C	0.0197798
BraA06g010460.3.5C	BraA04g005550.3.5C	0.0197742
BraA03g004830.3.5C	BraA07g027570.3.5C	0.0197724
BraA03g004830.3.5C	BraA04g022280.3.5C	0.0197675
BraA09g013390.3.5C	BraA06g043800.3.5C	0.0197673
BraA06g039460.3.5C	BraA02g023450.3.5C	0.0197661
BraA09g037790.3.5C	BraA05g027600.3.5C	0.0197623
BraA09g013390.3.5C	BraA09g000650.3.5C	0.019756
BraA09g013390.3.5C	BraA05g002720.3.5C	0.0197522
BraA03g062230.3.5C	BraA05g008750.3.5C	0.0197501
BraA09g013390.3.5C	BraA05g040430.3.5C	0.0197478
BraA08g002290.3.5C	BraA07g000840.3.5C	0.0197476
BraA10g026710.3.5C	BraA01g034080.3.5C	0.0197453
BraA02g036890.3.5C	BraA08g019250.3.5C	0.0197453
BraA03g062260.3.5C	BraA09g057550.3.5C	0.0197446
BraA04g021400.3.5C	BraA02g000350.3.5C	0.0197399
BraA06g026150.3.5C	BraA09g056510.3.5C	0.0197371
BraA05g009310.3.5C	BraA07g022950.3.5C	0.0197333
BraA05g025190.3.5C	BraA10g029580.3.5C	0.0197283
BraA07g017530.3.5C	BraA05g034100.3.5C	0.0197249
BraA08g026590.3.5C	BraA06g008280.3.5C	0.0197244
BraA06g018130.3.5C	BraA09g056510.3.5C	0.0197229
BraA08g025760.3.5C	BraA07g013000.3.5C	0.0197183
BraA03g004830.3.5C	BraA04g020300.3.5C	0.019703
BraA03g004830.3.5C	BraA05g004150.3.5C	0.0197006
BraA03g022340.3.5C	BraA05g002830.3.5C	0.0197003
BraA09g015860.3.5C	BraA01g000770.3.5C	0.0196985
BraA05g041280.3.5C	BraA07g026560.3.5C	0.0196946
BraA08g024070.3.5C	BraA07g011070.3.5C	0.0196886
BraA09g015860.3.5C	BraA09g001320.3.5C	0.0196858
BraA03g004830.3.5C	BraA08g011630.3.5C	0.0196858
BraA08g004060.3.5C	BraA07g009560.3.5C	0.0196815
BraA03g026720.3.5C	BraA01g029360.3.5C	0.0196813
BraA06g043000.3.5C	BraA02g022150.3.5C	0.0196812
BraA06g019300.3.5C	BraA05g040430.3.5C	0.0196803
BraA06g005260.3.5C	BraA06g021470.3.5C	0.0196796
BraA02g031170.3.5C	BraA10g021500.3.5C	0.0196779
BraA01g008990.3.5C	BraA05g007410.3.5C	0.0196763
BraA03g004830.3.5C	BraA03g009050.3.5C	0.0196755
BraA09g013390.3.5C	BraA04g006300.3.5C	0.0196749
BraA02g031170.3.5C	BraA09g066800.3.5C	0.0196716
BraA03g004830.3.5C	BraA03g029290.3.5C	0.019664
BraA04g006760.3.5C	BraA08g000870.3.5C	0.019657
BraA04g001180.3.5C	BraA05g038820.3.5C	0.0196568
BraA01g005190.3.5C	BraA07g031590.3.5C	0.0196557
BraA01g021980.3.5C	BraA09g025880.3.5C	0.0196511
BraA09g015860.3.5C	BraA08g027730.3.5C	0.0196482
BraA01g021980.3.5C	BraA04g021180.3.5C	0.0196425
BraA01g008990.3.5C	BraA03g008060.3.5C	0.0196421
BraA09g013390.3.5C	BraA07g009650.3.5C	0.0196413
BraA09g001110.3.5C	BraA02g046980.3.5C	0.0196394
BraA10g027440.3.5C	BraA04g000090.3.5C	0.0196374
BraA09g013390.3.5C	BraA01g021980.3.5C	0.0196361
BraA06g019300.3.5C	BraA10g025750.3.5C	0.0196342
BraA06g030270.3.5C	BraA02g047190.3.5C	0.0196321
BraA09g061170.3.5C	BraA07g022630.3.5C	0.0196303
BraA02g020470.3.5C	BraA07g000870.3.5C	0.0196245
BraA06g026150.3.5C	BraA02g035570.3.5C	0.0196199
BraA03g004830.3.5C	BraA07g032240.3.5C	0.0196167
BraA09g050540.3.5C	BraA05g039700.3.5C	0.0196154
BraA08g017300.3.5C	BraA01g037650.3.5C	0.0196148
BraA09g026390.3.5C	BraA06g045800.3.5C	0.0196147
BraA06g033600.3.5C	BraA10g012980.3.5C	0.019609
BraA01g021980.3.5C	BraA05g030900.3.5C	0.0196073
BraA09g015860.3.5C	BraA04g000090.3.5C	0.0196028
BraA07g012040.3.5C	BraA03g028730.3.5C	0.0195996
BraA09g015860.3.5C	BraA04g007720.3.5C	0.019597
BraA09g013390.3.5C	BraA06g018180.3.5C	0.0195951
BraA03g026720.3.5C	BraA03g057900.3.5C	0.0195929
BraA10g026710.3.5C	BraA03g039680.3.5C	0.0195875
BraA02g031170.3.5C	BraA10g018760.3.5C	0.0195869
BraA09g013390.3.5C	BraA03g009050.3.5C	0.0195859
BraA09g013390.3.5C	BraA03g058720.3.5C	0.0195858
BraA09g061170.3.5C	BraA03g055430.3.5C	0.0195812
BraA09g044020.3.5C	BraA04g031210.3.5C	0.0195808
BraA06g033600.3.5C	BraA05g038610.3.5C	0.0195784
BraA02g026410.3.5C	BraA09g037250.3.5C	0.019578
BraA10g026710.3.5C	BraA01g031240.3.5C	0.019577
BraA05g002380.3.5C	BraA02g015500.3.5C	0.0195754
BraA06g043000.3.5C	BraA06g039460.3.5C	0.0195735
BraA05g042170.3.5C	BraA03g036490.3.5C	0.0195689
BraA03g004830.3.5C	BraA09g002260.3.5C	0.0195652
BraA09g062740.3.5C	BraA07g038550.3.5C	0.0195624
BraA02g031170.3.5C	BraA03g004830.3.5C	0.0195621
BraA03g004830.3.5C	BraA05g013700.3.5C	0.0195619
BraA09g015860.3.5C	BraA09g055280.3.5C	0.0195584
BraA05g009310.3.5C	BraA02g006960.3.5C	0.0195548
BraA03g004830.3.5C	BraA01g001380.3.5C	0.0195547
BraA09g001110.3.5C	BraA06g043510.3.5C	0.0195505
BraA09g013280.3.5C	BraA09g015840.3.5C	0.0195453
BraA09g006080.3.5C	BraA07g019960.3.5C	0.0195435
BraA09g015860.3.5C	BraA02g034300.3.5C	0.0195429
BraA05g002740.3.5C	BraA06g034040.3.5C	0.0195396
BraA09g050540.3.5C	BraA02g041760.3.5C	0.019536
BraA09g015860.3.5C	BraA09g002400.3.5C	0.0195339
BraA09g026390.3.5C	BraA07g029790.3.5C	0.0195338
BraA07g010400.3.5C	BraA07g035180.3.5C	0.0195333
BraA02g031170.3.5C	BraA05g030900.3.5C	0.0195314
BraA09g013390.3.5C	BraA09g006510.3.5C	0.0195283
BraA10g006980.3.5C	BraA05g028870.3.5C	0.019528
BraA09g050540.3.5C	BraA07g037940.3.5C	0.0195259
BraA09g013390.3.5C	BraA09g009590.3.5C	0.0195221
BraA06g019300.3.5C	BraA02g013610.3.5C	0.0195218
BraA09g013390.3.5C	BraA07g019790.3.5C	0.0195201
BraA05g009310.3.5C	BraA02g038160.3.5C	0.01952
BraA09g013390.3.5C	BraA08g017330.3.5C	0.0195175
BraA05g008750.3.5C	BraA02g035270.3.5C	0.0195168
BraA09g007680.3.5C	BraA03g049980.3.5C	0.0195168
BraA04g007820.3.5C	BraA02g017800.3.5C	0.0195118
BraA09g015860.3.5C	BraA03g043040.3.5C	0.0195114
BraA03g028690.3.5C	BraA08g017200.3.5C	0.0195109
BraA02g027710.3.5C	BraA05g042170.3.5C	0.0195002
BraA06g039460.3.5C	BraA06g043000.3.5C	0.0194922
BraA09g013390.3.5C	BraA09g052480.3.5C	0.0194901
BraA09g062740.3.5C	BraA07g022930.3.5C	0.0194848
BraA09g035130.3.5C	BraA08g032090.3.5C	0.0194838
BraA10g011810.3.5C	BraA04g031210.3.5C	0.0194826
BraA03g004830.3.5C	BraA01g045030.3.5C	0.0194797
BraA10g026010.3.5C	BraA07g017340.3.5C	0.0194794
BraA01g008990.3.5C	BraA07g029780.3.5C	0.0194781
BraA05g009310.3.5C	BraA03g058720.3.5C	0.0194764
BraA08g002290.3.5C	BraA09g015120.3.5C	0.0194761
BraA02g031170.3.5C	BraA09g027230.3.5C	0.0194756
BraA01g045260.3.5C	BraA09g023360.3.5C	0.0194628
BraA03g004830.3.5C	BraA03g008770.3.5C	0.0194623
BraA04g001180.3.5C	BraA10g010450.3.5C	0.0194618
BraA06g033600.3.5C	BraA06g005650.3.5C	0.01946
BraA03g004830.3.5C	BraA08g017770.3.5C	0.0194507
BraA09g015860.3.5C	BraA05g003870.3.5C	0.019447
BraA09g061170.3.5C	BraA09g062400.3.5C	0.0194429
BraA09g026390.3.5C	BraA05g031830.3.5C	0.0194427
BraA06g030010.3.5C	BraA07g039960.3.5C	0.0194397
BraA08g025220.3.5C	BraA02g022580.3.5C	0.0194393
BraA07g035180.3.5C	BraA02g042180.3.5C	0.0194379
BraA10g026710.3.5C	BraA10g002270.3.5C	0.0194371
BraA10g026710.3.5C	BraA04g025970.3.5C	0.0194351
BraA09g015860.3.5C	BraA04g026960.3.5C	0.0194349
BraA02g031170.3.5C	BraA05g041620.3.5C	0.0194345
BraA09g015860.3.5C	BraA05g004530.3.5C	0.0194309
BraA03g004830.3.5C	BraA05g004530.3.5C	0.0194277
BraA07g031830.3.5C	BraA07g035150.3.5C	0.019426
BraA09g001110.3.5C	BraA09g056350.3.5C	0.0194244
BraA02g036890.3.5C	BraA06g010580.3.5C	0.0194239
BraA04g028080.3.5C	BraA01g012030.3.5C	0.0194176
BraA09g013390.3.5C	BraA04g029920.3.5C	0.0194149
BraA02g020470.3.5C	BraA09g016480.3.5C	0.0194122
BraA09g000540.3.5C	BraA01g006150.3.5C	0.0194082
BraA07g023910.3.5C	BraA06g043820.3.5C	0.019408
BraA09g015860.3.5C	BraA01g016660.3.5C	0.0194068
BraA06g010580.3.5C	BraA10g019960.3.5C	0.0194047
BraA02g031170.3.5C	BraA06g043410.3.5C	0.0194043
BraA10g027440.3.5C	BraA09g057810.3.5C	0.0194037
BraA09g013390.3.5C	BraA05g004530.3.5C	0.0193955
BraA03g062260.3.5C	BraA02g012810.3.5C	0.019395
BraA08g004060.3.5C	BraA07g039750.3.5C	0.0193912
BraA09g037790.3.5C	BraAnng004570.3.5C	0.0193866
BraA09g001110.3.5C	BraA03g030380.3.5C	0.0193859
BraA07g023910.3.5C	BraA09g055200.3.5C	0.019384
BraA10g026710.3.5C	BraA09g025880.3.5C	0.0193836
BraA04g027150.3.5C	BraA06g006430.3.5C	0.0193833
BraA06g019300.3.5C	BraA03g000230.3.5C	0.0193733
BraA03g004830.3.5C	BraA04g009390.3.5C	0.019372
BraA09g008850.3.5C	BraA06g004490.3.5C	0.0193708
BraA09g061170.3.5C	BraA01g029180.3.5C	0.0193685
BraA01g008990.3.5C	BraA06g043900.3.5C	0.0193618
BraA09g062740.3.5C	BraA05g026410.3.5C	0.0193578
BraA03g004830.3.5C	BraA01g004750.3.5C	0.0193532
BraA09g062740.3.5C	BraA02g000350.3.5C	0.0193501
BraA02g031170.3.5C	BraA03g006010.3.5C	0.0193466
BraA09g015860.3.5C	BraA01g008280.3.5C	0.0193452
BraA02g031170.3.5C	BraA05g009150.3.5C	0.0193415
BraA02g031170.3.5C	BraA06g020530.3.5C	0.01934
BraA10g026710.3.5C	BraA10g013760.3.5C	0.019338
BraA09g001110.3.5C	BraA04g004000.3.5C	0.0193376
BraA09g061170.3.5C	BraA10g000590.3.5C	0.0193365
BraA01g021980.3.5C	BraA10g010480.3.5C	0.0193331
BraA04g023020.3.5C	BraA03g018630.3.5C	0.0193307
BraA06g019300.3.5C	BraA03g034100.3.5C	0.0193233
BraA03g062260.3.5C	BraA06g022370.3.5C	0.0193208
BraA09g026390.3.5C	BraA06g000670.3.5C	0.0193208
BraA10g006490.3.5C	BraA01g041710.3.5C	0.0193147
BraA09g053170.3.5C	BraA04g001170.3.5C	0.0193134
BraA09g013390.3.5C	BraA02g027840.3.5C	0.0193122
BraA09g061170.3.5C	BraA01g027060.3.5C	0.0193121
BraA03g004830.3.5C	BraA06g007920.3.5C	0.0193117
BraA04g007820.3.5C	BraA06g038520.3.5C	0.0193083
BraA02g031170.3.5C	BraA07g027570.3.5C	0.0193078
BraA10g026110.3.5C	BraA04g021530.3.5C	0.0193045
BraA10g027440.3.5C	BraA07g040890.3.5C	0.0193016
BraA06g010580.3.5C	BraA05g008010.3.5C	0.0193013
BraA09g015860.3.5C	BraA07g039880.3.5C	0.0193013
BraA06g033600.3.5C	BraA07g040430.3.5C	0.0193011
BraA06g026150.3.5C	BraA09g040640.3.5C	0.0192977
BraA05g009310.3.5C	BraA01g009240.3.5C	0.0192912
BraA02g010620.3.5C	BraA06g009720.3.5C	0.0192899
BraA08g029610.3.5C	BraA07g029990.3.5C	0.0192879
BraA09g015860.3.5C	BraA08g023330.3.5C	0.0192783
BraA09g016480.3.5C	BraA02g020470.3.5C	0.019275
BraA06g028050.3.5C	BraA02g002680.3.5C	0.0192749
BraA04g031900.3.5C	BraA05g034100.3.5C	0.0192731
BraA05g034100.3.5C	BraA08g018780.3.5C	0.0192672
BraA05g002830.3.5C	BraA02g015130.3.5C	0.0192642
BraA06g028050.3.5C	BraA03g054630.3.5C	0.0192598
BraA09g013390.3.5C	BraA10g013760.3.5C	0.0192592
BraA02g031170.3.5C	BraA04g021610.3.5C	0.0192548
BraA08g023790.3.5C	BraA09g036210.3.5C	0.0192546
BraA05g008750.3.5C	BraA01g001220.3.5C	0.0192529
BraA09g015860.3.5C	BraA04g008510.3.5C	0.0192496
BraA09g013390.3.5C	BraA01g004750.3.5C	0.0192491
BraA06g005700.3.5C	BraA09g000180.3.5C	0.019248
BraA06g019300.3.5C	BraA05g004530.3.5C	0.0192425
BraA07g039960.3.5C	BraA08g029970.3.5C	0.0192396
BraA02g031170.3.5C	BraA09g044400.3.5C	0.0192385
BraA05g002830.3.5C	BraA09g010160.3.5C	0.0192358
BraA10g006980.3.5C	BraA03g041790.3.5C	0.0192341
BraA05g009310.3.5C	BraA02g013520.3.5C	0.019229
BraA03g004830.3.5C	BraA01g014550.3.5C	0.0192246
BraA09g023230.3.5C	BraA05g009290.3.5C	0.0192219
BraA06g028050.3.5C	BraA01g018220.3.5C	0.0192207
BraA02g031170.3.5C	BraA04g032700.3.5C	0.0192161
BraA01g008990.3.5C	BraA05g030850.3.5C	0.019206
BraA06g010460.3.5C	BraA09g005500.3.5C	0.0192033
BraA02g031170.3.5C	BraA06g020110.3.5C	0.0192032
BraA02g023450.3.5C	BraA04g031900.3.5C	0.0191992
BraA05g002740.3.5C	BraA06g002210.3.5C	0.0191987
BraA07g039960.3.5C	BraA01g008500.3.5C	0.019196
BraA06g019300.3.5C	BraA02g042280.3.5C	0.01919
BraA01g005190.3.5C	BraA09g037840.3.5C	0.0191889
BraA02g026410.3.5C	BraA03g027080.3.5C	0.0191857
BraA09g001110.3.5C	BraA05g016470.3.5C	0.0191826
BraA05g031410.3.5C	BraA01g020990.3.5C	0.0191795
BraA09g015860.3.5C	BraA03g033610.3.5C	0.0191783
BraA08g002290.3.5C	BraA07g027570.3.5C	0.0191724
BraA09g001110.3.5C	BraA03g037750.3.5C	0.0191689
BraA05g030850.3.5C	BraA05g010540.3.5C	0.0191639
BraA07g010400.3.5C	BraA07g028880.3.5C	0.0191462
BraA09g001110.3.5C	BraA10g002090.3.5C	0.0191449
BraA01g023520.3.5C	BraA05g014490.3.5C	0.0191427
BraA08g021390.3.5C	BraA02g025320.3.5C	0.0191334
BraA05g031410.3.5C	BraA07g032870.3.5C	0.0191322
BraA08g002290.3.5C	BraA09g035780.3.5C	0.0191318
BraA05g009310.3.5C	BraA02g004620.3.5C	0.0191306
BraA02g031170.3.5C	BraA02g024970.3.5C	0.0191292
BraA05g009310.3.5C	BraA04g008280.3.5C	0.0191291
BraA09g001110.3.5C	BraA08g024080.3.5C	0.0191242
BraA03g014600.3.5C	BraA02g015160.3.5C	0.0191219
BraA03g004830.3.5C	BraA04g019080.3.5C	0.0191207
BraA06g019300.3.5C	BraA02g037000.3.5C	0.0191202
BraA06g003850.3.5C	BraA02g042990.3.5C	0.0191201
BraA09g013390.3.5C	BraA01g019660.3.5C	0.0191154
BraA05g042170.3.5C	BraA10g000590.3.5C	0.0191078
BraA06g033600.3.5C	BraA02g025870.3.5C	0.0191068
BraA06g033600.3.5C	BraA03g020940.3.5C	0.0191024
BraA03g004830.3.5C	BraA01g034080.3.5C	0.0191023
BraA07g024030.3.5C	BraA03g032790.3.5C	0.0190976
BraA04g001180.3.5C	BraA01g032520.3.5C	0.0190969
BraA02g031170.3.5C	BraA01g001380.3.5C	0.0190958
BraA09g015860.3.5C	BraA02g018310.3.5C	0.0190949
BraA02g031170.3.5C	BraA06g044420.3.5C	0.0190899
BraA03g007110.3.5C	BraA09g047170.3.5C	0.0190841
BraA06g019300.3.5C	BraA04g015440.3.5C	0.0190832
BraA08g025220.3.5C	BraA02g009830.3.5C	0.0190829
BraA10g026710.3.5C	BraA09g049630.3.5C	0.0190821
BraA06g019300.3.5C	BraA03g020400.3.5C	0.019081
BraA07g010400.3.5C	BraA02g022150.3.5C	0.0190804
BraA10g026710.3.5C	BraA06g026980.3.5C	0.0190657
BraA03g004830.3.5C	BraA09g013390.3.5C	0.0190656
BraA03g000960.3.5C	BraA06g017190.3.5C	0.0190655
BraA09g015860.3.5C	BraA09g063380.3.5C	0.0190646
BraA07g023910.3.5C	BraA05g026910.3.5C	0.0190576
BraA06g019300.3.5C	BraA04g027340.3.5C	0.0190575
BraA06g033600.3.5C	BraA09g023410.3.5C	0.0190553
BraA09g047490.3.5C	BraA07g039360.3.5C	0.0190549
BraA04g001180.3.5C	BraA03g006250.3.5C	0.0190523
BraA10g026710.3.5C	BraA01g037820.3.5C	0.0190503
BraA03g004830.3.5C	BraA07g037750.3.5C	0.019049
BraA09g013390.3.5C	BraA07g041310.3.5C	0.0190474
BraA09g026390.3.5C	BraA08g017200.3.5C	0.0190381
BraA05g025190.3.5C	BraA06g007920.3.5C	0.0190357
BraA06g015770.3.5C	BraA06g015610.3.5C	0.0190278
BraA09g035130.3.5C	BraA08g026430.3.5C	0.0190266
BraA09g013390.3.5C	BraA10g021500.3.5C	0.0190242
BraA06g010580.3.5C	BraA03g060140.3.5C	0.0190185
BraA03g004830.3.5C	BraA03g006010.3.5C	0.0190172
BraA10g026010.3.5C	BraA07g024180.3.5C	0.0190095
BraA02g023450.3.5C	BraA05g026910.3.5C	0.0190066
BraA09g015860.3.5C	BraA06g011570.3.5C	0.0190035
BraA03g007580.3.5C	BraA10g023290.3.5C	0.0190021
BraA01g008990.3.5C	BraA07g034600.3.5C	0.0190001
BraA09g064620.3.5C	BraA09g061390.3.5C	0.0189982
BraA06g033600.3.5C	BraA02g047670.3.5C	0.0189973
BraA03g026720.3.5C	BraA02g020470.3.5C	0.0189964
BraA09g013390.3.5C	BraA02g044350.3.5C	0.0189946
BraA01g012220.3.5C	BraA08g023530.3.5C	0.0189943
BraA09g044020.3.5C	BraA03g043170.3.5C	0.0189934
BraA03g004830.3.5C	BraA09g054930.3.5C	0.0189891
BraA09g026390.3.5C	BraA03g011960.3.5C	0.0189889
BraA09g001110.3.5C	BraA09g034490.3.5C	0.0189882
BraA01g005190.3.5C	BraA03g030830.3.5C	0.0189841
BraA03g004830.3.5C	BraA05g037520.3.5C	0.018984
BraA10g026710.3.5C	BraA10g001380.3.5C	0.0189814
BraA03g004830.3.5C	BraA07g041310.3.5C	0.0189808
BraA01g001220.3.5C	BraA07g017190.3.5C	0.0189787
BraA09g062740.3.5C	BraA01g033360.3.5C	0.0189757
BraA07g024030.3.5C	BraA01g020710.3.5C	0.0189751
BraA10g026710.3.5C	BraA05g030900.3.5C	0.018971
BraA05g030850.3.5C	BraA08g024360.3.5C	0.0189696
BraA04g023720.3.5C	BraA05g011060.3.5C	0.0189685
BraA03g004830.3.5C	BraA09g063380.3.5C	0.018963
BraA03g004830.3.5C	BraA10g028420.3.5C	0.0189627
BraA09g037790.3.5C	BraA10g001550.3.5C	0.0189626
BraA09g013390.3.5C	BraA05g007830.3.5C	0.0189609
BraA03g004830.3.5C	BraA03g020240.3.5C	0.018959
BraA06g033600.3.5C	BraA01g045640.3.5C	0.0189575
BraA09g015860.3.5C	BraA04g025350.3.5C	0.0189559
BraA01g021980.3.5C	BraA04g020300.3.5C	0.0189551
BraA02g014650.3.5C	BraA07g035510.3.5C	0.0189499
BraA08g004060.3.5C	BraA05g043580.3.5C	0.0189496
BraA06g002250.3.5C	BraA06g039080.3.5C	0.0189457
BraA02g031170.3.5C	BraA04g006080.3.5C	0.0189439
BraA09g015860.3.5C	BraA03g043200.3.5C	0.0189384
BraA02g031170.3.5C	BraA10g013760.3.5C	0.018938
BraA03g062260.3.5C	BraA05g030900.3.5C	0.0189343
BraA02g036890.3.5C	BraA04g031210.3.5C	0.0189304
BraA06g002250.3.5C	BraA02g016050.3.5C	0.0189297
BraA06g043000.3.5C	BraA06g010580.3.5C	0.0189281
BraA09g015860.3.5C	BraA09g006940.3.5C	0.0189238
BraA10g027440.3.5C	BraA02g003530.3.5C	0.0189225
BraA02g031170.3.5C	BraA03g060960.3.5C	0.0189223
BraA07g035720.3.5C	BraA10g019140.3.5C	0.0189194
BraA02g020010.3.5C	BraA07g031820.3.5C	0.018919
BraA04g021400.3.5C	BraA06g021250.3.5C	0.0189181
BraA01g021980.3.5C	BraA05g041620.3.5C	0.0189162
BraA06g039460.3.5C	BraA01g008510.3.5C	0.0189128
BraA09g064620.3.5C	BraA06g005700.3.5C	0.0189121
BraA06g033600.3.5C	BraA02g035800.3.5C	0.018904
BraA09g016480.3.5C	BraA05g002170.3.5C	0.0189033
BraA07g010400.3.5C	BraA07g039960.3.5C	0.0188983
BraA10g026710.3.5C	BraA03g029290.3.5C	0.0188972
BraA10g018510.3.5C	BraA06g009360.3.5C	0.018895
BraA09g015860.3.5C	BraA02g004710.3.5C	0.0188942
BraA06g040190.3.5C	BraA02g037960.3.5C	0.0188889
BraA02g031170.3.5C	BraA03g041930.3.5C	0.0188874
BraA02g031170.3.5C	BraA05g013700.3.5C	0.0188862
BraA03g022340.3.5C	BraA09g042470.3.5C	0.0188798
BraA04g006760.3.5C	BraA02g004710.3.5C	0.0188738
BraA03g004830.3.5C	BraA03g002880.3.5C	0.018873
BraA10g026710.3.5C	BraA08g030220.3.5C	0.0188678
BraA09g013390.3.5C	BraA07g024330.3.5C	0.0188659
BraA06g019300.3.5C	BraA06g030040.3.5C	0.0188648
BraA06g033600.3.5C	BraA03g044150.3.5C	0.018862
BraA03g004830.3.5C	BraA08g023330.3.5C	0.018858
BraA08g002290.3.5C	BraA09g006930.3.5C	0.0188569
BraA03g004830.3.5C	BraA08g015540.3.5C	0.0188559
BraA09g001110.3.5C	BraA10g003740.3.5C	0.0188527
BraA09g015860.3.5C	BraA04g000230.3.5C	0.0188488
BraA07g035180.3.5C	BraA05g034100.3.5C	0.018846
BraA07g002630.3.5C	BraA09g019060.3.5C	0.0188437
BraA02g031170.3.5C	BraA04g010730.3.5C	0.0188423
BraA03g062260.3.5C	BraA01g008560.3.5C	0.0188383
BraA03g012760.3.5C	BraA08g019840.3.5C	0.0188367
BraA01g008990.3.5C	BraA10g013080.3.5C	0.0188367
BraA09g061170.3.5C	BraA01g008510.3.5C	0.0188358
BraA02g031170.3.5C	BraA02g027780.3.5C	0.0188336
BraA09g044020.3.5C	BraA03g019560.3.5C	0.0188328
BraA09g007680.3.5C	BraA02g046550.3.5C	0.0188294
BraA06g019300.3.5C	BraA09g067830.3.5C	0.0188284
BraA06g028050.3.5C	BraA05g035920.3.5C	0.0188282
BraA09g015860.3.5C	BraA05g034580.3.5C	0.0188267
BraA10g026710.3.5C	BraA08g006790.3.5C	0.0188203
BraA03g024810.3.5C	BraA01g003850.3.5C	0.0188161
BraA03g004830.3.5C	BraA09g066800.3.5C	0.0188137
BraA07g013660.3.5C	BraA10g012970.3.5C	0.0188133
BraA09g013390.3.5C	BraA02g006960.3.5C	0.0188125
BraA07g039960.3.5C	BraA09g008850.3.5C	0.0188102
BraA03g046330.3.5C	BraA10g030340.3.5C	0.018809
BraA09g015860.3.5C	BraA09g051440.3.5C	0.0188082
BraA07g039420.3.5C	BraA07g032000.3.5C	0.0188073
BraA10g026710.3.5C	BraA08g023640.3.5C	0.0188063
BraA02g006380.3.5C	BraA04g000970.3.5C	0.0188063
BraA08g021390.3.5C	BraA05g033590.3.5C	0.0188057
BraA10g027440.3.5C	BraA02g004960.3.5C	0.0188049
BraA08g025220.3.5C	BraA05g028620.3.5C	0.0188041
BraA02g006010.3.5C	BraA09g019210.3.5C	0.0188005
BraA04g007820.3.5C	BraA02g006010.3.5C	0.0187982
BraA03g003620.3.5C	BraA03g017850.3.5C	0.0187925
BraA10g026010.3.5C	BraA04g007820.3.5C	0.0187919
BraA02g031170.3.5C	BraA06g044810.3.5C	0.0187915
BraA02g031170.3.5C	BraA03g059660.3.5C	0.0187914
BraA02g031170.3.5C	BraA03g005550.3.5C	0.018786
BraA01g008990.3.5C	BraA09g029490.3.5C	0.0187835
BraA09g013390.3.5C	BraA01g037750.3.5C	0.0187822
BraA06g005700.3.5C	BraA01g003490.3.5C	0.0187814
BraA09g047490.3.5C	BraA03g056810.3.5C	0.0187807
BraA09g013390.3.5C	BraA04g025160.3.5C	0.0187749
BraA02g026410.3.5C	BraA02g012540.3.5C	0.018774
BraA09g050540.3.5C	BraA05g031950.3.5C	0.0187696
BraA06g039460.3.5C	BraA08g034550.3.5C	0.0187694
BraA09g062740.3.5C	BraA03g000950.3.5C	0.0187667
BraA05g041280.3.5C	BraA09g024230.3.5C	0.0187663
BraA05g002690.3.5C	BraA07g031280.3.5C	0.0187626
BraA04g027150.3.5C	BraA01g014090.3.5C	0.0187617
BraA09g023230.3.5C	BraA02g036890.3.5C	0.018758
BraA01g001220.3.5C	BraA09g001320.3.5C	0.0187505
BraA07g000640.3.5C	BraA03g038990.3.5C	0.0187505
BraA09g050540.3.5C	BraA10g018690.3.5C	0.0187504
BraA03g004830.3.5C	BraA09g049630.3.5C	0.0187485
BraA09g007680.3.5C	BraA01g010550.3.5C	0.0187479
BraA02g026410.3.5C	BraA02g018870.3.5C	0.0187466
BraA06g026150.3.5C	BraA01g023520.3.5C	0.0187466
BraA08g024070.3.5C	BraA05g013710.3.5C	0.0187424
BraA06g028050.3.5C	BraA04g033630.3.5C	0.0187397
BraA10g026110.3.5C	BraA02g007370.3.5C	0.0187367
BraA09g062740.3.5C	BraA06g039160.3.5C	0.0187328
BraA09g015860.3.5C	BraA02g026850.3.5C	0.0187248
BraA04g025970.3.5C	BraA09g054930.3.5C	0.0187193
BraA06g033600.3.5C	BraA03g011960.3.5C	0.018719
BraA03g026720.3.5C	BraA09g016480.3.5C	0.0187167
BraA07g023910.3.5C	BraA08g034550.3.5C	0.0187143
BraA06g010580.3.5C	BraA07g014330.3.5C	0.0187126
BraA09g013390.3.5C	BraA04g009390.3.5C	0.0187093
BraA03g004830.3.5C	BraA07g041160.3.5C	0.0187092
BraA05g034100.3.5C	BraA05g038560.3.5C	0.0187076
BraA07g024030.3.5C	BraA09g042470.3.5C	0.0187062
BraA03g004830.3.5C	BraA10g002270.3.5C	0.0187056
BraA02g023450.3.5C	BraA09g055200.3.5C	0.0187038
BraA07g039960.3.5C	BraA04g032690.3.5C	0.0187008
BraA09g064620.3.5C	BraA03g025610.3.5C	0.0187001
BraA04g001180.3.5C	BraA07g021780.3.5C	0.0186998
BraA09g015860.3.5C	BraA09g006720.3.5C	0.0186991
BraA09g013390.3.5C	BraA02g000040.3.5C	0.0186988
BraA06g030270.3.5C	BraA09g014860.3.5C	0.0186984
BraA03g004830.3.5C	BraA05g000380.3.5C	0.0186983
BraA10g026010.3.5C	BraA10g027120.3.5C	0.0186971
BraA04g025970.3.5C	BraA10g013780.3.5C	0.0186957
BraA07g016660.3.5C	BraA03g029670.3.5C	0.0186955
BraA09g041430.3.5C	BraA07g032160.3.5C	0.0186906
BraA04g007820.3.5C	BraA08g015070.3.5C	0.0186883
BraA02g031170.3.5C	BraA05g015680.3.5C	0.0186851
BraA01g021980.3.5C	BraA09g001180.3.5C	0.0186833
BraA06g028050.3.5C	BraA01g044360.3.5C	0.0186789
BraA09g006080.3.5C	BraA05g038820.3.5C	0.0186778
BraA05g042170.3.5C	BraA08g007500.3.5C	0.0186776
BraA01g021980.3.5C	BraA06g040860.3.5C	0.0186767
BraA05g004880.3.5C	BraA02g042280.3.5C	0.018676
BraA03g024810.3.5C	BraA05g005670.3.5C	0.0186738
BraA09g013390.3.5C	BraA10g018760.3.5C	0.0186735
BraA04g007820.3.5C	BraA03g040980.3.5C	0.0186724
BraA05g034100.3.5C	BraA03g051040.3.5C	0.0186667
BraA07g039960.3.5C	BraA04g031900.3.5C	0.0186655
BraA09g015860.3.5C	BraA05g042420.3.5C	0.0186644
BraA02g036890.3.5C	BraA06g043820.3.5C	0.0186582
BraA03g010890.3.5C	BraA08g027080.3.5C	0.0186557
BraA09g023230.3.5C	BraA07g014330.3.5C	0.0186539
BraA07g039960.3.5C	BraA05g003110.3.5C	0.0186539
BraA06g002250.3.5C	BraA09g002670.3.5C	0.018653
BraA01g001220.3.5C	BraA01g021980.3.5C	0.0186524
BraA09g013390.3.5C	BraA05g029040.3.5C	0.0186499
BraA09g061170.3.5C	BraA01g008750.3.5C	0.0186474
BraA03g004830.3.5C	BraA08g005450.3.5C	0.0186472
BraA04g007820.3.5C	BraA10g012970.3.5C	0.0186458
BraA09g061170.3.5C	BraA05g008010.3.5C	0.018644
BraA09g001110.3.5C	BraA08g003160.3.5C	0.0186435
BraA06g010580.3.5C	BraA09g023230.3.5C	0.0186365
BraA09g001110.3.5C	BraA02g014110.3.5C	0.0186298
BraA07g012650.3.5C	BraA03g029110.3.5C	0.0186288
BraA01g008990.3.5C	BraA03g000050.3.5C	0.0186259
BraA03g062230.3.5C	BraA04g000090.3.5C	0.0186245
BraA10g026010.3.5C	BraA05g002380.3.5C	0.0186243
BraA06g039460.3.5C	BraA02g036890.3.5C	0.0186231
BraA06g018130.3.5C	BraA04g008800.3.5C	0.0186184
BraA09g013390.3.5C	BraA09g008820.3.5C	0.0186145
BraA08g029610.3.5C	BraA05g003110.3.5C	0.0186107
BraA01g021980.3.5C	BraA05g032520.3.5C	0.0186097
BraA09g015860.3.5C	BraA06g044890.3.5C	0.0186065
BraA09g026390.3.5C	BraA02g007760.3.5C	0.0186041
BraA05g025190.3.5C	BraA03g058360.3.5C	0.0186034
BraA09g050540.3.5C	BraA01g043500.3.5C	0.0186031
BraA07g012040.3.5C	BraA01g018040.3.5C	0.0186013
BraA08g025760.3.5C	BraA02g017390.3.5C	0.0185996
BraA07g010400.3.5C	BraA07g023910.3.5C	0.0185938
BraA06g019300.3.5C	BraA04g019080.3.5C	0.0185919
BraA02g008890.3.5C	BraA03g043060.3.5C	0.0185907
BraA02g010620.3.5C	BraA07g012160.3.5C	0.0185896
BraA01g005370.3.5C	BraA01g019420.3.5C	0.018589
BraA07g023280.3.5C	BraA01g029180.3.5C	0.0185833
BraA04g006760.3.5C	BraA10g023900.3.5C	0.0185812
BraA04g025970.3.5C	BraA10g031170.3.5C	0.0185809
BraA10g018270.3.5C	BraA04g025570.3.5C	0.0185779
BraA01g045260.3.5C	BraA01g005240.3.5C	0.0185774
BraA07g024030.3.5C	BraA02g015130.3.5C	0.0185771
BraA06g029920.3.5C	BraA05g037880.3.5C	0.0185717
BraA02g015160.3.5C	BraA09g006870.3.5C	0.0185693
BraA09g001110.3.5C	BraA01g038140.3.5C	0.0185691
BraA09g013390.3.5C	BraA05g021200.3.5C	0.018569
BraA09g062740.3.5C	BraA02g042980.3.5C	0.0185668
BraA04g030840.3.5C	BraA05g002690.3.5C	0.018565
BraA03g004830.3.5C	BraA04g029920.3.5C	0.0185631
BraA04g007820.3.5C	BraA10g011490.3.5C	0.0185603
BraA03g062260.3.5C	BraA09g016310.3.5C	0.0185597
BraA10g026710.3.5C	BraA09g063380.3.5C	0.0185594
BraA09g015860.3.5C	BraA01g037750.3.5C	0.0185584
BraA05g008750.3.5C	BraA03g026010.3.5C	0.0185582
BraA03g004830.3.5C	BraA01g012750.3.5C	0.0185572
BraA06g019300.3.5C	BraA01g005370.3.5C	0.0185519
BraA10g026710.3.5C	BraA09g027230.3.5C	0.0185512
BraA02g036890.3.5C	BraA04g001510.3.5C	0.0185499
BraA03g026720.3.5C	BraA09g041430.3.5C	0.0185457
BraA01g021980.3.5C	BraA09g001840.3.5C	0.0185443
BraA02g031170.3.5C	BraA09g006510.3.5C	0.0185438
BraA09g015860.3.5C	BraA06g003290.3.5C	0.0185434
BraA01g008990.3.5C	BraA07g038550.3.5C	0.0185419
BraA06g019300.3.5C	BraA10g007670.3.5C	0.0185412
BraA09g015860.3.5C	BraA08g033130.3.5C	0.0185399
BraA03g004830.3.5C	BraA05g032520.3.5C	0.0185397
BraA05g009310.3.5C	BraA01g019420.3.5C	0.0185374
BraA08g002290.3.5C	BraA10g009410.3.5C	0.0185347
BraA05g009310.3.5C	BraA06g027430.3.5C	0.0185308
BraA06g018130.3.5C	BraA02g011860.3.5C	0.0185299
BraA05g041280.3.5C	BraA06g041290.3.5C	0.0185298
BraA09g015860.3.5C	BraA05g027980.3.5C	0.0185292
BraA09g013390.3.5C	BraA01g008570.3.5C	0.0185292
BraA07g016660.3.5C	BraA03g008180.3.5C	0.018529
BraA02g031170.3.5C	BraA04g009390.3.5C	0.018528
BraA09g015860.3.5C	BraA07g008130.3.5C	0.0185255
BraA07g023280.3.5C	BraA07g009560.3.5C	0.0185254
BraA09g013390.3.5C	BraA08g003370.3.5C	0.0185233
BraA08g004060.3.5C	BraA08g019650.3.5C	0.0185222
BraA03g004830.3.5C	BraA07g027920.3.5C	0.0185219
BraA06g019300.3.5C	BraA09g024930.3.5C	0.0185168
BraA06g021580.3.5C	BraA06g032230.3.5C	0.0185166
BraA05g012560.3.5C	BraA04g001000.3.5C	0.0185156
BraA03g004830.3.5C	BraA01g031240.3.5C	0.0185097
BraA05g009310.3.5C	BraA08g021140.3.5C	0.0185084
BraA08g029610.3.5C	BraA04g031900.3.5C	0.0184995
BraA07g024030.3.5C	BraA05g039700.3.5C	0.0184978
BraA09g061170.3.5C	BraA08g028580.3.5C	0.0184962
BraA09g023230.3.5C	BraA09g061170.3.5C	0.0184945
BraA09g013390.3.5C	BraA09g054930.3.5C	0.0184933
BraA09g013390.3.5C	BraA08g004300.3.5C	0.0184895
BraA06g026150.3.5C	BraA09g003200.3.5C	0.0184892
BraA01g001260.3.5C	BraA03g062140.3.5C	0.0184881
BraA09g041430.3.5C	BraA05g034080.3.5C	0.0184863
BraA09g050540.3.5C	BraA09g010160.3.5C	0.018486
BraA09g013390.3.5C	BraA03g060960.3.5C	0.0184858
BraA01g014540.3.5C	BraA03g052300.3.5C	0.0184828
BraA09g015860.3.5C	BraA04g007830.3.5C	0.0184806
BraA06g043220.3.5C	BraA10g025860.3.5C	0.0184804
BraA02g031170.3.5C	BraA09g035910.3.5C	0.0184798
BraA01g032550.3.5C	BraA03g062120.3.5C	0.0184779
BraA06g019300.3.5C	BraA07g021780.3.5C	0.0184775
[truncated: 16,794 more rows]

## Sheet: S9
Table S9. Gene interactions in the B.oleracea gene regulatory network.
Source	Target	Weight
BolC09g002580.2J	BolC02g039500.2J	0.048442
BolC09g002580.2J	BolC09g002540.2J	0.0478584
BolC04g059730.2J	BolC04g059700.2J	0.0466003
BolC09g002580.2J	BolC08g030310.2J	0.0434973
BolC09g002580.2J	BolC01g004590.2J	0.0433172
BolC09g002580.2J	BolC05g018300.2J	0.0429144
BolC09g002580.2J	BolC06g000230.2J	0.0422691
BolC09g002580.2J	BolC02g039550.2J	0.0388735
BolC09g002580.2J	BolC02g063550.2J	0.0385261
BolC09g002580.2J	BolC03g005750.2J	0.0380566
BolC09g002580.2J	BolC02g063570.2J	0.0378048
BolC09g002580.2J	BolC05g018290.2J	0.037719
BolC04g059730.2J	BolC05g047360.2J	0.037512
BolC09g002580.2J	BolC09g033610.2J	0.0371534
BolC09g002580.2J	BolC02g008970.2J	0.0364585
BolC03g052410.2J	BolC02g022520.2J	0.0363443
BolC09g002580.2J	BolC06g010800.2J	0.0362487
BolC09g002580.2J	BolC03g005890.2J	0.0360285
BolC09g002580.2J	BolC05g059450.2J	0.0356183
BolC09g002580.2J	BolC06g000250.2J	0.0356085
BolC09g017750.2J	BolC04g003680.2J	0.0352709
BolC09g002580.2J	BolC06g021100.2J	0.0352336
BolC09g052190.2J	BolC03g010630.2J	0.0352134
BolC02g055370.2J	BolC09g007640.2J	0.0352053
BolC09g002580.2J	BolC01g004570.2J	0.0351479
BolC09g002580.2J	BolC01g004490.2J	0.0350369
BolC04g059730.2J	BolC01g004480.2J	0.0348575
BolC04g059730.2J	BolC08g025380.2J	0.0348127
BolC01g040100.2J	BolC01g040090.2J	0.0346128
BolC09g002580.2J	BolC04g000720.2J	0.0345855
BolC09g002580.2J	BolC01g004470.2J	0.0344556
BolC03g073420.2J	BolC02g007960.2J	0.0344511
BolC09g002580.2J	BolC03g007320.2J	0.0343756
BolC04g059730.2J	BolC01g004590.2J	0.0342782
BolC03g073420.2J	BolC06g047770.2J	0.0342394
BolC09g002580.2J	BolC03g013300.2J	0.0339381
BolC03g039130.2J	BolC02g055370.2J	0.0339099
BolC04g059730.2J	BolC03g018650.2J	0.0337533
BolC04g059730.2J	BolC03g063160.2J	0.0336058
BolC09g002580.2J	BolC08g030260.2J	0.033591
BolC09g002580.2J	BolC02g014680.2J	0.0335695
BolC04g059730.2J	BolC04g000720.2J	0.0335502
BolC03g001240.2J	BolC03g001220.2J	0.0335251
BolC06g035290.2J	BolC06g040450.2J	0.0334714
BolC09g019430.2J	BolC01g028490.2J	0.0332531
BolC01g012010.2J	BolC07g047700.2J	0.0332468
BolC09g002580.2J	BolC05g059410.2J	0.0332341
BolC09g002580.2J	BolC01g043270.2J	0.0331615
BolC03g073420.2J	BolC02g016940.2J	0.0331231
BolC02g042650.2J	BolC07g006990.2J	0.0329372
BolC03g073420.2J	BolC08g025910.2J	0.0328808
BolC08g038230.2J	BolC08g038220.2J	0.0325447
BolC04g059730.2J	BolC02g063570.2J	0.0325363
BolC03g073420.2J	BolC08g012440.2J	0.0323889
BolC08g038200.2J	BolC03g010630.2J	0.0323329
BolC03g039130.2J	BolC09g007640.2J	0.0323236
BolC04g059730.2J	BolC05g018220.2J	0.0323043
BolC01g030510.2J	BolC06g019790.2J	0.032285
BolC04g059730.2J	BolC04g021490.2J	0.0322578
BolC09g017750.2J	BolC05g056340.2J	0.0322392
BolC09g002580.2J	BolC08g025400.2J	0.0321233
BolC02g031170.2J	BolC01g008740.2J	0.0321154
BolC03g073420.2J	BolC09g043050.2J	0.0320603
BolC04g059730.2J	BolC02g063550.2J	0.0319843
BolC04g059730.2J	BolC03g013370.2J	0.0319774
BolC05g051230.2J	BolC03g043570.2J	0.0319472
BolC09g002580.2J	BolC02g009150.2J	0.0319218
BolC09g002580.2J	BolC06g047520.2J	0.0319195
BolC09g002580.2J	BolC01g004580.2J	0.0318501
BolC09g002580.2J	BolC03g066760.2J	0.0317932
BolC03g073420.2J	BolC03g002680.2J	0.0317898
BolC02g055370.2J	BolC05g042440.2J	0.0317367
BolC09g002580.2J	BolC05g047360.2J	0.0316999
BolC03g077670.2J	BolC05g003370.2J	0.0316622
BolC02g042650.2J	BolC06g024530.2J	0.0316359
BolC09g002580.2J	BolC03g013370.2J	0.0316056
BolC01g030510.2J	BolC03g028560.2J	0.0315622
BolC09g017750.2J	BolC06g043690.2J	0.0315017
BolC07g018480.2J	BolC06g015960.2J	0.0314954
BolC03g016330.2J	BolC02g019380.2J	0.0314019
BolC09g002580.2J	BolC02g050670.2J	0.0313521
BolC04g059730.2J	BolC08g032960.2J	0.0313471
BolC09g052190.2J	BolC06g040450.2J	0.0313413
BolC07g006330.2J	BolC02g032240.2J	0.031339
BolC07g006330.2J	BolC04g040980.2J	0.0313239
BolC03g058100.2J	BolC09g008360.2J	0.0312482
BolC09g002580.2J	BolC01g004480.2J	0.0312399
BolC09g017750.2J	BolC05g016170.2J	0.031237
BolC09g002580.2J	BolC07g058230.2J	0.0312354
BolC09g002580.2J	BolC03g005770.2J	0.0312267
BolC09g017750.2J	BolC08g039700.2J	0.0311992
BolC04g059730.2J	BolC01g004580.2J	0.0311412
BolC09g002580.2J	BolC02g014660.2J	0.0311249
BolC09g017750.2J	BolC04g062300.2J	0.0311096
BolC07g006330.2J	BolC06g016810.2J	0.0310933
BolC05g062280.2J	BolC01g019110.2J	0.0309683
BolC01g030510.2J	BolC06g046410.2J	0.0309546
BolC02g042650.2J	BolC01g024130.2J	0.0309496
BolC05g004360.2J	BolC05g037400.2J	0.030937
BolC04g059730.2J	BolC06g047520.2J	0.0308958
BolC05g023960.2J	BolC05g013620.2J	0.030869
BolC03g014130.2J	BolC08g016220.2J	0.0308636
BolC09g017750.2J	BolC03g080830.2J	0.0308087
BolC01g030510.2J	BolC09g007490.2J	0.0307816
BolC05g062280.2J	BolC04g061510.2J	0.0307454
BolC04g066810.2J	BolC08g014810.2J	0.0307057
BolC01g030510.2J	BolC04g047430.2J	0.0307015
BolC09g017750.2J	BolC07g056190.2J	0.0306692
BolC04g037860.2J	BolC08g038200.2J	0.0306074
BolC09g017750.2J	BolC08g036310.2J	0.0306047
BolC04g037860.2J	BolC03g010630.2J	0.0306003
BolC03g073420.2J	BolC09g011080.2J	0.0305452
BolC04g015140.2J	BolC05g051030.2J	0.030534
BolC04g059730.2J	BolC03g018680.2J	0.0304984
BolC09g019430.2J	BolC07g041410.2J	0.0304982
BolC01g030510.2J	BolC03g002680.2J	0.0304955
BolC09g017750.2J	BolC08g019890.2J	0.0304954
BolC04g007060.2J	BolC04g037690.2J	0.0304875
BolC09g017750.2J	BolC01g024110.2J	0.0304257
BolC07g043070.2J	BolC09g007450.2J	0.0303315
BolC09g017750.2J	BolC05g053840.2J	0.0303241
BolC07g049330.2J	BolC03g077670.2J	0.0302783
BolC03g073420.2J	BolC01g006190.2J	0.0302742
BolC03g073420.2J	BolC05g059640.2J	0.0301727
BolC03g073420.2J	BolC05g050530.2J	0.0301629
BolC09g017750.2J	BolC05g015960.2J	0.0301592
BolC02g042650.2J	BolC05g023240.2J	0.030102
BolC09g014960.2J	BolC08g008490.2J	0.0300869
BolC03g073420.2J	BolC09g056910.2J	0.0300623
BolC02g042650.2J	BolC02g006990.2J	0.0300428
BolC04g059730.2J	BolC07g028090.2J	0.0300234
BolC04g037860.2J	BolC09g052190.2J	0.0300102
BolC02g042650.2J	BolC02g007960.2J	0.0300075
BolC04g067450.2J	BolC07g054390.2J	0.0299885
BolC09g017750.2J	BolC09g038000.2J	0.0299099
BolC09g017750.2J	BolC06g024530.2J	0.0299067
BolC04g057580.2J	BolC05g059570.2J	0.029872
BolC04g059730.2J	BolC03g013300.2J	0.0298351
BolC04g042510.2J	BolC02g060500.2J	0.0298156
BolC04g067150.2J	BolC08g060970.2J	0.0298131
BolC09g002580.2J	BolC07g012860.2J	0.0297937
BolC09g017750.2J	BolC07g058380.2J	0.0297754
BolC04g059730.2J	BolC06g016940.2J	0.0297726
BolC02g031870.2J	BolC06g046790.2J	0.0297691
BolC02g042650.2J	BolC05g053840.2J	0.029725
BolC09g069350.2J	BolC09g018520.2J	0.0297082
BolC02g027320.2J	BolC03g030780.2J	0.0296935
BolC09g002580.2J	BolC03g018680.2J	0.0296909
BolC09g002580.2J	BolC05g018220.2J	0.0296626
BolC01g030510.2J	BolC04g018670.2J	0.0296519
BolC09g017750.2J	BolC03g082020.2J	0.0296141
BolC04g059730.2J	BolC07g026680.2J	0.0296061
BolC09g017750.2J	BolC05g006430.2J	0.0295738
BolC09g017750.2J	BolC03g073420.2J	0.0294993
BolC09g017750.2J	BolC01g047310.2J	0.029487
BolC04g057580.2J	BolC04g046720.2J	0.0294849
BolC04g059730.2J	BolC08g025390.2J	0.0294815
BolC06g035290.2J	BolC03g010630.2J	0.0294808
BolC09g017750.2J	BolC08g049720.2J	0.0293978
BolC02g042650.2J	BolC03g002680.2J	0.0293897
BolC09g002580.2J	BolC01g041300.2J	0.0293859
BolC09g002580.2J	BolC04g059730.2J	0.0293848
BolC09g017750.2J	BolC01g006190.2J	0.0292333
BolC09g002580.2J	BolC03g005910.2J	0.0292176
BolC02g042650.2J	BolC08g059630.2J	0.0292053
BolC08g038200.2J	BolC06g040450.2J	0.0291909
BolC07g059630.2J	BolC01g001400.2J	0.0291775
BolC05g000120.2J	BolC08g060890.2J	0.0291586
BolC08g049750.2J	BolC03g043110.2J	0.0291304
BolC01g030510.2J	BolC04g010820.2J	0.0291292
BolC04g059730.2J	BolC07g058230.2J	0.0291255
BolC09g007450.2J	BolC07g043070.2J	0.0290966
BolC03g033210.2J	BolC07g049330.2J	0.0290544
BolC03g073420.2J	BolC04g036170.2J	0.0290167
BolC02g042650.2J	BolC09g044250.2J	0.0290087
BolC09g017750.2J	BolC07g041200.2J	0.0290011
BolC03g073420.2J	BolC03g031260.2J	0.0289815
BolC09g052190.2J	BolC08g025580.2J	0.0289503
BolC09g014960.2J	BolC09g029440.2J	0.0289427
BolC04g061660.2J	BolC03g021460.2J	0.0289377
BolC04g059730.2J	BolC02g039500.2J	0.0289344
BolC09g017750.2J	BolC03g042960.2J	0.0289299
BolC03g052410.2J	BolC03g047740.2J	0.0289118
BolC01g030510.2J	BolC05g034950.2J	0.0289096
BolC03g073420.2J	BolC09g017750.2J	0.0288636
BolC01g030510.2J	BolC01g042240.2J	0.028843
BolC09g017750.2J	BolC08g046920.2J	0.0288418
BolC09g002580.2J	BolC03g018650.2J	0.0288408
BolC01g030510.2J	BolC04g062740.2J	0.0287884
BolC09g017750.2J	BolC07g028350.2J	0.028773
BolC04g052230.2J	BolC08g057110.2J	0.028749
BolC09g002580.2J	BolC05g059470.2J	0.0287147
BolC01g057100.2J	BolC03g007910.2J	0.0287023
BolC02g042650.2J	BolC06g044180.2J	0.0286784
BolC05g029440.2J	BolC07g014720.2J	0.0286673
BolC05g062690.2J	BolC03g007910.2J	0.0286486
BolC05g023960.2J	BolC06g044150.2J	0.0286445
BolC07g047700.2J	BolC01g012010.2J	0.0286373
BolC09g017750.2J	BolC07g044640.2J	0.0286031
BolC03g073420.2J	BolC06g024530.2J	0.0285949
BolC09g017750.2J	BolC02g042650.2J	0.0285886
BolC05g062280.2J	BolC05g056340.2J	0.0285753
BolC01g007370.2J	BolC01g007380.2J	0.0285661
BolC03g007910.2J	BolC01g057100.2J	0.0285621
BolC03g052410.2J	BolC08g012730.2J	0.0284956
BolC02g042650.2J	BolC06g011230.2J	0.0284955
BolC09g017750.2J	BolC01g023910.2J	0.0284924
BolC05g062280.2J	BolC07g044640.2J	0.0284651
BolC01g012690.2J	BolC01g057100.2J	0.0284544
BolC09g029940.2J	BolC03g033210.2J	0.0284531
BolC07g058480.2J	BolC04g042510.2J	0.0284485
BolC09g018520.2J	BolC02g027320.2J	0.0284482
BolC04g059730.2J	BolC06g000250.2J	0.0284329
BolC09g057410.2J	BolC05g024720.2J	0.0283951
BolC05g024720.2J	BolC03g007910.2J	0.028394
BolC04g057580.2J	BolC07g034540.2J	0.0283743
BolC07g046030.2J	BolC01g025460.2J	0.0283727
BolC01g030510.2J	BolC09g038000.2J	0.0283683
BolC03g073420.2J	BolC08g040980.2J	0.0283584
BolC01g057100.2J	BolC05g062690.2J	0.028333
BolC07g006330.2J	BolC04g057580.2J	0.028323
BolC03g010630.2J	BolC02g010460.2J	0.0283156
BolC09g017750.2J	BolC04g015510.2J	0.0283096
BolC07g006330.2J	BolC05g059570.2J	0.0283055
BolC04g057580.2J	BolC03g052410.2J	0.0282884
BolC05g062280.2J	BolC07g058380.2J	0.0282882
BolC01g030510.2J	BolC02g016940.2J	0.0282651
BolC09g017750.2J	BolC01g007170.2J	0.0282547
BolC03g073420.2J	BolC09g001820.2J	0.0282479
BolC02g042650.2J	BolC01g047310.2J	0.0282275
BolC01g030510.2J	BolC04g051850.2J	0.0282199
BolC08g049750.2J	BolC08g035860.2J	0.0282101
BolC03g059680.2J	BolC02g060500.2J	0.0281957
BolC03g005370.2J	BolC05g023240.2J	0.0281815
BolC04g059730.2J	BolC01g016550.2J	0.0281755
BolC04g059730.2J	BolC07g012860.2J	0.0281536
BolC09g017750.2J	BolC02g007870.2J	0.0281239
BolC09g017750.2J	BolC04g036170.2J	0.0280927
BolC09g017750.2J	BolC03g002680.2J	0.0280584
BolC04g066810.2J	BolC04g013770.2J	0.0280571
BolC09g019430.2J	BolC01g006600.2J	0.0280512
BolC09g057410.2J	BolC01g057100.2J	0.0280296
BolC04g059730.2J	BolC09g002540.2J	0.0280181
BolC09g017750.2J	BolC07g006990.2J	0.0279826
BolC02g055370.2J	BolC03g039130.2J	0.0279806
BolC04g059730.2J	BolC05g018210.2J	0.0279742
BolC08g030980.2J	BolC08g030580.2J	0.027966
BolC02g042650.2J	BolC07g043090.2J	0.0279347
BolC09g014960.2J	BolC08g050930.2J	0.0279228
BolC09g000510.2J	BolC03g035310.2J	0.0278972
BolC05g062280.2J	BolC08g036310.2J	0.0278913
BolC09g017750.2J	BolC02g016940.2J	0.0278641
BolC07g018480.2J	BolC05g023960.2J	0.0278576
BolC05g062280.2J	BolC09g030830.2J	0.0278485
BolC07g006330.2J	BolC02g022520.2J	0.0278419
BolC09g017750.2J	BolC02g007960.2J	0.02784
BolC05g004360.2J	BolC03g016840.2J	0.0278338
BolC02g042650.2J	BolC08g015940.2J	0.0278241
BolC09g002580.2J	BolC01g043310.2J	0.0278215
BolC04g059730.2J	BolC02g008970.2J	0.0278076
BolC09g017750.2J	BolC06g047770.2J	0.0277933
BolC01g030510.2J	BolC07g035370.2J	0.0277829
BolC09g017750.2J	BolC02g052100.2J	0.0277811
BolC01g026780.2J	BolC03g071730.2J	0.0277768
BolC02g042650.2J	BolC08g025910.2J	0.0277687
BolC02g042650.2J	BolC03g080830.2J	0.0277209
BolC04g059730.2J	BolC08g025370.2J	0.0277203
BolC01g022270.2J	BolC08g012730.2J	0.0276963
BolC03g073420.2J	BolC01g010270.2J	0.0276684
BolC09g057410.2J	BolC02g061170.2J	0.0276651
BolC03g073420.2J	BolC05g056340.2J	0.027644
BolC06g040450.2J	BolC09g052190.2J	0.0276297
BolC09g002580.2J	BolC01g015770.2J	0.0275555
BolC04g059730.2J	BolC04g039730.2J	0.0275217
BolC03g073420.2J	BolC01g015120.2J	0.0275073
BolC09g057410.2J	BolC03g007910.2J	0.0275033
BolC02g042650.2J	BolC05g056340.2J	0.0274962
BolC03g073420.2J	BolC07g043090.2J	0.0274741
BolC03g035310.2J	BolC09g000510.2J	0.0274655
BolC01g003140.2J	BolC02g060500.2J	0.0274641
BolC03g073420.2J	BolC01g024130.2J	0.0274293
BolC05g062690.2J	BolC05g024720.2J	0.0274218
BolC09g019430.2J	BolC04g032790.2J	0.0274037
BolC09g008360.2J	BolC03g058100.2J	0.0273926
BolC02g042650.2J	BolC04g006960.2J	0.027385
BolC02g042650.2J	BolC01g010970.2J	0.0273841
BolC09g017750.2J	BolC03g008130.2J	0.0273761
BolC02g042650.2J	BolC08g039700.2J	0.027349
BolC05g062280.2J	BolC01g010270.2J	0.0273073
BolC03g073420.2J	BolC07g056800.2J	0.0272752
BolC09g017750.2J	BolC05g029340.2J	0.0272605
BolC03g007910.2J	BolC05g024720.2J	0.0272462
BolC02g042650.2J	BolC03g000240.2J	0.0272397
BolC08g036910.2J	BolC08g047030.2J	0.0272289
BolC04g059730.2J	BolC09g057220.2J	0.0272216
BolC09g014960.2J	BolC08g059630.2J	0.0272072
BolC04g059730.2J	BolC04g021470.2J	0.0271961
BolC01g012690.2J	BolC05g024720.2J	0.0271844
BolC02g042650.2J	BolC04g062300.2J	0.0271818
BolC04g059730.2J	BolC01g004490.2J	0.0271779
BolC04g059730.2J	BolC06g000230.2J	0.0271638
BolC09g001040.2J	BolC01g025590.2J	0.0271577
BolC05g004360.2J	BolC02g007800.2J	0.027143
BolC09g002580.2J	BolC08g025380.2J	0.027137
BolC01g030510.2J	BolC08g060540.2J	0.0271349
BolC03g030780.2J	BolC02g027320.2J	0.0271287
BolC09g052190.2J	BolC06g035290.2J	0.0271266
BolC02g042650.2J	BolC01g019110.2J	0.0271192
BolC04g007060.2J	BolC09g038380.2J	0.027102
BolC06g035290.2J	BolC08g038200.2J	0.0270876
BolC02g042650.2J	BolC04g059290.2J	0.027086
BolC09g014960.2J	BolC05g014300.2J	0.0270732
BolC03g059550.2J	BolC09g007850.2J	0.0270675
BolC03g010630.2J	BolC04g037860.2J	0.0270647
BolC09g017750.2J	BolC09g011080.2J	0.0270551
BolC08g025580.2J	BolC02g016800.2J	0.0270545
BolC01g030510.2J	BolC06g016770.2J	0.0270421
BolC09g002580.2J	BolC02g050700.2J	0.027032
BolC05g004360.2J	BolC01g022270.2J	0.027017
BolC09g017750.2J	BolC06g044180.2J	0.027011
BolC09g002580.2J	BolC06g029520.2J	0.026997
BolC05g062280.2J	BolC07g056190.2J	0.0269921
BolC04g059730.2J	BolC01g043270.2J	0.026988
BolC09g017750.2J	BolC07g030610.2J	0.026987
BolC04g059730.2J	BolC05g018300.2J	0.0269864
BolC03g010630.2J	BolC06g035290.2J	0.0269792
BolC05g004360.2J	BolC03g052410.2J	0.0269585
BolC01g030510.2J	BolC03g049690.2J	0.0269543
BolC01g012690.2J	BolC05g062690.2J	0.0269418
BolC05g017020.2J	BolC06g035760.2J	0.0269367
BolC09g017750.2J	BolC09g014960.2J	0.0269248
BolC03g073420.2J	BolC01g047310.2J	0.0269105
BolC01g030510.2J	BolC03g052090.2J	0.0269095
BolC09g012790.2J	BolC02g018600.2J	0.0269039
BolC09g014960.2J	BolC08g014980.2J	0.0268962
BolC09g017750.2J	BolC09g012610.2J	0.0268867
BolC05g024720.2J	BolC05g062690.2J	0.0268799
BolC09g017750.2J	BolC05g001350.2J	0.0268748
BolC03g052410.2J	BolC02g032240.2J	0.0268705
BolC01g022270.2J	BolC07g006330.2J	0.0268682
BolC01g030510.2J	BolC03g042960.2J	0.0268385
BolC01g030510.2J	BolC09g030980.2J	0.0268254
BolC09g019430.2J	BolC07g019990.2J	0.0268084
BolC07g018480.2J	BolC08g049750.2J	0.0268067
BolC09g012130.2J	BolC06g036920.2J	0.0268031
BolC01g007540.2J	BolC01g007530.2J	0.0267998
BolC01g030510.2J	BolC08g039700.2J	0.0267942
BolC01g030510.2J	BolC09g011080.2J	0.0267767
BolC01g030510.2J	BolC02g023700.2J	0.026776
BolC05g062280.2J	BolC05g023110.2J	0.0267629
BolC09g052190.2J	BolC02g010460.2J	0.0267616
BolC02g042650.2J	BolC06g022380.2J	0.0267492
BolC03g073420.2J	BolC08g014420.2J	0.0267256
BolC09g052190.2J	BolC08g038200.2J	0.0267186
BolC01g022270.2J	BolC05g037400.2J	0.0267056
BolC04g042510.2J	BolC07g024540.2J	0.0266807
BolC03g073420.2J	BolC03g035670.2J	0.0266715
BolC02g042650.2J	BolC01g023910.2J	0.0266632
BolC04g059730.2J	BolC05g018290.2J	0.0266609
BolC06g043460.2J	BolC02g028730.2J	0.0266518
BolC07g018480.2J	BolC07g021790.2J	0.0266492
BolC01g030510.2J	BolC03g082020.2J	0.0266434
BolC02g042650.2J	BolC08g003480.2J	0.0266329
BolC05g024720.2J	BolC03g075920.2J	0.0266277
BolC05g024720.2J	BolC03g069060.2J	0.0266207
BolC05g062280.2J	BolC01g024110.2J	0.026607
BolC09g062190.2J	BolC03g006890.2J	0.0265993
BolC05g023340.2J	BolC05g023320.2J	0.0265831
BolC08g057990.2J	BolC05g053060.2J	0.0265778
BolC05g062280.2J	BolC04g042730.2J	0.0265696
BolC09g017750.2J	BolC04g042730.2J	0.0265678
BolC06g023950.2J	BolC08g042050.2J	0.0265498
BolC01g030510.2J	BolC02g037560.2J	0.0265482
BolC09g017750.2J	BolC09g069130.2J	0.0265398
BolC02g042650.2J	BolC08g032600.2J	0.0265282
BolC09g057410.2J	BolC09g048530.2J	0.0265227
BolC08g049750.2J	BolC04g036730.2J	0.026514
BolC01g030510.2J	BolC04g064600.2J	0.0265087
BolC08g040340.2J	BolC04g035730.2J	0.0265076
BolC03g073420.2J	BolC01g024110.2J	0.0264969
BolC03g068720.2J	BolC07g017970.2J	0.026492
BolC09g057410.2J	BolC06g001910.2J	0.0264841
BolC05g062280.2J	BolC08g040750.2J	0.026469
BolC03g010630.2J	BolC09g052190.2J	0.0264658
BolC03g052410.2J	BolC04g057580.2J	0.0264643
BolC09g017750.2J	BolC03g035670.2J	0.0264486
BolC09g017750.2J	BolC05g002100.2J	0.0264464
BolC05g062280.2J	BolC04g046200.2J	0.0264453
BolC07g049330.2J	BolC02g052800.2J	0.0264431
BolC03g029400.2J	BolC05g040680.2J	0.0264404
BolC05g006350.2J	BolC08g057060.2J	0.0264382
BolC02g042650.2J	BolC05g048390.2J	0.026436
BolC02g042650.2J	BolC04g036170.2J	0.0264237
BolC05g023960.2J	BolC04g068240.2J	0.0264183
BolC08g038200.2J	BolC06g035290.2J	0.0264085
BolC04g059730.2J	BolC02g039550.2J	0.0264058
BolC09g026510.2J	BolC07g029560.2J	0.0264047
BolC01g030510.2J	BolC05g018620.2J	0.0264007
BolC02g031170.2J	BolC09g021560.2J	0.0263847
BolC02g029020.2J	BolC09g050190.2J	0.026382
BolC04g059730.2J	BolC03g022610.2J	0.0263374
BolC02g027320.2J	BolC09g018520.2J	0.0263342
BolC03g027970.2J	BolC07g047830.2J	0.0263265
BolC09g017750.2J	BolC04g018670.2J	0.026325
BolC07g006330.2J	BolC02g007800.2J	0.0262969
BolC01g048860.2J	BolC01g026740.2J	0.0262942
BolC03g069060.2J	BolC05g017370.2J	0.0262915
BolC08g025580.2J	BolC08g049600.2J	0.0262841
BolC07g000360.2J	BolC09g045250.2J	0.0262793
BolC08g049750.2J	BolC01g022890.2J	0.0262749
BolC06g040450.2J	BolC04g037860.2J	0.0262743
BolC09g002580.2J	BolC06g021130.2J	0.0262641
BolC04g059730.2J	BolC01g005640.2J	0.0262527
BolC02g042650.2J	BolC02g002530.2J	0.0262448
BolC07g006330.2J	BolC03g052410.2J	0.0262438
BolC02g042650.2J	BolC07g041850.2J	0.0262392
BolC09g038380.2J	BolC04g007060.2J	0.0262379
BolC03g073420.2J	BolC08g039700.2J	0.0262365
BolC09g057410.2J	BolC05g062690.2J	0.0262316
BolC04g059730.2J	BolC08g030310.2J	0.0262303
BolC03g073420.2J	BolC09g032480.2J	0.0262292
BolC09g017750.2J	BolC01g051170.2J	0.0262011
BolC01g056700.2J	BolCnng002220.2J	0.0261932
BolC02g042650.2J	BolC04g038020.2J	0.0261821
BolC03g073420.2J	BolC03g000240.2J	0.0261691
BolC04g059730.2J	BolC06g051220.2J	0.0261675
BolC09g017750.2J	BolC03g017180.2J	0.0261643
BolC03g073420.2J	BolC03g058830.2J	0.0261567
BolC02g042650.2J	BolC05g029340.2J	0.0261331
BolC01g030510.2J	BolC05g060270.2J	0.0261205
BolC09g057410.2J	BolC09g049300.2J	0.026114
BolC03g075920.2J	BolC05g003720.2J	0.0261073
BolC06g046490.2J	BolC02g010740.2J	0.0261019
BolC09g012790.2J	BolC04g015140.2J	0.0260968
BolC09g002580.2J	BolC04g039730.2J	0.0260925
BolC02g028730.2J	BolC06g043460.2J	0.0260893
BolC09g017750.2J	BolC02g037560.2J	0.0260879
BolC03g029400.2J	BolC01g028490.2J	0.0260698
BolC01g030510.2J	BolC07g055930.2J	0.0260688
BolC05g011940.2J	BolC08g045060.2J	0.0260652
BolC09g017750.2J	BolC04g038020.2J	0.0260596
BolC01g022270.2J	BolC02g011630.2J	0.0260565
BolC03g073420.2J	BolC09g010250.2J	0.0260431
BolC01g030510.2J	BolC08g007350.2J	0.0260431
BolC04g059730.2J	BolC06g010800.2J	0.0260347
BolC01g030510.2J	BolC09g066730.2J	0.0260128
BolC07g018480.2J	BolC05g038680.2J	0.0260117
BolC04g059730.2J	BolC02g009150.2J	0.0260098
BolC09g012130.2J	BolC09g046570.2J	0.025998
BolC02g029020.2J	BolC03g067360.2J	0.025996
BolC02g042650.2J	BolC08g040750.2J	0.0259955
BolC09g017750.2J	BolC06g011230.2J	0.0259937
BolC01g048860.2J	BolC05g040680.2J	0.0259776
BolC07g006330.2J	BolC01g040640.2J	0.0259741
BolC01g030510.2J	BolC04g003810.2J	0.0259597
BolC01g030510.2J	BolC06g038380.2J	0.0259533
BolC09g002580.2J	BolC04g021490.2J	0.0259441
BolC03g073420.2J	BolC02g037560.2J	0.0259371
BolC02g042650.2J	BolC03g073420.2J	0.0259215
BolC01g030510.2J	BolC05g023110.2J	0.0259151
BolC07g024540.2J	BolC06g024880.2J	0.0259151
BolC02g042650.2J	BolC09g030980.2J	0.0259071
BolC02g018600.2J	BolC05g012340.2J	0.0259007
BolC03g073420.2J	BolC05g062280.2J	0.0258969
BolC02g042650.2J	BolC03g053200.2J	0.0258803
BolC09g039980.2J	BolC06g027670.2J	0.0258796
BolC01g048790.2J	BolC01g010190.2J	0.0258775
BolC09g014960.2J	BolC06g018850.2J	0.0258633
BolC07g018480.2J	BolC08g052330.2J	0.0258564
BolC04g014140.2J	BolC05g028650.2J	0.0258451
BolC02g010460.2J	BolC03g010630.2J	0.0258407
BolC09g019430.2J	BolC09g064600.2J	0.0258385
BolC09g014960.2J	BolC04g038020.2J	0.0258348
BolC04g059730.2J	BolC09g047470.2J	0.0258294
BolC02g031170.2J	BolC05g025450.2J	0.0258274
BolC02g042650.2J	BolC05g005520.2J	0.0258264
BolC07g018480.2J	BolC09g052320.2J	0.0258138
BolC02g042650.2J	BolC05g015960.2J	0.0258115
BolC09g019430.2J	BolC03g071110.2J	0.02581
BolC03g052410.2J	BolC01g040640.2J	0.0258096
BolC03g043570.2J	BolC05g051230.2J	0.0257876
BolC01g022270.2J	BolC02g007800.2J	0.0257871
BolC01g030510.2J	BolC08g042910.2J	0.0257826
BolC08g057990.2J	BolC03g065150.2J	0.0257801
BolC05g029440.2J	BolC01g009730.2J	0.0257786
BolC01g030510.2J	BolC09g050270.2J	0.0257769
BolC09g017750.2J	BolC02g059750.2J	0.0257762
BolC09g014960.2J	BolC06g024530.2J	0.0257722
BolC02g042650.2J	BolC07g041200.2J	0.025769
BolC05g062280.2J	BolC05g056830.2J	0.0257671
BolC03g052410.2J	BolC01g047040.2J	0.0257646
BolC02g042650.2J	BolC05g050530.2J	0.0257502
BolC07g056120.2J	BolC07g024540.2J	0.025743
BolC09g017750.2J	BolC09g030980.2J	0.0257413
BolC01g022270.2J	BolC01g038630.2J	0.0257342
BolC03g073420.2J	BolC05g016170.2J	0.025732
BolC09g014960.2J	BolC04g003680.2J	0.0257292
BolC03g073420.2J	BolC04g005410.2J	0.0257236
BolC08g060890.2J	BolC05g000120.2J	0.0256891
BolC05g004360.2J	BolC03g051950.2J	0.0256802
BolC02g042650.2J	BolC03g042960.2J	0.0256747
BolC03g075920.2J	BolC05g024720.2J	0.0256608
BolC01g030510.2J	BolC05g023620.2J	0.0256566
BolC02g042650.2J	BolC08g046920.2J	0.0256477
BolC01g005610.2J	BolC01g010190.2J	0.0256473
BolC06g023950.2J	BolC09g041650.2J	0.0256464
BolC01g013120.2J	BolC04g060240.2J	0.0256448
BolC09g002580.2J	BolC06g051220.2J	0.025644
BolC05g024720.2J	BolC01g012690.2J	0.0256439
BolC05g062280.2J	BolC02g007870.2J	0.0256339
BolC09g017750.2J	BolC03g075140.2J	0.0256299
BolC07g029560.2J	BolC09g026510.2J	0.0256284
BolC07g015100.2J	BolC05g028650.2J	0.0256246
BolC04g059730.2J	BolC02g014680.2J	0.0256219
BolC09g018520.2J	BolC03g057950.2J	0.0256206
BolC05g062280.2J	BolC06g018850.2J	0.0256051
BolC09g017750.2J	BolC07g021950.2J	0.025603
BolC03g073420.2J	BolC08g059630.2J	0.0256019
BolC01g030510.2J	BolC01g010970.2J	0.0256001
BolC03g073420.2J	BolC04g062300.2J	0.0255999
BolC06g023810.2J	BolC01g048790.2J	0.0255941
BolC03g073420.2J	BolC07g047810.2J	0.0255903
BolC05g062280.2J	BolC03g023230.2J	0.0255902
BolC02g042650.2J	BolC09g017750.2J	0.0255897
BolC08g049750.2J	BolC01g020090.2J	0.0255857
BolC09g002580.2J	BolC05g018210.2J	0.0255802
BolC09g014960.2J	BolC01g023380.2J	0.0255787
BolC04g067450.2J	BolC02g010740.2J	0.025567
BolC03g007910.2J	BolC09g057410.2J	0.0255617
BolC07g018480.2J	BolC06g027060.2J	0.0255601
BolC04g004310.2J	BolC09g033420.2J	0.0255581
BolC09g007450.2J	BolC04g007060.2J	0.0255511
BolC03g016330.2J	BolC07g056180.2J	0.0255387
BolC05g051030.2J	BolC02g019220.2J	0.0255348
BolC04g059730.2J	BolC09g002580.2J	0.0255299
BolC04g042960.2J	BolC05g028200.2J	0.0255293
BolC02g031170.2J	BolC01g018890.2J	0.0255262
BolC06g040000.2J	BolC05g052660.2J	0.0255077
BolC07g006330.2J	BolC02g005580.2J	0.0255036
BolC02g042650.2J	BolC06g047770.2J	0.0254946
BolC02g042650.2J	BolC09g032480.2J	0.0254919
BolC01g030510.2J	BolC05g056830.2J	0.0254882
BolC01g030510.2J	BolC02g005410.2J	0.0254809
BolC01g030510.2J	BolC03g065640.2J	0.0254734
BolC05g024720.2J	BolC09g057410.2J	0.0254694
BolC09g017750.2J	BolC01g056460.2J	0.025469
BolC03g073420.2J	BolC07g030610.2J	0.0254664
BolC09g017750.2J	BolC09g007490.2J	0.025464
BolC03g075920.2J	BolC01g016210.2J	0.0254614
BolC09g017750.2J	BolC04g006960.2J	0.0254601
BolC02g019380.2J	BolC06g027670.2J	0.0254587
BolC03g073420.2J	BolC03g034080.2J	0.0254475
BolC09g002580.2J	BolC07g026680.2J	0.0254462
BolC03g073420.2J	BolC08g049720.2J	0.0254413
BolC02g042650.2J	BolC05g034950.2J	0.0254391
BolC02g042650.2J	BolC08g041840.2J	0.0254389
BolC09g017750.2J	BolC05g013900.2J	0.0254371
BolC08g036910.2J	BolC06g020230.2J	0.0254328
BolC09g045250.2J	BolC07g000360.2J	0.0254323
BolC02g042650.2J	BolC05g056830.2J	0.025428
BolC07g018480.2J	BolC09g011100.2J	0.0254274
BolC08g049750.2J	BolC01g019150.2J	0.0254267
BolC09g033420.2J	BolC02g061170.2J	0.0254087
BolC09g045250.2J	BolC03g037190.2J	0.0254082
BolC02g042650.2J	BolC01g025710.2J	0.0254071
BolC09g017750.2J	BolC09g032480.2J	0.0253916
BolC09g057410.2J	BolC03g069060.2J	0.0253853
BolC03g073420.2J	BolC05g022040.2J	0.0253803
BolC03g073420.2J	BolC07g056840.2J	0.0253657
BolC03g081780.2J	BolC07g004070.2J	0.0253632
BolC09g017750.2J	BolC08g031410.2J	0.0253609
BolC04g015140.2J	BolC08g052580.2J	0.025356
BolC03g073420.2J	BolC08g041840.2J	0.0253542
BolC08g049750.2J	BolC07g053660.2J	0.0253451
BolC02g055370.2J	BolC03g024250.2J	0.0253341
BolC05g062280.2J	BolC03g017180.2J	0.0253238
BolC07g000360.2J	BolC08g016220.2J	0.0253035
BolC01g030510.2J	BolC08g057680.2J	0.0253027
BolC01g030510.2J	BolC06g000930.2J	0.0252989
BolC09g017750.2J	BolC02g016830.2J	0.0252945
BolC09g002580.2J	BolC03g028170.2J	0.0252845
BolC03g005370.2J	BolC04g057030.2J	0.0252795
BolC09g007450.2J	BolC03g017090.2J	0.0252753
BolC02g042650.2J	BolC08g014980.2J	0.025273
BolC02g049970.2J	BolC07g032130.2J	0.0252726
BolC03g005370.2J	BolC09g044250.2J	0.0252596
BolC02g042650.2J	BolC05g001350.2J	0.0252538
BolC08g049750.2J	BolC03g073560.2J	0.0252398
BolC05g024720.2J	BolC09g033420.2J	0.0252362
BolC07g059620.2J	BolC03g035540.2J	0.0252353
BolC09g014960.2J	BolC02g016940.2J	0.0252178
BolC08g038200.2J	BolC09g052190.2J	0.0252166
BolC02g042650.2J	BolC09g053810.2J	0.0252165
BolC09g019430.2J	BolC02g007820.2J	0.0252125
BolC09g014960.2J	BolC01g018030.2J	0.025205
BolC09g017750.2J	BolC05g003660.2J	0.025205
BolC05g029440.2J	BolC01g010190.2J	0.0252005
BolC01g030510.2J	BolC09g038660.2J	0.0251997
BolC05g062280.2J	BolC06g030490.2J	0.025196
BolC09g029940.2J	BolC03g035310.2J	0.0251885
BolC09g002580.2J	BolC03g063160.2J	0.0251883
BolC01g030510.2J	BolC09g044250.2J	0.0251861
BolC02g042650.2J	BolC03g031260.2J	0.025186
BolC08g049750.2J	BolC08g048280.2J	0.0251437
BolC04g052230.2J	BolC03g047130.2J	0.0251272
BolC05g062280.2J	BolC03g065650.2J	0.025121
BolC09g057410.2J	BolC06g033550.2J	0.025119
BolC08g049750.2J	BolC04g029940.2J	0.0251163
BolC03g057950.2J	BolC03g030780.2J	0.0251123
BolC03g073420.2J	BolC04g057030.2J	0.0251109
BolC08g042050.2J	BolC06g023950.2J	0.0251039
BolC03g073420.2J	BolC03g075140.2J	0.0250996
BolC04g059730.2J	BolC09g015400.2J	0.025099
BolC03g077670.2J	BolC04g053840.2J	0.0250847
BolC02g042650.2J	BolC03g067540.2J	0.02508
BolC05g049420.2J	BolC06g043980.2J	0.0250707
BolC04g059730.2J	BolC01g015770.2J	0.0250585
BolC09g019430.2J	BolC02g008040.2J	0.02505
BolC02g042650.2J	BolC01g024110.2J	0.0250455
BolC01g030510.2J	BolC08g014980.2J	0.0250389
BolC03g073420.2J	BolC06g016770.2J	0.0250388
BolC03g073420.2J	BolC05g063010.2J	0.0250375
BolC01g030510.2J	BolC06g024530.2J	0.0250346
BolC03g073420.2J	BolC02g059750.2J	0.0250327
BolC03g039130.2J	BolC09g023290.2J	0.0250282
BolC04g049460.2J	BolC07g054910.2J	0.025027
BolC09g014960.2J	BolC04g059290.2J	0.0250017
BolC03g016330.2J	BolC05g031190.2J	0.024995
BolC03g005370.2J	BolC05g060270.2J	0.0249848
BolC01g030510.2J	BolC08g048350.2J	0.0249846
BolC04g067450.2J	BolC05g060770.2J	0.0249777
BolC03g073420.2J	BolC05g001350.2J	0.0249766
BolC01g003140.2J	BolC04g042510.2J	0.0249758
BolC05g062280.2J	BolC05g053840.2J	0.0249757
BolC09g029940.2J	BolC04g053840.2J	0.0249747
BolC01g030510.2J	BolC09g043050.2J	0.0249738
BolC09g017750.2J	BolC02g053250.2J	0.0249733
BolC01g026780.2J	BolC03g078340.2J	0.0249699
BolC07g018480.2J	BolC08g028440.2J	0.0249658
BolC02g042650.2J	BolC02g016940.2J	0.0249631
BolC09g017750.2J	BolC05g028600.2J	0.0249581
BolC03g073420.2J	BolC07g028350.2J	0.0249526
BolC09g017750.2J	BolC08g042910.2J	0.0249492
BolC07g049330.2J	BolC03g033210.2J	0.0249444
BolC01g026780.2J	BolC05g009250.2J	0.0249395
BolC03g010630.2J	BolC08g038200.2J	0.0249344
BolC02g042650.2J	BolC07g019940.2J	0.0249308
BolC09g017750.2J	BolC07g035370.2J	0.0249302
BolC09g017750.2J	BolC08g059520.2J	0.0249164
BolC01g026780.2J	BolC04g063260.2J	0.0249108
BolC04g037860.2J	BolC08g025580.2J	0.0248975
BolC04g059730.2J	BolC02g014660.2J	0.0248824
BolC01g026780.2J	BolC09g002390.2J	0.024882
BolC04g037860.2J	BolC02g037280.2J	0.0248693
BolC09g017750.2J	BolC01g021570.2J	0.0248634
BolC05g049420.2J	BolC03g054290.2J	0.0248633
BolC09g057410.2J	BolC08g015650.2J	0.024859
BolC05g062280.2J	BolC09g030980.2J	0.0248557
BolC05g023960.2J	BolC06g005860.2J	0.0248536
BolC02g042650.2J	BolC09g056910.2J	0.0248502
BolC02g042650.2J	BolC09g007490.2J	0.0248476
BolC03g073420.2J	BolC02g029100.2J	0.0248419
BolC05g062280.2J	BolC01g051170.2J	0.0248412
BolC05g004360.2J	BolC08g012730.2J	0.0248305
BolC05g062280.2J	BolC02g042650.2J	0.024828
BolC03g016330.2J	BolC09g039980.2J	0.024814
BolC09g014960.2J	BolC01g027370.2J	0.0248131
BolC05g062280.2J	BolC03g067540.2J	0.0248128
BolC04g059730.2J	BolC07g028110.2J	0.0248094
BolC02g042650.2J	BolC04g057030.2J	0.0247984
BolC01g030510.2J	BolC08g008490.2J	0.0247955
BolC09g058080.2J	BolC02g006800.2J	0.0247858
BolC07g000360.2J	BolC08g032270.2J	0.0247841
BolC09g014960.2J	BolC04g003810.2J	0.0247828
BolC06g040450.2J	BolC06g035290.2J	0.0247709
BolC02g042650.2J	BolC09g011080.2J	0.0247613
BolC09g017750.2J	BolC08g002440.2J	0.0247612
BolC01g048790.2J	BolC05g052660.2J	0.0247568
BolC08g049750.2J	BolC02g037070.2J	0.0247496
BolC02g010460.2J	BolC08g038200.2J	0.0247486
BolC03g073420.2J	BolC03g083070.2J	0.0247486
BolC08g049750.2J	BolC08g019040.2J	0.0247456
BolC03g073420.2J	BolC09g022970.2J	0.0247455
BolC04g057580.2J	BolC05g037400.2J	0.0247345
BolC02g042650.2J	BolC09g012610.2J	0.0247338
BolC03g073420.2J	BolC03g078340.2J	0.0247322
BolC05g062280.2J	BolC03g053200.2J	0.0247316
BolC04g059730.2J	BolC09g033610.2J	0.024731
BolC09g039980.2J	BolC01g010200.2J	0.0247296
BolC01g012690.2J	BolC02g061170.2J	0.0247226
BolC02g006800.2J	BolC09g058080.2J	0.0247211
BolC09g057410.2J	BolC03g015120.2J	0.0247209
BolC01g026780.2J	BolC03g058930.2J	0.0247198
BolC09g014960.2J	BolC08g014420.2J	0.0247115
BolC07g000360.2J	BolC08g011130.2J	0.0247112
BolC03g073420.2J	BolC01g056460.2J	0.0247103
BolC09g017750.2J	BolC01g023380.2J	0.0247046
BolC04g057580.2J	BolC03g074910.2J	0.0246994
BolC02g042650.2J	BolC07g021950.2J	0.0246924
BolC01g001400.2J	BolC07g059630.2J	0.0246911
BolC02g006890.2J	BolC01g018890.2J	0.0246875
BolC06g043040.2J	BolC05g016550.2J	0.0246821
BolC07g049330.2J	BolC08g026730.2J	0.0246793
BolC03g073420.2J	BolC03g008130.2J	0.024679
BolC03g073420.2J	BolC02g006990.2J	0.0246727
BolC09g017750.2J	BolC07g037460.2J	0.0246698
BolC09g012790.2J	BolC05g051030.2J	0.0246683
BolC02g042650.2J	BolC05g033050.2J	0.0246648
BolC06g047880.2J	BolC01g010190.2J	0.0246589
BolC03g017090.2J	BolC09g038390.2J	0.0246573
BolC05g003370.2J	BolC03g077670.2J	0.0246527
BolC05g062280.2J	BolC07g041200.2J	0.024652
BolC09g017750.2J	BolC04g053540.2J	0.0246501
BolC03g007910.2J	BolC03g069060.2J	0.0246479
BolC05g062280.2J	BolC07g042180.2J	0.0246434
BolC01g048790.2J	BolC06g023810.2J	0.0246399
BolC03g073420.2J	BolC04g043350.2J	0.0246256
BolC08g035170.2J	BolC09g004610.2J	0.0246254
BolC03g073420.2J	BolC01g014290.2J	0.024624
BolC05g023960.2J	BolC07g018480.2J	0.0246222
BolC01g030510.2J	BolC09g006990.2J	0.0246211
BolC09g017750.2J	BolC05g059640.2J	0.0246158
BolC08g049750.2J	BolC02g003780.2J	0.0246085
BolC02g042650.2J	BolC03g014310.2J	0.0246006
BolC09g017750.2J	BolC09g024550.2J	0.0245953
BolC09g017750.2J	BolC01g018030.2J	0.0245812
BolC02g060500.2J	BolC03g059680.2J	0.0245778
BolC04g057580.2J	BolC02g005580.2J	0.0245748
BolC02g042650.2J	BolC03g075140.2J	0.0245592
BolC08g049750.2J	BolC05g000240.2J	0.0245569
BolC06g046490.2J	BolC07g044390.2J	0.0245437
BolC01g026780.2J	BolC03g080830.2J	0.0245409
BolC05g024720.2J	BolC05g017370.2J	0.0245376
BolC09g002580.2J	BolC05g009710.2J	0.0245349
BolC03g073420.2J	BolC06g044180.2J	0.0245187
BolC08g045060.2J	BolC08g037560.2J	0.0245179
BolC09g014960.2J	BolC04g042730.2J	0.0245134
BolC04g057580.2J	BolC09g024540.2J	0.0245133
BolC03g073420.2J	BolC05g003660.2J	0.0245131
BolC09g014960.2J	BolC07g006990.2J	0.0245119
BolC09g017750.2J	BolC09g009670.2J	0.0245061
BolC03g073420.2J	BolC08g059520.2J	0.0244972
BolC09g014960.2J	BolC09g029190.2J	0.024495
BolC09g002580.2J	BolC01g002840.2J	0.0244942
BolC02g042650.2J	BolC07g028350.2J	0.0244933
BolC09g017750.2J	BolC01g014290.2J	0.0244922
BolC01g030510.2J	BolC07g026860.2J	0.0244898
BolC03g073420.2J	BolC04g012770.2J	0.0244844
BolC02g042650.2J	BolC04g005410.2J	0.0244839
BolC01g022270.2J	BolC02g032240.2J	0.0244798
BolC02g042650.2J	BolC02g037560.2J	0.024472
BolC04g012950.2J	BolC02g046620.2J	0.02447
BolC03g052410.2J	BolC05g059570.2J	0.0244683
BolC09g017750.2J	BolC03g083070.2J	0.0244506
BolC05g051030.2J	BolC04g015140.2J	0.0244497
BolC05g062280.2J	BolC04g030850.2J	0.0244426
BolC07g018480.2J	BolC03g084160.2J	0.0244331
BolC03g052410.2J	BolC05g037400.2J	0.0244323
BolC04g057580.2J	BolC05g048400.2J	0.0244315
BolC01g057100.2J	BolC09g057410.2J	0.024427
BolC03g073420.2J	BolC05g013680.2J	0.0244212
BolC09g017750.2J	BolC03g071730.2J	0.0244097
BolC05g062280.2J	BolC05g002870.2J	0.0244006
BolC03g073420.2J	BolC05g045600.2J	0.0243881
BolC05g062280.2J	BolC05g049970.2J	0.0243877
BolC01g030510.2J	BolC09g012610.2J	0.0243725
BolC02g031170.2J	BolC04g068410.2J	0.0243697
BolC09g008500.2J	BolC03g057950.2J	0.0243633
BolC09g017750.2J	BolC08g050930.2J	0.0243547
BolC09g017750.2J	BolC09g044250.2J	0.0243526
BolC09g045250.2J	BolC06g044130.2J	0.0243508
BolC03g073420.2J	BolC06g014400.2J	0.0243473
BolC09g014960.2J	BolC09g011080.2J	0.0243441
BolC07g059630.2J	BolC01g047140.2J	0.0243405
BolC04g059730.2J	BolC09g015440.2J	0.0243349
BolC01g030510.2J	BolC08g019160.2J	0.0243324
BolC05g023960.2J	BolC01g012860.2J	0.0243323
BolC09g033420.2J	BolC04g004310.2J	0.0243287
BolC03g073420.2J	BolC07g044640.2J	0.0243251
BolC03g073420.2J	BolC04g042950.2J	0.0243218
BolC05g062280.2J	BolC04g051850.2J	0.0243213
BolC05g004360.2J	BolC04g046720.2J	0.0243213
BolC02g042650.2J	BolC04g059630.2J	0.0243211
BolC09g018520.2J	BolC03g027090.2J	0.0243129
BolC03g007910.2J	BolC01g012690.2J	0.0243106
BolC09g017750.2J	BolC02g006990.2J	0.0243102
BolC02g042650.2J	BolC07g036360.2J	0.0243081
BolC09g012130.2J	BolC06g050210.2J	0.0243035
BolC09g019430.2J	BolC07g059710.2J	0.024303
BolC03g052410.2J	BolC02g043560.2J	0.0242929
BolC09g017750.2J	BolC05g014300.2J	0.0242804
BolC07g018480.2J	BolC07g024500.2J	0.0242699
BolC02g042650.2J	BolC02g057100.2J	0.0242644
BolC01g045920.2J	BolC05g049420.2J	0.0242576
BolC05g062280.2J	BolC04g014940.2J	0.0242558
BolC03g073420.2J	BolC09g053810.2J	0.0242492
BolC03g073420.2J	BolC06g022380.2J	0.0242488
BolC02g042650.2J	BolC08g019890.2J	0.0242421
BolC08g032760.2J	BolC09g004000.2J	0.0242414
BolC04g042510.2J	BolC05g042190.2J	0.0242389
BolC02g042650.2J	BolC03g028710.2J	0.0242356
BolC09g017750.2J	BolC06g016770.2J	0.0242249
BolC03g017090.2J	BolC04g003430.2J	0.0242222
BolC01g030510.2J	BolC02g023280.2J	0.0242221
BolC03g073420.2J	BolC04g016570.2J	0.0242219
BolC01g030510.2J	BolC09g010670.2J	0.0242163
BolC04g004310.2J	BolC09g067190.2J	0.0242104
BolC05g049420.2J	BolC02g029320.2J	0.0242079
BolC02g018600.2J	BolC04g015140.2J	0.0242012
BolC01g030510.2J	BolC08g025910.2J	0.0242002
BolC05g062280.2J	BolC09g029440.2J	0.0241978
BolC05g023960.2J	BolC01g016400.2J	0.0241965
BolC07g059630.2J	BolC04g015570.2J	0.0241955
BolC07g018480.2J	BolC06g036370.2J	0.0241869
BolC02g042650.2J	BolC05g016170.2J	0.0241766
BolC05g062280.2J	BolC09g038000.2J	0.0241755
BolC02g042650.2J	BolC09g049100.2J	0.0241724
BolC08g049750.2J	BolC05g038680.2J	0.0241669
BolC03g081540.2J	BolC04g004330.2J	0.0241555
BolC01g030510.2J	BolC05g022040.2J	0.024152
BolC09g012790.2J	BolC03g068000.2J	0.0241477
BolC07g018480.2J	BolC05g028290.2J	0.0241473
BolC07g046030.2J	BolC01g045920.2J	0.0241371
BolC04g059730.2J	BolC01g041300.2J	0.0241327
BolC02g042650.2J	BolC08g008490.2J	0.0241319
BolC04g059730.2J	BolC03g007340.2J	0.0241318
BolC03g030780.2J	BolC01g040750.2J	0.0241247
BolC01g048860.2J	BolC01g028490.2J	0.0241227
BolC09g017750.2J	BolC08g040750.2J	0.0241216
BolC01g026780.2J	BolC08g014980.2J	0.0241197
BolC04g067450.2J	BolC02g010750.2J	0.024119
BolC03g082500.2J	BolC09g044650.2J	0.0241104
BolC08g049750.2J	BolC09g025380.2J	0.0241054
BolC02g060440.2J	BolC04g017450.2J	0.0241052
BolC09g014960.2J	BolC01g015120.2J	0.0241047
BolC01g030510.2J	BolC09g030830.2J	0.0240891
BolC08g052580.2J	BolC05g051030.2J	0.0240833
BolC05g062280.2J	BolC03g000240.2J	0.0240746
BolC02g031170.2J	BolC09g052150.2J	0.0240724
BolC05g023960.2J	BolC07g043440.2J	0.0240724
BolC03g073420.2J	BolC09g012610.2J	0.0240711
BolC07g049330.2J	BolC02g014790.2J	0.0240664
BolC02g042650.2J	BolC01g056460.2J	0.0240648
BolC09g014960.2J	BolC03g001640.2J	0.0240619
BolC01g030510.2J	BolC08g059520.2J	0.0240523
BolC01g030510.2J	BolC03g058930.2J	0.0240486
BolC09g014960.2J	BolC05g023240.2J	0.024044
BolC06g023950.2J	BolC03g026040.2J	0.0240426
BolC03g054330.2J	BolC01g037090.2J	0.0240293
BolC01g030510.2J	BolC04g015660.2J	0.0240175
BolC03g073420.2J	BolC02g007870.2J	0.0240136
BolC08g031920.2J	BolC09g011750.2J	0.0240122
BolC02g042650.2J	BolC01g037680.2J	0.0240106
BolC08g035190.2J	BolC02g059620.2J	0.0240054
BolC05g062280.2J	BolC08g040980.2J	0.0240031
BolC02g042650.2J	BolC06g048040.2J	0.0240024
BolC01g030510.2J	BolC04g063260.2J	0.0239974
BolC05g044910.2J	BolC02g057490.2J	0.0239896
BolC09g014960.2J	BolC07g056190.2J	0.0239886
BolC09g017750.2J	BolC08g041840.2J	0.0239859
BolC09g002580.2J	BolC09g057220.2J	0.0239676
BolC03g052410.2J	BolC05g004360.2J	0.0239665
BolC01g030510.2J	BolC01g024130.2J	0.0239662
BolC03g057950.2J	BolC09g008500.2J	0.023964
BolC01g022270.2J	BolC01g025290.2J	0.0239578
BolC09g052190.2J	BolC04g037860.2J	0.023957
BolC09g014960.2J	BolC04g062300.2J	0.0239552
BolC04g057580.2J	BolC02g022520.2J	0.0239454
BolC09g018520.2J	BolC04g006230.2J	0.0239436
BolC09g017750.2J	BolC05g013680.2J	0.0239431
BolC09g017750.2J	BolC03g065640.2J	0.0239404
BolC01g030510.2J	BolC07g013690.2J	0.0239366
BolC08g057060.2J	BolC08g019820.2J	0.0239315
BolC01g030510.2J	BolC04g053540.2J	0.0239264
BolC04g059730.2J	BolC08g032900.2J	0.0239209
BolC09g019430.2J	BolC03g044020.2J	0.0239195
BolC03g069060.2J	BolC01g057100.2J	0.0239175
BolC07g018480.2J	BolC08g028590.2J	0.0239151
BolC09g019430.2J	BolC08g007570.2J	0.0239112
BolC02g042650.2J	BolC04g042950.2J	0.023906
BolC05g024720.2J	BolC09g066950.2J	0.0239055
BolC01g030510.2J	BolC03g039150.2J	0.0239044
BolC04g015140.2J	BolC03g068000.2J	0.0239033
BolC03g073420.2J	BolC04g015510.2J	0.0238963
BolC02g042650.2J	BolC06g027880.2J	0.0238948
BolC02g042650.2J	BolC05g062280.2J	0.0238842
BolC03g073420.2J	BolC04g031890.2J	0.0238818
BolC08g049750.2J	BolC09g010210.2J	0.023878
BolC08g038200.2J	BolC04g037860.2J	0.0238701
BolC05g029440.2J	BolC04g004300.2J	0.0238691
BolC09g017750.2J	BolC09g029190.2J	0.0238661
BolC06g040450.2J	BolC08g038200.2J	0.0238648
BolC03g073420.2J	BolC08g036310.2J	0.0238634
BolC09g017750.2J	BolC03g065650.2J	0.0238578
BolC07g049330.2J	BolC04g053840.2J	0.0238549
BolC09g057410.2J	BolC02g011180.2J	0.0238446
BolC03g073420.2J	BolC09g066730.2J	0.0238356
BolC02g042650.2J	BolC09g029440.2J	0.0238292
BolC09g002580.2J	BolC08g032900.2J	0.0238266
BolC04g066810.2J	BolC04g013700.2J	0.023826
BolC01g026780.2J	BolC03g005370.2J	0.0238229
BolC02g042650.2J	BolC08g059130.2J	0.0238219
BolC02g042650.2J	BolC01g007170.2J	0.0238201
BolC02g042650.2J	BolC03g008130.2J	0.0238179
BolC09g039980.2J	BolC05g002350.2J	0.0238163
BolC09g017750.2J	BolC08g059630.2J	0.0238124
BolC04g059730.2J	BolC03g005910.2J	0.0238089
BolC03g059680.2J	BolC08g030410.2J	0.0238075
BolC01g030510.2J	BolC03g010170.2J	0.0238073
BolC05g023960.2J	BolC08g019040.2J	0.023803
BolC08g049750.2J	BolC05g062140.2J	0.0238004
BolC05g028200.2J	BolC04g042960.2J	0.0237985
BolC08g049750.2J	BolC01g053640.2J	0.0237984
BolC06g020630.2J	BolC03g017560.2J	0.0237924
BolC02g060500.2J	BolC08g030410.2J	0.0237906
BolC07g006330.2J	BolC04g046720.2J	0.0237812
BolC03g073420.2J	BolC01g023910.2J	0.0237791
BolC03g073420.2J	BolC01g010970.2J	0.0237673
BolC06g023810.2J	BolC05g029440.2J	0.023766
BolC06g030900.2J	BolC02g004830.2J	0.0237651
BolC01g026780.2J	BolC05g059530.2J	0.0237574
BolC09g017750.2J	BolC05g007210.2J	0.0237569
BolC09g017750.2J	BolC04g043350.2J	0.0237524
BolC03g073420.2J	BolC06g048170.2J	0.0237502
BolC01g030510.2J	BolC08g040980.2J	0.0237426
BolC03g081780.2J	BolC05g058500.2J	0.0237413
BolC09g019430.2J	BolC05g040680.2J	0.0237411
BolC04g059730.2J	BolC06g021100.2J	0.023741
BolC09g017750.2J	BolC05g060270.2J	0.0237391
BolC09g017750.2J	BolC06g048040.2J	0.023737
BolC03g073420.2J	BolC08g048350.2J	0.0237337
BolC09g014960.2J	BolC01g010750.2J	0.0237262
BolC04g012950.2J	BolC03g078340.2J	0.0237239
BolC03g073420.2J	BolC02g053250.2J	0.0237178
BolC03g073420.2J	BolC02g042650.2J	0.0237141
BolC03g073420.2J	BolC01g007170.2J	0.0237082
BolC09g012130.2J	BolC03g030860.2J	0.0237074
BolC08g049750.2J	BolC04g030170.2J	0.0237052
BolC03g005370.2J	BolC08g049720.2J	0.0237036
BolC04g059730.2J	BolC07g021940.2J	0.0237025
BolC04g067310.2J	BolC06g023810.2J	0.0237011
BolC08g049750.2J	BolC05g006420.2J	0.023698
BolC05g062280.2J	BolC01g010970.2J	0.0236972
BolC09g017750.2J	BolC04g003810.2J	0.0236946
BolC03g073420.2J	BolC05g002100.2J	0.0236803
BolC08g049750.2J	BolC01g000730.2J	0.0236754
BolC09g000390.2J	BolC08g033500.2J	0.0236729
BolC09g012130.2J	BolC02g033140.2J	0.0236674
BolC01g030510.2J	BolC07g028350.2J	0.0236652
BolC08g019820.2J	BolC09g000150.2J	0.0236638
BolC01g030510.2J	BolC05g062280.2J	0.0236606
BolC09g045250.2J	BolC02g017130.2J	0.0236601
BolC09g007450.2J	BolC09g038380.2J	0.0236528
BolC01g002390.2J	BolC04g042820.2J	0.0236514
BolC05g062430.2J	BolC02g016800.2J	0.0236415
BolC08g035170.2J	BolC03g051760.2J	0.0236406
BolC02g042650.2J	BolC07g056190.2J	0.0236392
BolC01g057100.2J	BolC03g015120.2J	0.0236382
BolC01g030510.2J	BolC06g027570.2J	0.0236371
BolC05g062280.2J	BolC03g067010.2J	0.023632
BolC02g042650.2J	BolC01g019670.2J	0.0236316
BolC03g073420.2J	BolC06g030490.2J	0.0236311
BolC09g018520.2J	BolC05g021750.2J	0.0236293
BolC01g026780.2J	BolC08g004950.2J	0.0236292
BolC06g042680.2J	BolC06g021720.2J	0.0236176
BolC05g004360.2J	BolC01g038630.2J	0.023605
BolC03g073420.2J	BolC01g010750.2J	0.0236026
BolC04g042960.2J	BolC06g037050.2J	0.0235826
BolC03g073420.2J	BolC04g062880.2J	0.0235722
BolC03g073420.2J	BolC02g052100.2J	0.0235679
BolC03g073420.2J	BolC06g048040.2J	0.0235667
BolC02g049970.2J	BolC09g027680.2J	0.0235663
BolC08g036910.2J	BolC04g012530.2J	0.0235652
BolC03g073420.2J	BolC03g080830.2J	0.0235611
BolC06g046790.2J	BolC02g031870.2J	0.0235611
BolC05g062280.2J	BolC04g006960.2J	0.0235377
BolC09g002580.2J	BolC07g028110.2J	0.0235363
BolC09g007850.2J	BolC03g059550.2J	0.0235351
BolC08g049750.2J	BolC02g030630.2J	0.0235217
BolC08g041810.2J	BolC06g023670.2J	0.0235175
BolC02g042650.2J	BolC04g003680.2J	0.0235148
BolC09g057410.2J	BolC02g023240.2J	0.0235123
BolC08g031920.2J	BolC04g060230.2J	0.0235122
BolC09g017750.2J	BolC03g005370.2J	0.02351
BolC06g047880.2J	BolC05g000120.2J	0.0235094
BolC01g030510.2J	BolC09g065080.2J	0.0235094
BolC04g004310.2J	BolC02g061170.2J	0.0235006
BolC03g005370.2J	BolC04g042950.2J	0.0234975
BolC02g010460.2J	BolC08g025580.2J	0.0234959
BolC02g004230.2J	BolC03g004940.2J	0.0234956
BolC09g017750.2J	BolC03g058830.2J	0.0234952
BolC01g026780.2J	BolC03g053200.2J	0.0234943
BolC09g017750.2J	BolC08g044170.2J	0.0234905
BolC09g017750.2J	BolC04g059290.2J	0.02349
BolC01g026780.2J	BolC08g036310.2J	0.0234874
BolC07g018480.2J	BolC03g029850.2J	0.0234824
BolC03g073420.2J	BolC04g040690.2J	0.023479
BolC07g006330.2J	BolC09g024540.2J	0.0234758
BolC09g017750.2J	BolC02g057100.2J	0.0234742
BolC01g030510.2J	BolC03g012250.2J	0.0234735
BolC04g059730.2J	BolC01g043310.2J	0.0234734
BolC03g052410.2J	BolC03g016840.2J	0.0234669
BolC09g017750.2J	BolC04g042950.2J	0.0234593
BolC08g049750.2J	BolC08g012040.2J	0.0234586
BolC02g055370.2J	BolC07g043430.2J	0.0234575
BolC07g006330.2J	BolC08g012730.2J	0.023453
BolC01g030510.2J	BolC08g032600.2J	0.0234525
BolC05g062280.2J	BolC02g052100.2J	0.0234474
BolC03g073420.2J	BolC09g029190.2J	0.0234451
BolC09g017750.2J	BolC04g043870.2J	0.0234448
BolC02g027320.2J	BolC03g027090.2J	0.0234394
BolC04g042960.2J	BolC02g049840.2J	0.0234354
BolC03g073420.2J	BolC08g002440.2J	0.0234343
BolC04g059730.2J	BolC03g005770.2J	0.0234219
BolC09g017750.2J	BolC08g014980.2J	0.0234146
BolC01g030510.2J	BolC09g049100.2J	0.0234107
BolC01g026780.2J	BolC09g005420.2J	0.0234094
BolC03g073420.2J	BolC09g060080.2J	0.0234088
BolC07g018480.2J	BolC06g033350.2J	0.0234078
BolC03g073420.2J	BolC09g030830.2J	0.0234071
BolC05g049420.2J	BolC01g045920.2J	0.0234052
BolC04g059730.2J	BolC01g002760.2J	0.023403
BolC04g031780.2J	BolC08g056360.2J	0.0234022
BolC02g042650.2J	BolC01g013910.2J	0.0233997
BolC02g031870.2J	BolC08g035410.2J	0.0233962
BolC02g042650.2J	BolC03g052090.2J	0.0233932
BolC05g023960.2J	BolC01g000260.2J	0.02339
BolC03g073420.2J	BolC07g041200.2J	0.0233881
BolC09g017750.2J	BolC09g005460.2J	0.0233861
BolC01g030510.2J	BolC08g040750.2J	0.0233853
BolC03g073420.2J	BolC05g014300.2J	0.0233818
BolC05g009740.2J	BolC06g040450.2J	0.0233763
BolC01g026780.2J	BolC04g006960.2J	0.0233694
BolC07g049330.2J	BolC03g019390.2J	0.0233692
BolC01g026780.2J	BolC06g048170.2J	0.0233686
BolC08g025580.2J	BolC02g010460.2J	0.0233626
BolC09g017750.2J	BolC04g055120.2J	0.0233618
BolC01g030510.2J	BolC03g067010.2J	0.0233576
BolC01g026780.2J	BolC01g015120.2J	0.0233573
BolC07g014720.2J	BolC05g029440.2J	0.0233572
BolC09g019430.2J	BolC07g033030.2J	0.0233471
BolC01g030510.2J	BolC03g067540.2J	0.0233452
BolC01g056700.2J	BolC03g011130.2J	0.0233444
BolC09g014960.2J	BolC07g028350.2J	0.023344
BolC03g073420.2J	BolC06g046410.2J	0.0233421
BolC01g026780.2J	BolC06g044180.2J	0.0233385
BolC04g012950.2J	BolC04g061350.2J	0.0233377
BolC09g002580.2J	BolC09g047470.2J	0.0233345
BolC08g049750.2J	BolC03g046240.2J	0.0233332
BolC09g017750.2J	BolC06g030490.2J	0.0233307
BolC07g018480.2J	BolC08g054410.2J	0.0233265
BolC02g042650.2J	BolC04g015510.2J	0.0233264
BolC05g062280.2J	BolC03g071770.2J	0.0233253
BolC09g002580.2J	BolC08g025370.2J	0.0233233
BolC09g017750.2J	BolC09g065080.2J	0.0233079
BolC03g012070.2J	BolC04g013300.2J	0.0233046
BolC09g014960.2J	BolC03g005370.2J	0.0233043
BolC05g023960.2J	BolC06g027060.2J	0.0232969
BolC09g014960.2J	BolC03g065640.2J	0.0232966
BolC01g026780.2J	BolC03g058830.2J	0.0232959
BolC03g033210.2J	BolC09g046340.2J	0.0232938
BolC07g049330.2J	BolC03g026670.2J	0.0232905
BolC04g067310.2J	BolC02g029820.2J	0.0232847
BolC09g017750.2J	BolC04g010820.2J	0.0232812
BolC03g005370.2J	BolC02g002530.2J	0.023279
BolC05g007530.2J	BolC02g056590.2J	0.0232775
BolC03g073420.2J	BolC07g019940.2J	0.0232712
BolC01g005610.2J	BolC04g004300.2J	0.0232693
BolC08g032760.2J	BolC06g040190.2J	0.023266
BolC01g030510.2J	BolC01g005280.2J	0.0232625
BolC01g030510.2J	BolC07g017240.2J	0.0232587
BolC02g006890.2J	BolC08g007340.2J	0.0232584
BolC02g042650.2J	BolC06g038380.2J	0.0232556
BolC03g017770.2J	BolC04g065600.2J	0.0232507
BolC02g042650.2J	BolC04g062880.2J	0.02325
BolC09g014960.2J	BolC09g038000.2J	0.0232463
BolC09g017750.2J	BolC08g055690.2J	0.0232451
BolC09g002580.2J	BolC07g028090.2J	0.0232439
BolC06g040000.2J	BolC01g048790.2J	0.0232411
BolC07g006330.2J	BolC01g022270.2J	0.023241
BolC02g042650.2J	BolC07g056840.2J	0.0232394
BolC05g062280.2J	BolC05g059640.2J	0.0232303
BolC08g049750.2J	BolC09g053140.2J	0.0232281
BolC08g049750.2J	BolC01g021210.2J	0.0232144
BolC09g033420.2J	BolC09g066950.2J	0.0232089
BolC09g014960.2J	BolC04g043870.2J	0.0232062
BolC03g073420.2J	BolC08g050930.2J	0.0231945
BolC03g068720.2J	BolC03g042820.2J	0.0231944
BolC01g003140.2J	BolC02g016240.2J	0.023193
BolC09g017750.2J	BolC09g029440.2J	0.0231902
BolC03g077670.2J	BolC03g033210.2J	0.0231881
BolC02g042650.2J	BolC01g005280.2J	0.0231877
BolC08g049750.2J	BolC05g050050.2J	0.0231865
BolC09g006590.2J	BolC03g055710.2J	0.0231848
BolC07g017970.2J	BolC03g068720.2J	0.023179
BolC03g030780.2J	BolC07g033300.2J	0.0231776
BolC03g073420.2J	BolC06g045060.2J	0.0231758
BolC01g026780.2J	BolC05g060270.2J	0.0231713
BolC07g059630.2J	BolC01g004720.2J	0.0231668
BolC05g021750.2J	BolC02g027320.2J	0.0231661
BolC08g030980.2J	BolC06g043820.2J	0.0231634
BolC03g073420.2J	BolC03g067010.2J	0.0231628
BolC05g062280.2J	BolC05g050530.2J	0.0231626
BolC02g042650.2J	BolC09g043710.2J	0.0231607
BolC09g017750.2J	BolC01g027370.2J	0.0231596
BolC04g004310.2J	BolC09g066950.2J	0.0231577
BolC09g012790.2J	BolC08g052580.2J	0.0231561
BolC01g030510.2J	BolC01g047980.2J	0.0231555
BolC01g026780.2J	BolC02g029100.2J	0.0231535
BolC07g058480.2J	BolC08g013490.2J	0.0231509
BolC03g075280.2J	BolC07g033950.2J	0.023149
BolC02g042650.2J	BolC03g046730.2J	0.0231476
BolC09g017750.2J	BolC03g058930.2J	0.0231404
BolC03g005370.2J	BolC03g034080.2J	0.0231393
BolC09g017750.2J	BolC01g030510.2J	0.0231393
BolC09g017750.2J	BolC08g014420.2J	0.0231382
BolC07g050920.2J	BolC03g033430.2J	0.0231374
BolC01g030510.2J	BolC08g015940.2J	0.0231343
BolC05g026110.2J	BolC08g060890.2J	0.023134
BolC08g006920.2J	BolC07g011250.2J	0.0231278
BolC04g000530.2J	BolC07g032310.2J	0.02312
BolC05g023960.2J	BolC01g050130.2J	0.0231187
BolC02g042650.2J	BolC07g058380.2J	0.0231115
BolC02g042650.2J	BolC04g010820.2J	0.0231078
BolC04g059730.2J	BolC06g029520.2J	0.0230994
BolC01g026780.2J	BolC09g010370.2J	0.023097
BolC03g077670.2J	BolC07g049330.2J	0.0230969
BolC07g057670.2J	BolC03g059680.2J	0.0230962
BolC02g042650.2J	BolC04g015660.2J	0.0230956
BolC02g019380.2J	BolC03g016330.2J	0.0230942
BolC06g046490.2J	BolC07g054390.2J	0.0230939
BolC09g019430.2J	BolC02g013020.2J	0.0230884
BolC08g025580.2J	BolC02g011630.2J	0.0230869
BolC01g026780.2J	BolC07g041200.2J	0.0230845
BolC02g042650.2J	BolC08g038360.2J	0.0230828
BolC07g026010.2J	BolC03g023630.2J	0.0230822
BolC04g059730.2J	BolC01g004570.2J	0.0230807
BolC06g035290.2J	BolC08g049600.2J	0.0230756
BolC03g073420.2J	BolC09g069130.2J	0.0230726
BolC03g029990.2J	BolC04g016410.2J	0.0230721
BolC01g018940.2J	BolC09g007880.2J	0.0230661
BolC09g017750.2J	BolC01g005280.2J	0.0230659
BolC09g002580.2J	BolC03g022610.2J	0.0230627
BolC04g067450.2J	BolC09g010450.2J	0.0230521
BolC03g005370.2J	BolC03g067540.2J	0.0230499
BolC05g062280.2J	BolC01g047310.2J	0.0230496
BolC09g014960.2J	BolC04g036170.2J	0.0230443
BolC03g073420.2J	BolC04g003810.2J	0.0230443
BolC01g030510.2J	BolC09g060010.2J	0.023044
BolC07g058480.2J	BolC03g042820.2J	0.0230348
BolC01g013120.2J	BolC05g000130.2J	0.0230348
BolC08g036910.2J	BolC07g054390.2J	0.0230332
BolC09g014960.2J	BolC05g015960.2J	0.0230331
BolC01g030510.2J	BolC09g022970.2J	0.0230326
BolC03g073420.2J	BolC01g019110.2J	0.0230306
BolC09g002580.2J	BolC04g021470.2J	0.0230301
BolC09g017750.2J	BolC01g005360.2J	0.0230271
BolC03g005370.2J	BolC01g023910.2J	0.0230246
BolC01g027890.2J	BolC08g035410.2J	0.0230208
BolC09g017750.2J	BolC04g062880.2J	0.0230125
BolC09g012130.2J	BolC03g027700.2J	0.0230093
BolC09g014960.2J	BolC05g056340.2J	0.0230035
BolC03g073420.2J	BolC01g050080.2J	0.0229994
BolC04g059730.2J	BolC03g005890.2J	0.0229957
BolC09g014960.2J	BolC03g083370.2J	0.0229951
BolC03g054330.2J	BolC03g004440.2J	0.0229933
BolC02g031170.2J	BolC02g046230.2J	0.0229909
BolC05g062280.2J	BolC02g002530.2J	0.0229869
BolC03g073420.2J	BolC01g053040.2J	0.0229868
BolC02g004120.2J	BolC03g004600.2J	0.0229848
BolC09g014960.2J	BolC03g002680.2J	0.0229805
BolC03g084120.2J	BolC05g028460.2J	0.0229792
BolC03g073420.2J	BolC05g029340.2J	0.0229696
BolC01g030510.2J	BolC01g010260.2J	0.0229685
BolC05g062280.2J	BolC03g080830.2J	0.0229661
BolC09g017750.2J	BolC01g010260.2J	0.0229635
BolC03g073420.2J	BolC05g015960.2J	0.0229598
BolC03g054570.2J	BolC08g022610.2J	0.0229589
BolC01g026780.2J	BolC08g038240.2J	0.0229589
BolC09g017750.2J	BolC06g001650.2J	0.022958
BolC03g084120.2J	BolC07g037840.2J	0.0229566
[truncated: 42,958 more rows]
